# Supplementary material for: Gene expression in reproductive organs of tsetse females – initial data in an approach to reduce fecundity
Source: BMC Microbiol. 2018 Nov 23;18(Suppl 1):144. doi: 10.1186/s12866-018-1294-5 (PMC6251150; doi:10.1186/s12866-018-1294-5)
Supplement: Supplementary file 1 — Table S1. G. m. morsitans genes and homologues. G. m. morsitans gene IDs, gene names, and gene descriptions, and homologues from D. melanogaster. (XLSX 788 kb) [file 12866_2018_1294_MOESM1_ESM.xlsx]

## Sheet: GENES
Table S1. G. m. morsitans genes and homologues.
G. m. morsitans gene IDs, gene names, and gene descriptions, and homologues from D. melanogaster.
Note: All data was retrieved from www.vectorbase.org (as available on 22nd March 2018), and was not further altered.
Glossina morsitans genes			Drosophila melanogaster homologues
gene ID	gene name	gene description	G.m. gene ID	D.m. gene ID	D.m. gene name
GMOY000001			GMOY000001
GMOY000002			GMOY000002
GMOY000003			GMOY000003
GMOY000004			GMOY000004
GMOY000005			GMOY000005
GMOY000006			GMOY000006
GMOY000007			GMOY000007
GMOY000008			GMOY000008
GMOY000009		Dihydrolipoyl dehydrogenase [Source:UniProtKB/TrEMBL;Acc:A0A1B0F949]	GMOY000009
GMOY000010			GMOY000010
GMOY000011			GMOY000011
GMOY000012		shattered [Source:Projected from Drosophila melanogaster (FBgn0004391) FlyBase]	GMOY000012	FBgn0004391	shtd
GMOY000013		Sodium-bile acid cotransporter [Source:UniProtKB/TrEMBL;Acc:D3TPB7]	GMOY000013	FBgn0030638	CG11655
GMOY000015		Adenosylhomocysteinase [Source:UniProtKB/TrEMBL;Acc:A0A1B0F957]	GMOY000015	FBgn0014455	Ahcy
GMOY000016			GMOY000016	FBgn0034560	CG9235
GMOY000017			GMOY000016	FBgn0033542	CG12309
GMOY000018			GMOY000017	FBgn0051157	CG31157
GMOY000019			GMOY000018	FBgn0040324	Ephrin
GMOY000020			GMOY000019
GMOY000021			GMOY000020
GMOY000022			GMOY000021	FBgn0265974	ttv
GMOY000023			GMOY000022	FBgn0013733	shot
GMOY000024		Hypothetical conserved protein [Source:UniProtKB/TrEMBL;Acc:D3TQQ5]	GMOY000023	FBgn0265177	CG44242
GMOY000025			GMOY000024	FBgn0034162	CG6426
GMOY000026			GMOY000025
GMOY000027			GMOY000026
GMOY000028	gek	Genghis Khan [Source:VB Community Annotation]	GMOY000027	FBgn0029929	CG4593
GMOY000029			GMOY000028
GMOY000030		Ecdysone-induced protein 63F [Source:Projected from Drosophila melanogaster (FBgn0004910) FlyBase]	GMOY000029	FBgn0028582	lqf
GMOY000031	bap	bagpipe [Source:VB Community Annotation]	GMOY000030	FBgn0004910	Eip63F-1
GMOY000032	tin	tinman [Source:VB Community Annotation]	GMOY000031	FBgn0004862	bap
GMOY000033	mod(mdg4)	modifier of mdg4 [Source:VB Community Annotation]	GMOY000032	FBgn0004110	tin
GMOY000034	mod(mdg4)	modifier of mdg4 [Source:VB Community Annotation]	GMOY000033
GMOY000035	mod(mdg4)	modifier of mdg4 [Source:VB Community Annotation]	GMOY000034	FBgn0261838	pre-mod(mdg4)-Z
GMOY000036	mod(mdg4)	modifier of mdg4 [Source:VB Community Annotation]	GMOY000035	FBgn0266173	pre-mod(mdg4)-K
GMOY000037	mod(mdg4)	modifier of mdg4 [Source:VB Community Annotation]	GMOY000036
GMOY000038		cg16791 [Source:VB Community Annotation]	GMOY000037
GMOY000040			GMOY000038
GMOY000041			GMOY000040
GMOY000042			GMOY000041
GMOY000043			GMOY000042
GMOY000044			GMOY000043
GMOY000045		Citrate synthase [Source:UniProtKB/TrEMBL;Acc:A0A1B0F987]	GMOY000044
GMOY000046			GMOY000045
GMOY000047			GMOY000046
GMOY000048			GMOY000047	FBgn0062449	CG13197
GMOY000049			GMOY000048	FBgn0039044	p53
GMOY000050			GMOY000049	FBgn0275436	PheRS-m
GMOY000051		Histone-lysine N-methyltransferase [Source:UniProtKB/TrEMBL;Acc:A0A1B0F991]	GMOY000050
GMOY000052			GMOY000051	FBgn0025639	Hmt4-20
GMOY000053			GMOY000052	FBgn0025638	Roc1a
GMOY000054			GMOY000053	FBgn0032988	Tif-IA
GMOY000055		hole-in-one [Source:Projected from Drosophila melanogaster (FBgn0032250) FlyBase]	GMOY000054
GMOY000056	KdelR	KDEL receptor [Source:VB Community Annotation]	GMOY000055	FBgn0032250	holn1
GMOY000057		Uncharacterized conserved protein [Source:UniProtKB/TrEMBL;Acc:D3TPK9]	GMOY000056	FBgn0267330	KdelR
GMOY000058			GMOY000057	FBgn0032246	CG5168
GMOY000059		TBC1 domain family member [Source:Projected from Drosophila melanogaster (FBgn0032249) FlyBase]	GMOY000058
GMOY000060			GMOY000059	FBgn0032249	TBC1D16
GMOY000061			GMOY000060	FBgn0037721	CG9427
GMOY000062		assembly/vacuolar sorting protein [Source:VB Community Annotation]	GMOY000061	FBgn0010768	sqz
GMOY000063			GMOY000062
GMOY000064		MICOS complex subunit MIC60 [Source:UniProtKB/TrEMBL;Acc:A0A1B0F9A5]	GMOY000063
GMOY000065			GMOY000064	FBgn0019960	Mitofilin
GMOY000066			GMOY000065
GMOY000067		Alkaline phosphatase [Source:UniProtKB/TrEMBL;Acc:A0A1B0F9B1]	GMOY000066	FBgn0027586	CG5867
GMOY000068			GMOY000067	FBgn0043791	phu
GMOY000069			GMOY000068
GMOY000070		Ubiquitin-like domain-containing C-terminal domain phosphatase [Source:Projected from Drosophila melanogaster (FBgn0027526) FlyBase]	GMOY000069	FBgn0039048	CG17111
GMOY000071			GMOY000070	FBgn0027526	Ublcp1
GMOY000072		toys are us [Source:Projected from Drosophila melanogaster (FBgn0038055) FlyBase]	GMOY000071	FBgn0038056	CG5961
GMOY000073		specifically Rac1-associated protein [Source:Projected from Drosophila melanogaster (FBgn0038320) FlyBase]	GMOY000072	FBgn0038055	trus
GMOY000074			GMOY000073	FBgn0038320	Sra-1
GMOY000076	CTPsyn	CTP synthase [Source:UniProtKB/TrEMBL;Acc:A0A1B0F9B7]	GMOY000074	FBgn0263994	CG43737
GMOY000077		Ecdysone-induced protein 28/29kD [Source:Projected from Drosophila melanogaster (FBgn0000565) FlyBase]	GMOY000076	FBgn0266452	CTPsyn
GMOY000078			GMOY000077	FBgn0000565	Eip71CD
GMOY000079			GMOY000078	FBgn0036502	CG7841
GMOY000080			GMOY000079	FBgn0052039	CG32039
GMOY000081		NAD-dependent epimerase [Source:UniProtKB/TrEMBL;Acc:D3TLZ9]	GMOY000080	FBgn0036498	CG13455
GMOY000082		artichoke [Source:Projected from Drosophila melanogaster (FBgn0036995) FlyBase]	GMOY000081	FBgn0036997	CG5955
GMOY000083			GMOY000082	FBgn0036995	atk
GMOY000084			GMOY000083
GMOY000085			GMOY000084
GMOY000086			GMOY000085
GMOY000087			GMOY000086	FBgn0036323	CG14118
GMOY000088			GMOY000087
GMOY000089			GMOY000088
GMOY000090			GMOY000089	FBgn0036494	Toll-6
GMOY000091			GMOY000090	FBgn0036491	Best4
GMOY000092	PPT	palmitoyl-protein thioesterase [Source:VB Community Annotation]	GMOY000091	FBgn0030058	CG11294
GMOY000093			GMOY000092	FBgn0030057	Ppt1
GMOY000094			GMOY000093	FBgn0050384	CG30384
GMOY000095		Major Facilitator Superfamily transporter, sugar [Source:VB Community Annotation]	GMOY000093	FBgn0053140	CG33140
GMOY000096			GMOY000093	FBgn0033149	CG11060
GMOY000097			GMOY000093	FBgn0050385	CG30385
GMOY000098			GMOY000094	FBgn0029825	CG12728
GMOY000099			GMOY000094	FBgn0052756	CG32756
GMOY000100			GMOY000095	FBgn0259164	CG42269
GMOY000101			GMOY000096	FBgn0033834	CG4744
GMOY000102		Leucine-rich tendon-specific protein [Source:Projected from Drosophila melanogaster (FBgn0034540) FlyBase]	GMOY000097	FBgn0033355	CG13748
GMOY000103		fat body c-type lysozyme [Source:VB Community Annotation]	GMOY000098	FBgn0027607	CG8230
GMOY000104			GMOY000099	FBgn0034542	Fem-1
GMOY000105		DNA methyltransferase 1 associated protein [Source:Projected from Drosophila melanogaster (FBgn0034537) FlyBase]	GMOY000100
GMOY000106		Midasin [Source:UniProtKB/TrEMBL;Acc:A0A1B0F9E6]	GMOY000101	FBgn0034541	CG13437
GMOY000107		PNGase-like [Source:Projected from Drosophila melanogaster (FBgn0033050) FlyBase]	GMOY000102	FBgn0034540	Lrt
GMOY000108			GMOY000103	FBgn0034539	CG11159
GMOY000109			GMOY000104	FBgn0029765	CG16756
GMOY000110	GABAb-R1	metabotropic GABA-B receptor 1 [Source:VB Community Annotation]	GMOY000104	FBgn0034538	CG16799
GMOY000111			GMOY000105	FBgn0034537	DMAP1
GMOY000112			GMOY000106	FBgn0033661	CG13185
GMOY000113			GMOY000107	FBgn0033050	Pngl
GMOY000114			GMOY000108	FBgn0034345	CG5174
GMOY000115			GMOY000109
GMOY000116			GMOY000110	FBgn0260446	GABA-B-R1
GMOY000117			GMOY000111	FBgn0003189	r
GMOY000118			GMOY000112
GMOY000119		Tubulin beta chain [Source:UniProtKB/TrEMBL;Acc:A0A1B0F9F3]	GMOY000113	FBgn0026761	Trap1
GMOY000120		farnesyl cysteine-carboxyl methyltransferase [Source:VB Community Annotation]	GMOY000114
GMOY000121			GMOY000115
GMOY000122		Cysteine string protein [Source:Projected from Drosophila melanogaster (FBgn0004179) FlyBase]	GMOY000116
GMOY000123		LTV1 ribosome biogenesis factor [Source:Projected from Drosophila melanogaster (FBgn0027525) FlyBase]	GMOY000117	FBgn0002069	AspRS
GMOY000124		Cleavage and polyadenylation specificity factor [Source:Projected from Drosophila melanogaster (FBgn0024698) FlyBase]	GMOY000118	FBgn0036279	Ncc69
GMOY000125			GMOY000119	FBgn0003889	betaTub85D
GMOY000126		Protein 1 of cleavage and polyadenylation factor [Source:Projected from Drosophila melanogaster (FBgn0264962) FlyBase]	GMOY000120	FBgn0036336	ste14
GMOY000127		N-terminal methyltransferase [Source:Projected from Drosophila melanogaster (FBgn0033457) FlyBase]	GMOY000121	FBgn0036316	CG10960
GMOY000128			GMOY000122	FBgn0004179	Csp
GMOY000129		transport and golgi organization protein [Source:VB Community Annotation]	GMOY000123	FBgn0027525	LTV1
GMOY000130		O-fucosyltransferase [Source:Projected from Drosophila melanogaster (FBgn0033901) FlyBase]	GMOY000124	FBgn0024698	Cpsf160
GMOY000131			GMOY000125	FBgn0261823	Asx
GMOY000132			GMOY000126	FBgn0264962	Pcf11
GMOY000133			GMOY000127	FBgn0033457	Ntmt
GMOY000134			GMOY000128
GMOY000135			GMOY000129	FBgn0033902	eIF3m
GMOY000136			GMOY000130	FBgn0033901	O-fut1
GMOY000137		Phosphatidylinositol glycan anchor biosynthesis class N [Source:Projected from Drosophila melanogaster (FBgn0033479) FlyBase]	GMOY000131
GMOY000138			GMOY000132
GMOY000139			GMOY000133	FBgn0025726	unc-13
GMOY000140		Sulfhydryl oxidase [Source:UniProtKB/TrEMBL;Acc:A0A1B0F9H4]	GMOY000134
GMOY000141			GMOY000135
GMOY000142			GMOY000136	FBgn0260012	pds5
GMOY000143			GMOY000137	FBgn0039010	CG4907
GMOY000144			GMOY000137	FBgn0039518	CG13978
GMOY000145			GMOY000137	FBgn0037915	CG6790
GMOY000146			GMOY000137	FBgn0033479	PIG-N
GMOY000148	TBB1	tubulin beta-1 chain [Source:VB Community Annotation]	GMOY000137	FBgn0037916	CG5342
GMOY000149			GMOY000138	FBgn0033628	CG13203
GMOY000150		G protein alpha s subunit [Source:Projected from Drosophila melanogaster (FBgn0001123) FlyBase]	GMOY000139	FBgn0024754	Flo1
GMOY000151		TAR DNA-binding protein-43 homolog [Source:Projected from Drosophila melanogaster (FBgn0025790) FlyBase]	GMOY000140	FBgn0033814	CG4670
GMOY000152		sugar phosphate permease [Source:VB Community Annotation]	GMOY000141	FBgn0262169	magu
GMOY000154			GMOY000142
GMOY000155	ci	cubitus interruptus [Source:VB Community Annotation]	GMOY000143	FBgn0036749	CG7460
GMOY000156			GMOY000143	FBgn0035943	CG5653
GMOY000157			GMOY000143	FBgn0036750	CG6034
GMOY000158			GMOY000144	FBgn0284249	Adf1
GMOY000159			GMOY000145
GMOY000160			GMOY000146	FBgn0025335	CG4585
GMOY000161			GMOY000148	FBgn0284243	betaTub56D
GMOY000162			GMOY000149	FBgn0034931	CG2812
GMOY000163		Lipoyl(octanoyl) transferase [Source:VB Community Annotation]	GMOY000150	FBgn0001123	Galphas
GMOY000164		AXIN1 up-regulated [Source:Projected from Drosophila melanogaster (FBgn0261647) FlyBase]	GMOY000151	FBgn0036496	CG7804
GMOY000165			GMOY000151	FBgn0025790	TBPH
GMOY000166		snail [Source:Projected from Drosophila melanogaster (FBgn0003448) FlyBase]	GMOY000152	FBgn0034611	MFS16
GMOY000167		worniu [Source:Projected from Drosophila melanogaster (FBgn0001983) FlyBase]	GMOY000154	FBgn0034578	CG15653
GMOY000168		snazarus [Source:Projected from Drosophila melanogaster (FBgn0029976) FlyBase]	GMOY000154	FBgn0051913	CG31913
GMOY000169			GMOY000155
GMOY000170			GMOY000156
GMOY000171			GMOY000157
GMOY000172			GMOY000158	FBgn0039817	CG15553
GMOY000173			GMOY000158	FBgn0033387	CG8008
GMOY000174		Calmodulin-binding protein related to a Rab3 GDP/GTP exchange protein [Source:Projected from Drosophila melanogaster (FBgn0025864) FlyBase]	GMOY000159	FBgn0034598	CG4266
GMOY000175		Ribosomal protein S15Ab [Source:Projected from Drosophila melanogaster (FBgn0033555) FlyBase]	GMOY000160	FBgn0031419	CG15390
GMOY000176			GMOY000161	FBgn0031418	CG3609
GMOY000177		Ubiquitinyl hydrolase 1 [Source:UniProtKB/TrEMBL;Acc:A0A1B0F9K9]	GMOY000162	FBgn0034310	Nup75
GMOY000178		G protein alpha f subunit [Source:Projected from Drosophila melanogaster (FBgn0010223) FlyBase]	GMOY000163	FBgn0027579	mino
GMOY000179			GMOY000164	FBgn0261647	Axud1
GMOY000180		TPR repeat-containing protein [Source:UniProtKB/TrEMBL;Acc:D3TQG0]	GMOY000165	FBgn0033762	ZnT49B
GMOY000181			GMOY000166	FBgn0003448	sna
GMOY000182			GMOY000167	FBgn0001983	wor
GMOY000183			GMOY000168	FBgn0029976	snz
GMOY000184			GMOY000169	FBgn0029994	CG2254
GMOY000185			GMOY000170	FBgn0029995	CG2256
GMOY000186			GMOY000171	FBgn0029996	UbcE2H
GMOY000187			GMOY000172	FBgn0030054	Caf1-180
GMOY000188		Dynein heavy chain at 36C [Source:Projected from Drosophila melanogaster (FBgn0013810) FlyBase]	GMOY000173
GMOY000189			GMOY000174	FBgn0025864	Crag
GMOY000190			GMOY000175
GMOY000191			GMOY000176	FBgn0003889	betaTub85D
GMOY000192			GMOY000177	FBgn0013717	not
GMOY000193		biniou [Source:Projected from Drosophila melanogaster (FBgn0045759) FlyBase]	GMOY000178	FBgn0010223	Galphaf
GMOY000194		G protein alpha i subunit [Source:Projected from Drosophila melanogaster (FBgn0001104) FlyBase]	GMOY000179	FBgn0002573	sens
GMOY000195			GMOY000180	FBgn0036359	CG14105
GMOY000196			GMOY000181
GMOY000197			GMOY000182	FBgn0033446	CG1648
GMOY000198			GMOY000183	FBgn0087035	AGO2
GMOY000199		lethal (2) k14710 [Source:Projected from Drosophila melanogaster (FBgn0021847) FlyBase]	GMOY000184	FBgn0087035	AGO2
GMOY000200			GMOY000185	FBgn0085312	CG34283
GMOY000201		E2F transcription factor [Source:Projected from Drosophila melanogaster (FBgn0024371) FlyBase]	GMOY000185	FBgn0052625	CG32625
GMOY000202		Ubiquinone biosynthesis O-methyltransferase, mitochondrial [Source:UniProtKB/TrEMBL;Acc:A0A1B0F9N4]	GMOY000186	FBgn0013810	Dhc36C
GMOY000203		M-phase phosphoprotein [Source:Projected from Drosophila melanogaster (FBgn0032921) FlyBase]	GMOY000187	FBgn0032647	CG15143
GMOY000204			GMOY000187	FBgn0032649	CG15145
GMOY000205			GMOY000187	FBgn0032648	CG15144
GMOY000206		Thor [Source:UniProtKB/TrEMBL;Acc:Q2PQM3]	GMOY000188	FBgn0013810	Dhc36C
GMOY000207		NADH dehydrogenase (ubiquinone) PDSW subunit [Source:Projected from Drosophila melanogaster (FBgn0021967) FlyBase]	GMOY000189
GMOY000208		ATP-dependent DNA helicase PIF1 [Source:UniProtKB/TrEMBL;Acc:A0A1B0F9P1]	GMOY000190
GMOY000209			GMOY000191
GMOY000210			GMOY000192	FBgn0014143	croc
GMOY000211		Secretory 24CD [Source:Projected from Drosophila melanogaster (FBgn0262126) FlyBase]	GMOY000193	FBgn0045759	bin
GMOY000212			GMOY000194	FBgn0001104	Galphai
GMOY000213		CG16995 [Source:VB Community Annotation]	GMOY000195	FBgn0035726	CG9953
GMOY000214			GMOY000196	FBgn0030642	CG15642
GMOY000215			GMOY000197
GMOY000216		PolyA-binding protein interacting protein 2 [Source:UniProtKB/TrEMBL;Acc:D3TLL8]	GMOY000198	FBgn0045035	tefu
GMOY000217			GMOY000199	FBgn0021847	l(2)k14710
GMOY000218			GMOY000200	FBgn0032919	CG9253
GMOY000219		Dynein light chain 90F [Source:Projected from Drosophila melanogaster (FBgn0024432) FlyBase]	GMOY000201	FBgn0024371	E2f2
GMOY000220		Protein Kinase D [Source:Projected from Drosophila melanogaster (FBgn0038603) FlyBase]	GMOY000202	FBgn0032922	CG9249
GMOY000221			GMOY000203	FBgn0032921	Mpp6
GMOY000222			GMOY000204	FBgn0032925	CG9246
GMOY000223			GMOY000205	FBgn0263051	CG43346
GMOY000224	gl	glass [Source:VB Community Annotation]	GMOY000206	FBgn0261560	Thor
GMOY000225			GMOY000207	FBgn0021967	ND-PDSW
GMOY000226		V-type proton ATPase subunit a [Source:UniProtKB/TrEMBL;Acc:A0A1B0F9Q1]	GMOY000208	FBgn0031540	Pif1
GMOY000227			GMOY000209	FBgn0085450	Snoo
GMOY000228		Mitochondrial thymidine kinase 2/deoxyguanosine kinase [Source:UniProtKB/TrEMBL;Acc:D3TRF8]	GMOY000210	FBgn0031115	CG11710
GMOY000230			GMOY000211	FBgn0262126	Sec24CD
GMOY000231			GMOY000212	FBgn0264979	CG4267
GMOY000232			GMOY000213	FBgn0054049	CG34049
GMOY000233			GMOY000213	FBgn0031407	CG4270
GMOY000234	acos3	acyl-CoA synthetase [Source:VB Community Annotation]	GMOY000214
GMOY000235			GMOY000215	FBgn0038098	CG7381
GMOY000236			GMOY000216	FBgn0038100	Paip2
GMOY000237			GMOY000217
GMOY000238			GMOY000218	FBgn0038601	CG18600
GMOY000239			GMOY000219	FBgn0024432	Dlc90F
GMOY000240			GMOY000220	FBgn0038603	PKD
GMOY000241			GMOY000221	FBgn0051235	CG31235
GMOY000242		Defective in cullin neddylation protein [Source:UniProtKB/TrEMBL;Acc:A0A1B0F9R6]	GMOY000222	FBgn0038606	CG15803
GMOY000243		drop out [Source:Projected from Drosophila melanogaster (FBgn0267390) FlyBase]	GMOY000223	FBgn0038607	hmw
GMOY000244			GMOY000224	FBgn0004618	gl
GMOY000245			GMOY000225	FBgn0038610	CG7675
GMOY000246		Proteasome activator subunit [Source:UniProtKB/TrEMBL;Acc:D3TNU2]	GMOY000226	FBgn0028670	Vha100-2
GMOY000247			GMOY000227	FBgn0037556	CG9636
GMOY000248		multiple edematous wings [Source:Projected from Drosophila melanogaster (FBgn0004456) FlyBase]	GMOY000228	FBgn0022338	dnk
GMOY000249			GMOY000230	FBgn0027509	TBCD
GMOY000250			GMOY000231
GMOY000251			GMOY000232	FBgn0051773	CG31773
GMOY000252		Kinesin light chain [Source:Projected from Drosophila melanogaster (FBgn0010235) FlyBase]	GMOY000232	FBgn0030407	CG2543
GMOY000253			GMOY000233	FBgn0051773	CG31773
GMOY000254			GMOY000233	FBgn0030407	CG2543
GMOY000255		Small ribonucleoprotein particle protein SmD1 [Source:Projected from Drosophila melanogaster (FBgn0261933) FlyBase]	GMOY000234	FBgn0263120	Acsl
GMOY000256		Neurocalcin [Source:Projected from Drosophila melanogaster (FBgn0013303) FlyBase]	GMOY000235	FBgn0034138	RpS15
GMOY000257			GMOY000236	FBgn0026427	Su(var)2-HP2
GMOY000258			GMOY000237
GMOY000259	Oseg2	outer segment 2 [Source:VB Community Annotation]	GMOY000238	FBgn0033558	CG12344
GMOY000260		Secretory carrier-associated membrane protein [Source:UniProtKB/TrEMBL;Acc:D3TN59]	GMOY000239	FBgn0033558	CG12344
GMOY000261		PH domain leucine-rich repeat protein phosphatase [Source:Projected from Drosophila melanogaster (FBgn0032749) FlyBase]	GMOY000240
GMOY000262		Eukaryotic translation initiation factor 3 subunit B [Source:UniProtKB/TrEMBL;Acc:A0A1B0F9U3]	GMOY000241
GMOY000263			GMOY000242	FBgn0036510	SCCRO
GMOY000264	kr	kruppel [Source:VB Community Annotation]	GMOY000243	FBgn0267390	dop
GMOY000265			GMOY000244
GMOY000266			GMOY000245	FBgn0029930	CG12541
GMOY000267		Histone H2A [Source:UniProtKB/TrEMBL;Acc:A0A1B0F9U6]	GMOY000246	FBgn0029133	REG
GMOY000268		Histone H4 [Source:UniProtKB/TrEMBL;Acc:A0A1B0F9U5]	GMOY000247	FBgn0262954	Rpb12
GMOY000269		sugar transporter [Source:VB Community Annotation]	GMOY000248	FBgn0004456	mew
GMOY000270			GMOY000249
GMOY000271			GMOY000250
GMOY000272	ptc	patched [Source:VB Community Annotation]	GMOY000251	FBgn0029827	CG6048
GMOY000273		rRNA adenine N(6)-methyltransferase [Source:UniProtKB/TrEMBL;Acc:A0A1B0F9U8]	GMOY000252	FBgn0010235	Klc
GMOY000274		Transcription factor IIFalpha [Source:Projected from Drosophila melanogaster (FBgn0010282) FlyBase]	GMOY000253	FBgn0036309	Hip1
GMOY000275		DDB1 and CUL4 associated factor [Source:Projected from Drosophila melanogaster (FBgn0037980) FlyBase]	GMOY000254	FBgn0036306	CG10973
GMOY000276		GRIP and coiled-coil domain containing 185 kDa [Source:Projected from Drosophila melanogaster (FBgn0037979) FlyBase]	GMOY000255	FBgn0261933	SmD1
GMOY000277			GMOY000256	FBgn0013303	Nca
GMOY000278			GMOY000257
GMOY000279			GMOY000258	FBgn0035318	CG9018
GMOY000280			GMOY000259	FBgn0035317	Oseg2
GMOY000281			GMOY000260	FBgn0040285	Scamp
GMOY000282		Guanylyl cyclase at 89Db [Source:Projected from Drosophila melanogaster (FBgn0038436) FlyBase]	GMOY000261	FBgn0032749	Phlpp
GMOY000283		COP9 signalosome subunit cSN5 [Source:UniProtKB/TrEMBL;Acc:D3TN62]	GMOY000262	FBgn0034237	eIF3b
GMOY000284			GMOY000263
GMOY000285			GMOY000264	FBgn0001325	Kr
GMOY000286		Calcium-transporting ATPase [Source:UniProtKB/TrEMBL;Acc:A0A1B0F9W3]	GMOY000265
GMOY000287			GMOY000266
GMOY000288			GMOY000267	FBgn0053841	His2A:CG33841
GMOY000289			GMOY000267	FBgn0051618	His2A:CG31618
GMOY000290			GMOY000267	FBgn0053847	His2A:CG33847
GMOY000291			GMOY000267	FBgn0053820	His2A:CG33820
GMOY000292		Inhibitor of growth protein [Source:UniProtKB/TrEMBL;Acc:A0A1B0F9X1]	GMOY000267	FBgn0053814	His2A:CG33814
GMOY000293		frizzled [Source:Projected from Drosophila melanogaster (FBgn0016797) FlyBase]	GMOY000267	FBgn0053850	His2A:CG33850
GMOY000294			GMOY000267	FBgn0053823	His2A:CG33823
GMOY000295			GMOY000267	FBgn0053835	His2A:CG33835
GMOY000296			GMOY000267	FBgn0053826	His2A:CG33826
GMOY000297			GMOY000267	FBgn0053838	His2A:CG33838
GMOY000298			GMOY000267	FBgn0053862	His2A:CG33862
GMOY000299		defense repressor [Source:Projected from Drosophila melanogaster (FBgn0260866) FlyBase]	GMOY000267	FBgn0053832	His2A:CG33832
GMOY000300			GMOY000267	FBgn0053829	His2A:CG33829
GMOY000301		Structural maintenance of chromosomes [Source:Projected from Drosophila melanogaster (FBgn0027783) FlyBase]	GMOY000267	FBgn0053808	His2A:CG33808
GMOY000302		armitage [Source:Projected from Drosophila melanogaster (FBgn0041164) FlyBase]	GMOY000267	FBgn0053865	His2A:CG33865
GMOY000303			GMOY000267	FBgn0053844	His2A:CG33844
GMOY000304		Hypothetical conserved protein [Source:UniProtKB/TrEMBL;Acc:D3TMZ3]	GMOY000267	FBgn0053817	His2A:CG33817
GMOY000305	toy	twin of eyeless [Source:VB Community Annotation]	GMOY000268
GMOY000306			GMOY000269	FBgn0050345	CG30345
GMOY000307		Non-specific serine/threonine protein kinase [Source:UniProtKB/TrEMBL;Acc:A0A1B0F9Y5]	GMOY000269	FBgn0050344	CG30344
GMOY000308			GMOY000270	FBgn0032393	CG12264
GMOY000309			GMOY000270	FBgn0051864	Qtzl
GMOY000310			GMOY000271	FBgn0028577	hfp
GMOY000311			GMOY000272	FBgn0003892	ptc
GMOY000312		Major Facilitator Superfamily sugar transporter [Source:VB Community Annotation]	GMOY000273	FBgn0039627	CG11837
GMOY000313			GMOY000274	FBgn0010282	TfIIFalpha
GMOY000314			GMOY000275	FBgn0037980	DCAF12
GMOY000315			GMOY000276	FBgn0037979	GCC185
GMOY000316		mitochondrial ribosomal protein L32 [Source:Projected from Drosophila melanogaster (FBgn0039835) FlyBase]	GMOY000277	FBgn0037445	CG9727
GMOY000317			GMOY000278
GMOY000318			GMOY000279	FBgn0026086	Adar
GMOY000319			GMOY000280
GMOY000320			GMOY000281	FBgn0027546	CG4766
GMOY000321			GMOY000282	FBgn0038436	Gyc89Db
GMOY000322		tRNA pseudouridine synthase [Source:UniProtKB/TrEMBL;Acc:A0A1B0FA01]	GMOY000282	FBgn0038435	Gyc89Da
GMOY000323			GMOY000283	FBgn0027053	CSN5
GMOY000324			GMOY000284	FBgn0031627	CG15630
GMOY000325		phosphate methylesterase 1 [Source:VB Community Annotation]	GMOY000285
GMOY000326		Hypothetical conserved protein [Source:UniProtKB/TrEMBL;Acc:D3TRF9]	GMOY000286	FBgn0259214	PMCA
GMOY000327		smaug [Source:Projected from Drosophila melanogaster (FBgn0016070) FlyBase]	GMOY000287	FBgn0026268	antdh
GMOY000328			GMOY000288	FBgn0029798	CG4078
GMOY000329			GMOY000289	FBgn0029799	CG15772
GMOY000330			GMOY000290	FBgn0038626	CG7691
GMOY000331			GMOY000291
GMOY000332			GMOY000292	FBgn0038546	CG7379
GMOY000333	GluRA	metabotropic glutamate receptor [Source:VB Community Annotation]	GMOY000293	FBgn0016797	fz2
GMOY000334			GMOY000294	FBgn0036206	CG5964
GMOY000335			GMOY000295	FBgn0051648	CG31648
GMOY000336		UFM1 specific ligase [Source:Projected from Drosophila melanogaster (FBgn0037467) FlyBase]	GMOY000296	FBgn0086694	Bre1
GMOY000337			GMOY000297	FBgn0035137	CG1233
GMOY000338			GMOY000298
GMOY000339			GMOY000299	FBgn0260866	dnr1
GMOY000340		Mitochondrial chaperonin [Source:UniProtKB/TrEMBL;Acc:D3TPU0]	GMOY000300	FBgn0034742	CG4294
GMOY000341		mitochondrial ribosomal protein L20 [Source:Projected from Drosophila melanogaster (FBgn0036335) FlyBase]	GMOY000301	FBgn0027783	SMC2
GMOY000342			GMOY000302	FBgn0041164	armi
GMOY000343			GMOY000303	FBgn0027500	spd-2
GMOY000344			GMOY000304	FBgn0033971	CG10209
GMOY000345		Dynactin 1%2C p150 subunit [Source:Projected from Drosophila melanogaster (FBgn0001108) FlyBase]	GMOY000305	FBgn0019650	toy
GMOY000346			GMOY000306	FBgn0027529	tapas
GMOY000347		Ral guanine nucleotide dissociation stimulator-like [Source:Projected from Drosophila melanogaster (FBgn0026376) FlyBase]	GMOY000307	FBgn0262103	Sik3
GMOY000348			GMOY000308
GMOY000349			GMOY000309	FBgn0030417	CG15725
GMOY000350			GMOY000310	FBgn0265523	Smr
GMOY000351		putative heme/steroid binding protein [Source:VB Community Annotation]	GMOY000311	FBgn0036749	CG7460
GMOY000352		Phosphoinositide phospholipase C [Source:UniProtKB/TrEMBL;Acc:A0A1B0FA29]	GMOY000311	FBgn0035943	CG5653
GMOY000354	gbb	glass bottom boat [Source:VB Community Annotation]	GMOY000311	FBgn0036750	CG6034
GMOY000355			GMOY000312	FBgn0037485	CG14606
GMOY000356			GMOY000312	FBgn0037486	CG14605
GMOY000357			GMOY000313
GMOY000358		Hypothetical conserved protein [Source:UniProtKB/TrEMBL;Acc:D3TQP4]	GMOY000314	FBgn0040629	CG18673
GMOY000359	DBT	dihydro-transacylase [Source:VB Community Annotation]	GMOY000315	FBgn0086362	spn-F
GMOY000360		Rab3 GDP-GTP exchange factor [Source:Projected from Drosophila melanogaster (FBgn0030613) FlyBase]	GMOY000316	FBgn0039835	mRpL32
GMOY000361			GMOY000317	FBgn0039836	CG1750
GMOY000362			GMOY000318	FBgn0039003	wfs1
GMOY000363			GMOY000319
GMOY000364		light [Source:Projected from Drosophila melanogaster (FBgn0002566) FlyBase]	GMOY000320
GMOY000365		galactosyltransferases [Source:VB Community Annotation]	GMOY000321	FBgn0000928	fs(1)Yb
GMOY000366	RpL5	60S ribosomal protein L5 [Source:VB Community Annotation]	GMOY000321	FBgn0037205	BoYb
GMOY000367			GMOY000322	FBgn0083976	CG34140
GMOY000368			GMOY000323
GMOY000369			GMOY000324	FBgn0052109	CG32109
GMOY000372		peroxisomal bioproteinsis protein [Source:VB Community Annotation]	GMOY000325	FBgn0035951	CG5068
GMOY000373			GMOY000326	FBgn0035952	CG5280
GMOY000374			GMOY000327	FBgn0016070	smg
GMOY000375			GMOY000328	FBgn0035953	CG5087
GMOY000376			GMOY000329
GMOY000377			GMOY000330
GMOY000378			GMOY000331	FBgn0285955	cv-c
GMOY000379	mirr	mirror [Source:VB Community Annotation]	GMOY000332	FBgn0039897	CG1674
GMOY000380			GMOY000333	FBgn0019985	mGluR
GMOY000381			GMOY000334
GMOY000382			GMOY000335
GMOY000383		Beta-glucuronosidase [Source:VB Community Annotation]	GMOY000336	FBgn0037467	Ufl1
GMOY000384			GMOY000337
GMOY000385			GMOY000338	FBgn0036451	CG9425
GMOY000386			GMOY000339	FBgn0029148	NHP2
GMOY000387		schizo [Source:Projected from Drosophila melanogaster (FBgn0026179) FlyBase]	GMOY000340	FBgn0036334	CG11267
GMOY000388		Sphingosine kinase [Source:Projected from Drosophila melanogaster (FBgn0052484) FlyBase]	GMOY000340	FBgn0038200	CG9920
GMOY000389			GMOY000341	FBgn0036335	mRpL20
GMOY000390		Islet cell autoantigen 69 kDa [Source:Projected from Drosophila melanogaster (FBgn0037050) FlyBase]	GMOY000342	FBgn0038452	CG14905
GMOY000391		Sorting nexin [Source:UniProtKB/TrEMBL;Acc:D3TRI4]	GMOY000343	FBgn0052137	CG32137
GMOY000392		lodestar [Source:Projected from Drosophila melanogaster (FBgn0002542) FlyBase]	GMOY000344
GMOY000393			GMOY000345	FBgn0001108	DCTN1-p150
GMOY000394			GMOY000346	FBgn0036386	CG8833
GMOY000395			GMOY000347	FBgn0026376	Rgl
GMOY000396			GMOY000348
GMOY000397			GMOY000349	FBgn0027795	CG14785
GMOY000398		Peptidylglycine-alpha-hydroxylating monooxygenase [Source:Projected from Drosophila melanogaster (FBgn0004959) FlyBase]	GMOY000349	FBgn0033963	CG12857
GMOY000399		Cytochrome P450-18a1 [Source:Projected from Drosophila melanogaster (FBgn0010383) FlyBase]	GMOY000349	FBgn0029703	CG12692
GMOY000400			GMOY000349	FBgn0035380	CG9970
GMOY000401			GMOY000349	FBgn0050357	CG30357
GMOY000402			GMOY000349	FBgn0030684	CG8260
GMOY000403			GMOY000349	FBgn0029660	CG10801
GMOY000404			GMOY000350
GMOY000405			GMOY000351	FBgn0030099	CG12056
GMOY000406			GMOY000352	FBgn0003416	sl
GMOY000407		Diphosphomevalonate decarboxylase [Source:UniProtKB/TrEMBL;Acc:A0A1B0FA68]	GMOY000354	FBgn0024234	gbb
GMOY000408			GMOY000355	FBgn0053178	CG33178
GMOY000409			GMOY000356	FBgn0030610	CG9065
GMOY000410	warts	tricornered [Source:Projected from Drosophila melanogaster (FBgn0003744) FlyBase]	GMOY000357	FBgn0028858	CG10839
GMOY000411		cg17328 [Source:VB Community Annotation]	GMOY000358	FBgn0030611	CG15027
GMOY000412			GMOY000359	FBgn0030612	CG5599
GMOY000413			GMOY000360	FBgn0030613	Rab3-GEF
GMOY000414			GMOY000361
GMOY000415		Forkhead box L1 [Source:Projected from Drosophila melanogaster (FBgn0004895) FlyBase]	GMOY000362	FBgn0261387	CG17528
GMOY000416			GMOY000363
GMOY000417			GMOY000364	FBgn0002566	lt
GMOY000418			GMOY000365	FBgn0033315	beta3GalTII
GMOY000419		Adenosine Kinase [Source:Projected from Drosophila melanogaster (FBgn0036337) FlyBase]	GMOY000366	FBgn0064225	RpL5
GMOY000420			GMOY000367	FBgn0027507	CG1344
GMOY000421			GMOY000368
GMOY000422			GMOY000369	FBgn0037017	CG4074
GMOY000423			GMOY000369	FBgn0037018	CG4042
GMOY000424		imaginal discs arrested [Source:Projected from Drosophila melanogaster (FBgn0041147) FlyBase]	GMOY000372	FBgn0037019	Pex16
GMOY000425			GMOY000373	FBgn0036993	CG5910
GMOY000426	UAP1	UDP-N-acetylglucosamine pyrophosphorylase [Source:UniProtKB/TrEMBL;Acc:D3TMF2]	GMOY000374
GMOY000427		Sec61 alpha subunit [Source:Projected from Drosophila melanogaster (FBgn0086357) FlyBase]	GMOY000375	FBgn0030354	Upf1
GMOY000428			GMOY000376
GMOY000429			GMOY000377
GMOY000430		Elongation factor 2 [Source:UniProtKB/TrEMBL;Acc:D3TP87]	GMOY000378	FBgn0026369	Sara
GMOY000431			GMOY000379	FBgn0014343	mirr
GMOY000432		Tubulin tyrosine ligase-like 3A [Source:Projected from Drosophila melanogaster (FBgn0031854) FlyBase]	GMOY000380	FBgn0038146	CG9799
GMOY000433	scro	scarecrow [Source:VB Community Annotation]	GMOY000381	FBgn0033564	Pex6
GMOY000434		singed [Source:Projected from Drosophila melanogaster (FBgn0003447) FlyBase]	GMOY000382	FBgn0034417	CG15117
GMOY000435		suppressor of rudimentary [Source:Projected from Drosophila melanogaster (FBgn0086450) FlyBase]	GMOY000383	FBgn0270927	betaGlu
GMOY000436			GMOY000384	FBgn0034033	CG8204
GMOY000437		Rho kinase [Source:Projected from Drosophila melanogaster (FBgn0026181) FlyBase]	GMOY000385
GMOY000438			GMOY000386
GMOY000439			GMOY000387	FBgn0026179	siz
GMOY000440		NADH dehydrogenase (ubiquinone) B14.5 B subunit [Source:Projected from Drosophila melanogaster (FBgn0031505) FlyBase]	GMOY000388	FBgn0052484	Sk2
GMOY000441		Mothers against decapentaplegic homolog [Source:UniProtKB/TrEMBL;Acc:A0A1B0FA96]	GMOY000389	FBgn0037051	CG10565
GMOY000442			GMOY000390	FBgn0037050	ICA69
GMOY000443		Biogenesis of lysosome-related organelles complex 1%2C subunit [Source:Projected from Drosophila melanogaster (FBgn0036118) FlyBase]	GMOY000391	FBgn0040475	SH3PX1
GMOY000444		RNA polymerase I-associated factor PAF67 [Source:VB Community Annotation]	GMOY000392	FBgn0002542	lds
GMOY000445		NADH dehydrogenase (ubiquinone) SGDH subunit [Source:Projected from Drosophila melanogaster (FBgn0011455) FlyBase]	GMOY000393
GMOY000446			GMOY000394	FBgn0260657	CG42540
GMOY000447			GMOY000395
GMOY000448		Rho guanine nucleotide exchange factor at 64C [Source:Projected from Drosophila melanogaster (FBgn0035574) FlyBase]	GMOY000396
GMOY000449			GMOY000397
GMOY000450			GMOY000398	FBgn0004959	phm
GMOY000451		swiss cheese [Source:Projected from Drosophila melanogaster (FBgn0003656) FlyBase]	GMOY000399	FBgn0010383	Cyp18a1
GMOY000452		Mediator complex subunit [Source:Projected from Drosophila melanogaster (FBgn0013531) FlyBase]	GMOY000400	FBgn0030740	CG9917
GMOY000453			GMOY000401	FBgn0036576	CG5151
GMOY000454			GMOY000402	FBgn0085482	CG34453
GMOY000455		aveugle [Source:Projected from Drosophila melanogaster (FBgn0050476) FlyBase]	GMOY000403
GMOY000456		26S proteasome regulatory complex subunit RPN6/PSMD11 [Source:UniProtKB/TrEMBL;Acc:D3TLS6]	GMOY000404
GMOY000457			GMOY000405	FBgn0036871	CG14096
GMOY000458			GMOY000405	FBgn0052214	CG32214
GMOY000459			GMOY000405	FBgn0052213	CG32213
GMOY000460			GMOY000405	FBgn0036872	CG12519
GMOY000461			GMOY000405	FBgn0052208	825-Oak
GMOY000462			GMOY000405	FBgn0036873	CG18294
GMOY000463		rudimentary [Source:Projected from Drosophila melanogaster (FBgn0003189) FlyBase]	GMOY000406
GMOY000464			GMOY000407	FBgn0030683	CG8239
GMOY000465			GMOY000408
GMOY000466		salivary C-type lectin [Source:VB Community Annotation]	GMOY000409	FBgn0030963	CG7101
GMOY000467			GMOY000410	FBgn0003744	trc
GMOY000468		Topoisomerase related function 4-1 [Source:Projected from Drosophila melanogaster (FBgn0030049) FlyBase]	GMOY000411	FBgn0028895	CG17328
GMOY000469			GMOY000412	FBgn0036814	CG14073
GMOY000470			GMOY000413	FBgn0025936	Eph
GMOY000471		DNA alkylation damage repair protein [Source:UniProtKB/TrEMBL;Acc:D3TS40]	GMOY000414	FBgn0038213	CG9624
GMOY000472			GMOY000415	FBgn0004895	FoxL1
GMOY000473	GAPDH	glyceraldehyde 3-phosphate dehydrogenase [Source:VB Community Annotation]	GMOY000416
GMOY000474		Cyclic-AMP response element binding protein B [Source:Projected from Drosophila melanogaster (FBgn0265784) FlyBase]	GMOY000417	FBgn0014037	Su(Tpl)
GMOY000475			GMOY000418	FBgn0262519	Mi-2
GMOY000476			GMOY000419	FBgn0036337	AdenoK
GMOY000477			GMOY000420	FBgn0036921	RhoGDI
GMOY000478			GMOY000421
GMOY000479			GMOY000422	FBgn0036354	Poc1
GMOY000480			GMOY000423
GMOY000481			GMOY000424	FBgn0041147	ida
GMOY000482		discontinuous actin hexagon [Source:Projected from Drosophila melanogaster (FBgn0015926) FlyBase]	GMOY000425	FBgn0052150	meru
GMOY000483		TBP-associated factor [Source:Projected from Drosophila melanogaster (FBgn0022724) FlyBase]	GMOY000426	FBgn0259749	mmy
GMOY000484		Histone deacetylase [Source:UniProtKB/TrEMBL;Acc:A0A1B0FAE5]	GMOY000427	FBgn0086357	Sec61alpha
GMOY000485			GMOY000428	FBgn0031818	CG9536
GMOY000486			GMOY000429	FBgn0032812	Hakai
GMOY000487	Gmer	GDP-4-keto-6-deoxy-D-mannose 3,5-epimerase/4-reductase [Source:UniProtKB/TrEMBL;Acc:D3TLM3]	GMOY000430	FBgn0000559	eEF2
GMOY000488		Kinesin-like protein at 98A [Source:Projected from Drosophila melanogaster (FBgn0004387) FlyBase]	GMOY000431	FBgn0031853	TTLL3B
GMOY000489			GMOY000432	FBgn0031854	TTLL3A
GMOY000490			GMOY000433	FBgn0028993	scro
GMOY000491			GMOY000434	FBgn0003447	sn
GMOY000492			GMOY000435	FBgn0086450	su(r)
GMOY000493			GMOY000436	FBgn0030763	CG9782
GMOY000494			GMOY000437	FBgn0026181	Rok
GMOY000495			GMOY000438	FBgn0052549	CG32549
GMOY000496		Integrator [Source:Projected from Drosophila melanogaster (FBgn0261383) FlyBase]	GMOY000439	FBgn0015600	toc
GMOY000497		HspB1 [Source:UniProtKB/TrEMBL;Acc:D3TMD9]	GMOY000440	FBgn0031505	ND-B14.5B
GMOY000498		Mitochondrial carrier protein CGI-69 [Source:UniProtKB/TrEMBL;Acc:D3TQH5]	GMOY000441	FBgn0011648	Mad
GMOY000499			GMOY000442	FBgn0036093	CG14154
GMOY000500			GMOY000443	FBgn0036118	Blos2
GMOY000501			GMOY000444	FBgn0036258	eIF3l
GMOY000502		Transporter [Source:UniProtKB/TrEMBL;Acc:A0A1B0FAE9]	GMOY000445	FBgn0011455	ND-SGDH
GMOY000503			GMOY000446	FBgn0036254	CG5645
GMOY000504			GMOY000447	FBgn0046296	CG11534
GMOY000505		nucleotide binding protein 2 [Source:VB Community Annotation]	GMOY000448	FBgn0035574	RhoGEF64C
GMOY000506			GMOY000449
GMOY000507			GMOY000450
GMOY000508		Mitochondrial phosphate carrier protein [Source:UniProtKB/TrEMBL;Acc:D3TR91]	GMOY000451	FBgn0003656	sws
GMOY000509		alkyl hydroperoxide reductase [Source:VB Community Annotation]	GMOY000452	FBgn0013531	MED20
GMOY000510			GMOY000453	FBgn0024997	CG2681
GMOY000511			GMOY000454
GMOY000512			GMOY000455	FBgn0050476	ave
GMOY000513			GMOY000456	FBgn0028689	Rpn6
GMOY000514		fringe connection [Source:Projected from Drosophila melanogaster (FBgn0042641) FlyBase]	GMOY000457	FBgn0051211	CG31211
GMOY000516	Exo1	exocyst complex component 1 [Source:VB Community Annotation]	GMOY000458	FBgn0032940	Mondo
GMOY000517		bloated tubules [Source:Projected from Drosophila melanogaster (FBgn0027660) FlyBase]	GMOY000459
GMOY000518			GMOY000460
GMOY000519	nup98	Homolog of Drosophila nup98 [Source:VB Community Annotation]	GMOY000461	FBgn0259143	CG42258
GMOY000520		pasiflora [Source:Projected from Drosophila melanogaster (FBgn0037680) FlyBase]	GMOY000462	FBgn0030769	CG13012
GMOY000521			GMOY000463	FBgn0003189	r
GMOY000522	RpSA	40S ribosomal protein SA [Source:UniProtKB/TrEMBL;Acc:D3TR32]	GMOY000464	FBgn0015336	CG15865
GMOY000523		rush hour [Source:Projected from Drosophila melanogaster (FBgn0025381) FlyBase]	GMOY000465	FBgn0030052	CG12065
GMOY000524			GMOY000466
GMOY000525			GMOY000467	FBgn0030051	spirit
GMOY000526			GMOY000468	FBgn0030049	Trf4-1
GMOY000528			GMOY000469	FBgn0260938	tay
GMOY000529			GMOY000470
GMOY000530			GMOY000471	FBgn0065035	AlkB
GMOY000531		ArfGAP with SH3 domain%2C ankyrin repeat and PH domain [Source:Projected from Drosophila melanogaster (FBgn0050372) FlyBase]	GMOY000472
GMOY000532		Elongator complex protein [Source:Projected from Drosophila melanogaster (FBgn0033540) FlyBase]	GMOY000473	FBgn0001091	Gapdh1
GMOY000533			GMOY000473	FBgn0001092	Gapdh2
GMOY000534			GMOY000474	FBgn0265784	CrebB
GMOY000535			GMOY000475	FBgn0030914	CG6106
GMOY000536		spineless [Source:Projected from Drosophila melanogaster (FBgn0003513) FlyBase]	GMOY000476	FBgn0052238	CG32238
GMOY000537		RIM-binding protein [Source:Projected from Drosophila melanogaster (FBgn0262483) FlyBase]	GMOY000477
GMOY000538			GMOY000478	FBgn0031184	CG14615
GMOY000539		Ataxin-2 [Source:Projected from Drosophila melanogaster (FBgn0041188) FlyBase]	GMOY000479	FBgn0031183	CG14621
GMOY000540			GMOY000480	FBgn0030944	CG6617
GMOY000541			GMOY000481	FBgn0030631	CG6227
GMOY000542			GMOY000482	FBgn0015926	dah
GMOY000543			GMOY000483	FBgn0022724	Taf8
GMOY000544		proliferation-related protein MLF [Source:VB Community Annotation]	GMOY000484	FBgn0026428	HDAC6
GMOY000545			GMOY000485
GMOY000546			GMOY000486	FBgn0033033	scaf
GMOY000547			GMOY000487	FBgn0267823	Gmer
GMOY000548		SET and MYND domain containing%2C class 4%2C member [Source:Projected from Drosophila melanogaster (FBgn0033427) FlyBase]	GMOY000488	FBgn0004387	Klp98A
GMOY000549			GMOY000489	FBgn0033504	CAP
GMOY000550			GMOY000490	FBgn0033502	CG12910
GMOY000551		tropomodulin [Source:Projected from Drosophila melanogaster (FBgn0082582) FlyBase]	GMOY000491
GMOY000552			GMOY000492	FBgn0031768	CG12393
GMOY000553			GMOY000493	FBgn0015582	dare
GMOY000554		prolyl-4-hydroxylase-alpha NE1 [Source:Projected from Drosophila melanogaster (FBgn0039780) FlyBase]	GMOY000494	FBgn0029798	CG4078
GMOY000555			GMOY000495	FBgn0052318	CG32318
GMOY000556		Protein tyrosine phosphatase 52F [Source:Projected from Drosophila melanogaster (FBgn0034085) FlyBase]	GMOY000495	FBgn0035194	Psf1
GMOY000557		sanpodo [Source:Projected from Drosophila melanogaster (FBgn0260440) FlyBase]	GMOY000496	FBgn0261383	IntS6
GMOY000558			GMOY000497	FBgn0031037	CG14207
GMOY000559			GMOY000498	FBgn0031039	Shawn
GMOY000560			GMOY000498	FBgn0037512	CG2616
GMOY000561			GMOY000499	FBgn0031038	Tyler
GMOY000562			GMOY000500	FBgn0029664	CG10802
GMOY000563			GMOY000501	FBgn0029665	CG14270
GMOY000564			GMOY000502	FBgn0029663	CG10804
GMOY000567			GMOY000503	FBgn0043799	CG31381
GMOY000568		Dipeptidase [Source:UniProtKB/TrEMBL;Acc:A0A1B0FAL6]	GMOY000504
GMOY000569			GMOY000505	FBgn0037011	CG4858
GMOY000570			GMOY000506	FBgn0037923	CG6813
GMOY000571			GMOY000507	FBgn0036483	CG12316
GMOY000572		meiotic P26 [Source:Projected from Drosophila melanogaster (FBgn0026206) FlyBase]	GMOY000508	FBgn0026409	Mpcp2
GMOY000573		Anaphase Promoting Complex subunit [Source:Projected from Drosophila melanogaster (FBgn0052707) FlyBase]	GMOY000509	FBgn0040308	Jafrac2
GMOY000574			GMOY000510	FBgn0036725	CG18265
GMOY000575			GMOY000511	FBgn0035256	CG13930
GMOY000576		Glutathione S-transferase [Source:UniProtKB/TrEMBL;Acc:D3TLP3]	GMOY000512	FBgn0052176	CG32176
GMOY000577			GMOY000513	FBgn0036723	CG12229
GMOY000578			GMOY000514	FBgn0042641	frc
GMOY000579			GMOY000516	FBgn0266669	Sec3
GMOY000580		tRNA-histidine guanylyltransferase [Source:Projected from Drosophila melanogaster (FBgn0283659) FlyBase]	GMOY000517	FBgn0027660	blot
GMOY000581		Class 2 transcription repressor NC2 beta subunit DR1 [Source:UniProtKB/TrEMBL;Acc:D3TLC0]	GMOY000518	FBgn0038405	CG8927
GMOY000582		ATP synthase subunit gamma [Source:UniProtKB/TrEMBL;Acc:A0A1B0FAP1]	GMOY000519	FBgn0039120	Nup98-96
GMOY000583		Putative cargo transport protein ERV29 [Source:UniProtKB/TrEMBL;Acc:D3TS89]	GMOY000520	FBgn0037680	pasi2
GMOY000584		Alternative splicing factor SRP20/9G8 [Source:UniProtKB/TrEMBL;Acc:D3TN42]	GMOY000521
GMOY000585		anti-apoptotic BCl-2 family protein [Source:VB Community Annotation]	GMOY000522	FBgn0003517	sta
GMOY000586			GMOY000523	FBgn0025381	rush
GMOY000587			GMOY000524	FBgn0031440	CG15395
GMOY000588			GMOY000524	FBgn0260986	mei-38
GMOY000589			GMOY000525	FBgn0025383	CG14780
GMOY000590			GMOY000526	FBgn0025382	Rab27
GMOY000591			GMOY000528	FBgn0029580	CG14778
GMOY000592		spaghetti-squash activator [Source:Projected from Drosophila melanogaster (FBgn0259678) FlyBase]	GMOY000529	FBgn0052808	CG32808
GMOY000593		Ada2a-containing complex component [Source:Projected from Drosophila melanogaster (FBgn0052343) FlyBase]	GMOY000530	FBgn0026872	CG14777
GMOY000594	mtf-1	metal response element-binding transcription factor-1 [Source:VB Community Annotation]	GMOY000531	FBgn0050372	Asap
GMOY000595			GMOY000532	FBgn0033540	Elp2
GMOY000596		Bifunctional Phosphopantetheine adenylyltransferase - Dephospho-CoA kinase [Source:Projected from Drosophila melanogaster (FBgn0035632) FlyBase]	GMOY000533	FBgn0033539	Git
GMOY000597		thioredoxin-like protein [Source:VB Community Annotation]	GMOY000534	FBgn0283451	br
GMOY000598		Dehydrogenase/reductase SdR family member [Source:UniProtKB/TrEMBL;Acc:D3TNI9]	GMOY000535
GMOY000600			GMOY000536	FBgn0003513	ss
GMOY000601		OTU-like cysteine protease [Source:UniProtKB/TrEMBL;Acc:D3TNN5]	GMOY000537	FBgn0262483	Rbp
GMOY000602			GMOY000538	FBgn0038337	CG6125
GMOY000603	PDF	pigment dispersing factor [Source:VB Community Annotation]	GMOY000539	FBgn0041188	Atx2
GMOY000604		Taspase [Source:Projected from Drosophila melanogaster (FBgn0263602) FlyBase]	GMOY000540
GMOY000605			GMOY000541	FBgn0038339	CG6118
GMOY000606			GMOY000542
GMOY000607		Myosin 10A [Source:Projected from Drosophila melanogaster (FBgn0263705) FlyBase]	GMOY000543	FBgn0029114	Tollo
GMOY000608	exd	extradenticle [Source:VB Community Annotation]	GMOY000544	FBgn0034051	Mlf
GMOY000609	exd	extradenticle [Source:VB Community Annotation]	GMOY000545
GMOY000610	phl	Ras onogene at 85D [Source:VB Community Annotation]	GMOY000546
GMOY000611			GMOY000547
GMOY000612			GMOY000548	FBgn0033427	Smyd4-1
GMOY000613			GMOY000549	FBgn0085436	Not1
GMOY000614			GMOY000550	FBgn0039787	CG9702
GMOY000615			GMOY000551	FBgn0082582	tmod
GMOY000616		Phosphatidylinositol glycan anchor biosynthesis class K [Source:Projected from Drosophila melanogaster (FBgn0023545) FlyBase]	GMOY000552	FBgn0027654	jdp
GMOY000617			GMOY000553	FBgn0051015	PH4alphaPV
GMOY000618			GMOY000553	FBgn0051013	CG31013
GMOY000619		Tetraspanin [Source:UniProtKB/TrEMBL;Acc:A0A1B0FAS1]	GMOY000554	FBgn0039780	PH4alphaNE1
GMOY000620			GMOY000555	FBgn0039776	PH4alphaEFB
GMOY000621			GMOY000556	FBgn0034085	Ptp52F
GMOY000622			GMOY000557	FBgn0260440	spdo
GMOY000623			GMOY000558	FBgn0259162	RunxB
GMOY000624			GMOY000559	FBgn0264326	DNApol-epsilon255
GMOY000625			GMOY000560	FBgn0263353	CG11000
GMOY000626			GMOY000561	FBgn0261561	CG42675
GMOY000627			GMOY000562	FBgn0037382	Hpr1
GMOY000628		pelle [Source:Projected from Drosophila melanogaster (FBgn0010441) FlyBase]	GMOY000563	FBgn0036987	CG5274
GMOY000629		Histone H2B [Source:UniProtKB/TrEMBL;Acc:A0A1B0FAT2]	GMOY000564	FBgn0261065	Cpsf73
GMOY000630		Elongation of very long chain fatty acids protein [Source:UniProtKB/TrEMBL;Acc:A0A1B0FAS3]	GMOY000567
GMOY000631			GMOY000568	FBgn0036986	CG5282
GMOY000632		Dipeptidase [Source:UniProtKB/TrEMBL;Acc:A0A1B0FAT5]	GMOY000569	FBgn0029895	CG14441
GMOY000633			GMOY000570
GMOY000634		Solute carrier organic anion transporter family member [Source:UniProtKB/TrEMBL;Acc:A0A1B0FAT6]	GMOY000571
GMOY000635		Polypeptide release factor 3 [Source:UniProtKB/TrEMBL;Acc:D3TPW5]	GMOY000572	FBgn0026206	mei-P26
GMOY000636		SR family splicing factor SC35 [Source:Projected from Drosophila melanogaster (FBgn0265298) FlyBase]	GMOY000573	FBgn0052707	APC4
GMOY000637			GMOY000574	FBgn0030990	CG7556
GMOY000638		tRNA (guanine(26)-N(2))-dimethyltransferase [Source:UniProtKB/TrEMBL;Acc:A0A1B0FAT7]	GMOY000575	FBgn0030508	CG15760
GMOY000639			GMOY000576	FBgn0030484	GstT4
GMOY000640			GMOY000577
GMOY000641			GMOY000578	FBgn0030317	CG1561
GMOY000642			GMOY000579	FBgn0022069	Nnp-1
GMOY000643			GMOY000580	FBgn0283659	THG
GMOY000644			GMOY000581	FBgn0028926	NC2beta
GMOY000645			GMOY000582	FBgn0020235	ATPsyngamma
GMOY000646			GMOY000583	FBgn0019925	Surf4
GMOY000647			GMOY000584	FBgn0030479	Rbp1-like
GMOY000648			GMOY000584	FBgn0260944	Rbp1
GMOY000649			GMOY000585	FBgn0029131	Debcl
GMOY000650			GMOY000586	FBgn0033645	CG13196
GMOY000651		sphingomyelin phosphodiesterase [Source:VB Community Annotation]	GMOY000587	FBgn0038296	CG6752
GMOY000652			GMOY000588
GMOY000653			GMOY000589
GMOY000654		Palmitoyltransferase [Source:UniProtKB/TrEMBL;Acc:A0A1B0FAV5]	GMOY000590	FBgn0261671	tweek
GMOY000655			GMOY000591
GMOY000656			GMOY000592	FBgn0259678	sqa
GMOY000657			GMOY000593	FBgn0052343	Atac3
GMOY000658		Glucose dehydrogenase [Source:Projected from Drosophila melanogaster (FBgn0001112) FlyBase]	GMOY000594	FBgn0040305	MTF-1
GMOY000659		dreadlocks [Source:Projected from Drosophila melanogaster (FBgn0010583) FlyBase]	GMOY000595	FBgn0260859	Bet3
GMOY000660			GMOY000596	FBgn0035632	Ppat-Dpck
GMOY000662		jetlag [Source:Projected from Drosophila melanogaster (FBgn0031652) FlyBase]	GMOY000597	FBgn0035631	Txl
GMOY000663		beta subunit of type I geranylgeranyl transferase [Source:Projected from Drosophila melanogaster (FBgn0015000) FlyBase]	GMOY000598	FBgn0035588	CG10672
GMOY000664		Mitochondrial ribosomal protein L24 [Source:UniProtKB/TrEMBL;Acc:D3TQK6]	GMOY000600	FBgn0035592	CG10674
GMOY000665		hoepel2 [Source:Projected from Drosophila melanogaster (FBgn0031649) FlyBase]	GMOY000601	FBgn0035593	CG4603
GMOY000666			GMOY000602
GMOY000667			GMOY000603	FBgn0023178	Pdf
GMOY000668			GMOY000604	FBgn0263602	Tasp1
GMOY000669		Ubiquitin activating enzyme [Source:Projected from Drosophila melanogaster (FBgn0263697) FlyBase]	GMOY000605	FBgn0283724	Girdin
GMOY000670			GMOY000606	FBgn0035388	CG2162
GMOY000671			GMOY000607	FBgn0263705	Myo10A
GMOY000672	Ser6	Serine protease 6 [Source:VB Community Annotation]	GMOY000608	FBgn0000611	exd
GMOY000673			GMOY000609	FBgn0000611	exd
GMOY000674			GMOY000610	FBgn0003079	Raf
GMOY000675			GMOY000611	FBgn0030468	CG1622
GMOY000676		Transporter [Source:UniProtKB/TrEMBL;Acc:A0A1B0FAW5]	GMOY000612	FBgn0030665	CG15646
GMOY000677			GMOY000612	FBgn0030666	CG12708
GMOY000678			GMOY000613
GMOY000679		High mobility group protein D [Source:UniProtKB/TrEMBL;Acc:D3TQM5]	GMOY000614
GMOY000680		Transport and Golgi organization [Source:Projected from Drosophila melanogaster (FBgn0050404) FlyBase]	GMOY000615	FBgn0030326	CG2444
GMOY000681		Lamin B receptor [Source:Projected from Drosophila melanogaster (FBgn0034657) FlyBase]	GMOY000616	FBgn0023545	PIG-K
GMOY000682		X box binding protein-1 [Source:Projected from Drosophila melanogaster (FBgn0021872) FlyBase]	GMOY000617	FBgn0032194	CG4901
GMOY000683			GMOY000618	FBgn0051720	mthl15
GMOY000684		mago nashi [Source:Projected from Drosophila melanogaster (FBgn0002736) FlyBase]	GMOY000619
GMOY000685		roadblock similar 54B [Source:Projected from Drosophila melanogaster (FBgn0263233) FlyBase]	GMOY000620	FBgn0264326	DNApol-epsilon255
GMOY000686			GMOY000621	FBgn0031832	CG9596
GMOY000687			GMOY000622
GMOY000688		Protein king tubby [Source:UniProtKB/TrEMBL;Acc:A0A1B0FAY5]	GMOY000623
GMOY000689			GMOY000624	FBgn0263997	CG43740
GMOY000690			GMOY000625	FBgn0022768	Pp2C1
GMOY000691			GMOY000626	FBgn0000427	dec-1
GMOY000692		WD40 repeat-containing protein [Source:VB Community Annotation]	GMOY000627
GMOY000693			GMOY000628	FBgn0010441	pll
GMOY000694			GMOY000629	FBgn0053888	His2B:CG33888
GMOY000695			GMOY000629	FBgn0053886	His2B:CG33886
GMOY000696		four wheel drive [Source:Projected from Drosophila melanogaster (FBgn0004373) FlyBase]	GMOY000629	FBgn0053892	His2B:CG33892
GMOY000697			GMOY000629	FBgn0053878	His2B:CG33878
GMOY000698			GMOY000629	FBgn0053868	His2B:CG33868
GMOY000699		Ubiquitin specific protease [Source:Projected from Drosophila melanogaster (FBgn0028476) FlyBase]	GMOY000629	FBgn0053890	His2B:CG33890
GMOY000700		actin-related protein ARP2/3 complex subunit ARPC3 [Source:VB Community Annotation]	GMOY000629	FBgn0053894	His2B:CG33894
GMOY000701		NADH-ubiquinone oxidoreductase NDUFS8/23 kDa subunit [Source:UniProtKB/TrEMBL;Acc:D3TSE8]	GMOY000629	FBgn0053896	His2B:CG33896
GMOY000702			GMOY000629	FBgn0053906	His2B:CG33906
GMOY000703			GMOY000629	FBgn0053874	His2B:CG33874
GMOY000704		Ubiquitin specific protease [Source:Projected from Drosophila melanogaster (FBgn0038862) FlyBase]	GMOY000629	FBgn0053898	His2B:CG33898
GMOY000705			GMOY000629	FBgn0053876	His2B:CG33876
GMOY000706			GMOY000629	FBgn0053904	His2B:CG33904
GMOY000707		nudix hydrolase [Source:VB Community Annotation]	GMOY000629	FBgn0053884	His2B:CG33884
GMOY000708			GMOY000629	FBgn0053900	His2B:CG33900
GMOY000709		Protein phosphatase 4 regulatory subunit 2-related protein [Source:Projected from Drosophila melanogaster (FBgn0030208) FlyBase]	GMOY000629	FBgn0053902	His2B:CG33902
GMOY000710			GMOY000629	FBgn0053872	His2B:CG33872
GMOY000711			GMOY000629	FBgn0053882	His2B:CG33882
GMOY000712			GMOY000629	FBgn0053870	His2B:CG33870
GMOY000713			GMOY000629	FBgn0053880	His2B:CG33880
GMOY000714			GMOY000629	FBgn0053910	His2B:CG33910
GMOY000715			GMOY000629	FBgn0061209	His2B:CG17949
GMOY000716		Alpha-(1,6)-fucosyltransferase [Source:UniProtKB/TrEMBL;Acc:A0A1B0FAZ8]	GMOY000629	FBgn0053908	His2B:CG33908
GMOY000717			GMOY000630	FBgn0050008	CG30008
GMOY000718		alpha-1,2-Mannosidase [Source:UniProtKB/TrEMBL;Acc:A0A1B0FB15]	GMOY000631
GMOY000719			GMOY000632	FBgn0266100	CG44837
GMOY000720			GMOY000633
GMOY000721		Zinc/iron regulated transporter-related protein 99C [Source:Projected from Drosophila melanogaster (FBgn0039714) FlyBase]	GMOY000634	FBgn0032433	Oatp33Ea
GMOY000722			GMOY000635	FBgn0020443	eRF3
GMOY000723			GMOY000636	FBgn0265298	SC35
GMOY000724			GMOY000637	FBgn0032431	CG5435
GMOY000725			GMOY000638	FBgn0032430	CG6388
GMOY000726			GMOY000639	FBgn0032261	CG6094
GMOY000727	VhaM8.9	vacuolar H+ ATPase M8.9 accessory subunit [Source:VB Community Annotation]	GMOY000640	FBgn0032262	CG7384
GMOY000728		Smu1 spliceosomal factor [Source:Projected from Drosophila melanogaster (FBgn0038666) FlyBase]	GMOY000641
GMOY000729			GMOY000642
GMOY000730			GMOY000643
GMOY000731		MFS membrane transporter [Source:VB Community Annotation]	GMOY000644
GMOY000732			GMOY000645
GMOY000733			GMOY000646
GMOY000734			GMOY000647
GMOY000735			GMOY000648
GMOY000736			GMOY000649	FBgn0033244	CG8726
GMOY000737			GMOY000650
GMOY000738		Metalloendopeptidase [Source:UniProtKB/TrEMBL;Acc:A0A1B0FB32]	GMOY000651	FBgn0035421	CG12034
GMOY000739	fu	fused [Source:VB Community Annotation]	GMOY000652	FBgn0026263	bip1
GMOY000740			GMOY000653	FBgn0263600	DNApol-delta
GMOY000741			GMOY000654	FBgn0259824	Hip14
GMOY000742			GMOY000655	FBgn0035812	CG7457
GMOY000743		Vacuolar H[+] ATPase 68kD subunit [Source:Projected from Drosophila melanogaster (FBgn0265262) FlyBase]	GMOY000656	FBgn0036749	CG7460
GMOY000744			GMOY000656	FBgn0035943	CG5653
GMOY000745			GMOY000656	FBgn0036750	CG6034
GMOY000746		Deoxyhypusine hydroxylase [Source:UniProtKB/TrEMBL;Acc:A0A1B0FB27]	GMOY000657	FBgn0011282	Obp84a
GMOY000747		Nucleoside diphosphate kinase [Source:UniProtKB/TrEMBL;Acc:A0A1B0FB49]	GMOY000658	FBgn0001112	Gld
GMOY000748			GMOY000659	FBgn0010583	dock
GMOY000749			GMOY000660	FBgn0020304	drongo
GMOY000750		kekkon-3 [Source:Projected from Drosophila melanogaster (FBgn0028370) FlyBase]	GMOY000662	FBgn0031652	jet
GMOY000751		maggie [Source:Projected from Drosophila melanogaster (FBgn0035473) FlyBase]	GMOY000663	FBgn0015000	betaggt-I
GMOY000752			GMOY000664	FBgn0031651	mRpL24
GMOY000753		target of Poxn [Source:Projected from Drosophila melanogaster (FBgn0015550) FlyBase]	GMOY000665	FBgn0031649	hoe2
GMOY000754			GMOY000666	FBgn0035332	CG13801
GMOY000755		Cadherin 74A [Source:Projected from Drosophila melanogaster (FBgn0036715) FlyBase]	GMOY000666	FBgn0051693	CG31693
GMOY000756			GMOY000666	FBgn0036329	CG11262
GMOY000757			GMOY000667
GMOY000758		transcription initiation factor IIF auxiliary subunit [Source:VB Community Annotation]	GMOY000668
GMOY000759			GMOY000669	FBgn0263697	Uba3
GMOY000760		Ninjurin A [Source:Projected from Drosophila melanogaster (FBgn0036101) FlyBase]	GMOY000670	FBgn0035168	cep290
GMOY000761			GMOY000671
GMOY000762			GMOY000672	FBgn0030773	CG9676
GMOY000763			GMOY000672	FBgn0052523	CG32523
GMOY000764	Crc	calreticulin [Source:VB Community Annotation]	GMOY000673	FBgn0037099	CG7173
GMOY000765		Adenosylhomocysteinase [Source:UniProtKB/TrEMBL;Acc:A0A1B0FB59]	GMOY000674	FBgn0036263	thoc6
GMOY000766		RNA polymerase I transcription factor subunit Spp27 [Source:VB Community Annotation]	GMOY000675	FBgn0002872	mu2
GMOY000767			GMOY000676	FBgn0010414	SerT
GMOY000768			GMOY000677
GMOY000769			GMOY000678
GMOY000770			GMOY000679	FBgn0004362	HmgD
GMOY000771		Dual specificity phosphatase [Source:UniProtKB/TrEMBL;Acc:D3TQ52]	GMOY000680	FBgn0050404	Tango11
GMOY000772		Major Facilitator Superfamily Transporter [Source:Projected from Drosophila melanogaster (FBgn0038799) FlyBase]	GMOY000681	FBgn0034657	LBR
GMOY000773			GMOY000682	FBgn0021872	Xbp1
GMOY000774			GMOY000683	FBgn0034590	Magi
GMOY000775			GMOY000684	FBgn0002736	mago
GMOY000776		knockout [Source:Projected from Drosophila melanogaster (FBgn0020294) FlyBase]	GMOY000685	FBgn0034478	CG10822
GMOY000777			GMOY000685	FBgn0263233	robls54B
GMOY000778			GMOY000686	FBgn0063261	CG31275
GMOY000779			GMOY000686	FBgn0028567	robl62A
GMOY000780			GMOY000687	FBgn0020312	CG4050
GMOY000781			GMOY000688	FBgn0015721	ktub
GMOY000782			GMOY000689	FBgn0034588	CG9394
GMOY000783		Rabaptin-5-associated exchange factor for Rab5 [Source:Projected from Drosophila melanogaster (FBgn0262937) FlyBase]	GMOY000690	FBgn0085425	CG34396
GMOY000784		syntaxin 17 [Source:VB Community Annotation]	GMOY000691	FBgn0050015	CG30015
GMOY000785			GMOY000692	FBgn0263510	nclb
GMOY000786			GMOY000693	FBgn0026721	fat-spondin
GMOY000787	nAcR-64B	nicotinic-acetylcholine receptor [Source:VB Community Annotation]	GMOY000694	FBgn0034184	CG9646
GMOY000788			GMOY000695
GMOY000789			GMOY000696	FBgn0004373	fwd
GMOY000790			GMOY000697
GMOY000791			GMOY000698	FBgn0263236	SP1029
GMOY000792			GMOY000698	FBgn0051445	CG31445
GMOY000793			GMOY000699	FBgn0028476	Usp1
GMOY000794			GMOY000700	FBgn0065032	Arpc3B
GMOY000795			GMOY000700	FBgn0038369	Arpc3A
GMOY000796			GMOY000701	FBgn0017567	ND-23
GMOY000797			GMOY000702	FBgn0250732	gfzf
GMOY000798		lethal (3) [Source:Projected from Drosophila melanogaster (FBgn0010830) FlyBase]	GMOY000703	FBgn0037478	CG2656
GMOY000799	AGXT	alanine-glyoxylate aminotransferase [Source:VB Community Annotation]	GMOY000704	FBgn0038862	Usp8
GMOY000800			GMOY000705
GMOY000801			GMOY000706	FBgn0034210	CG6568
GMOY000802		CDK9 kinase-activating protein cyclin T [Source:UniProtKB/TrEMBL;Acc:D3TM20]	GMOY000707	FBgn0030668	CG8128
GMOY000803		ADP-ribosylation factor GTPase activating protein [Source:Projected from Drosophila melanogaster (FBgn0037182) FlyBase]	GMOY000708	FBgn0023534	CG17778
GMOY000804			GMOY000709	FBgn0030208	PPP4R2r
GMOY000805			GMOY000710
GMOY000806			GMOY000711	FBgn0033391	CG8026
GMOY000807			GMOY000712	FBgn0027378	MRG15
GMOY000808		glucose dehydrogenase [Source:VB Community Annotation]	GMOY000713	FBgn0033437	CG12926
GMOY000809			GMOY000714	FBgn0030328	Amun
GMOY000810			GMOY000715
GMOY000811		Ecdysone oxidase [Source:Projected from Drosophila melanogaster (FBgn0030597) FlyBase]	GMOY000716	FBgn0030327	FucT6
GMOY000812			GMOY000717	FBgn0030459	CG12723
GMOY000813			GMOY000718	FBgn0039634	alpha-Man-Ib
GMOY000814			GMOY000719	FBgn0051064	CG31064
GMOY000815			GMOY000720	FBgn0051068	CG31068
GMOY000816		NADH dehydrogenase (ubiquinone) 30 kDa subunit [Source:Projected from Drosophila melanogaster (FBgn0266582) FlyBase]	GMOY000721	FBgn0039714	Zip99C
GMOY000817			GMOY000722
GMOY000818			GMOY000723
GMOY000819			GMOY000724
GMOY000820			GMOY000725
GMOY000821			GMOY000726	FBgn0037667	CG16734
GMOY000822			GMOY000727	FBgn0037671	VhaM8.9
GMOY000823			GMOY000728	FBgn0038666	Smu1
GMOY000824		Partner of Y14 and Mago [Source:Projected from Drosophila melanogaster (FBgn0034918) FlyBase]	GMOY000729	FBgn0263600	DNApol-delta
GMOY000825			GMOY000730
GMOY000826		Ectoderm-expressed [Source:Projected from Drosophila melanogaster (FBgn0262579) FlyBase]	GMOY000731	FBgn0035173	CG13907
GMOY000827			GMOY000732
GMOY000828			GMOY000733	FBgn0033128	Tsp42Eg
GMOY000829			GMOY000734	FBgn0025740	PlexB
GMOY000830			GMOY000735	FBgn0052479	Usp10
GMOY000831			GMOY000736
GMOY000832			GMOY000737	FBgn0020370	TppII
GMOY000833		Mediator complex subunit [Source:Projected from Drosophila melanogaster (FBgn0027592) FlyBase]	GMOY000738	FBgn0030947	CG6696
GMOY000834		cabut [Source:Projected from Drosophila melanogaster (FBgn0043364) FlyBase]	GMOY000739	FBgn0001079	fu
GMOY000835		melted [Source:Projected from Drosophila melanogaster (FBgn0023001) FlyBase]	GMOY000740
GMOY000836	Gyk3	glycerol kinase 3 [Source:VB Community Annotation]	GMOY000741
GMOY000837	Gyk4	glycerol kinase 4 [Source:VB Community Annotation]	GMOY000742	FBgn0031171	CG1801
GMOY000838			GMOY000743	FBgn0265262	Vha68-1
GMOY000839	acos2	acyl-CoA synthetase [Source:VB Community Annotation]	GMOY000744	FBgn0022349	CG1910
GMOY000840		Transporter [Source:UniProtKB/TrEMBL;Acc:A0A1B0FBC9]	GMOY000745	FBgn0037481	MAGE
GMOY000841			GMOY000746	FBgn0261479	nero
GMOY000842			GMOY000747	FBgn0000150	awd
GMOY000843		survival motor neuron [Source:Projected from Drosophila melanogaster (FBgn0036641) FlyBase]	GMOY000748	FBgn0039870	CG1896
GMOY000844	acol	fatty-acid--CoA ligase [Source:VB Community Annotation]	GMOY000749
GMOY000845			GMOY000750	FBgn0028370	kek3
GMOY000846			GMOY000751	FBgn0035473	mge
GMOY000847		Sirtuin [Source:Projected from Drosophila melanogaster (FBgn0039631) FlyBase]	GMOY000752	FBgn0035707	CG8368
GMOY000848			GMOY000753	FBgn0015550	tap
GMOY000849			GMOY000754	FBgn0030757	CG9902
GMOY000850		Synaptosomal-associated protein [Source:UniProtKB/TrEMBL;Acc:A0A1B0FBC7]	GMOY000754	FBgn0036714	CG7692
GMOY000851	MPI	mannose-6-phosphate isomerase [Source:VB Community Annotation]	GMOY000755	FBgn0036715	Cad74A
GMOY000852			GMOY000756	FBgn0036716	CG13728
GMOY000853	ance-5	angiotensin-converting enzyme 5 [Source:VB Community Annotation]	GMOY000757	FBgn0036207	CG10907
GMOY000854			GMOY000758	FBgn0031873	Gas41
GMOY000855			GMOY000759	FBgn0038000	CG10014
GMOY000856			GMOY000760	FBgn0036101	NijA
GMOY000857	vis	vismay [Source:VB Community Annotation]	GMOY000761	FBgn0261808	cu
GMOY000858			GMOY000762
GMOY000859			GMOY000763	FBgn0001150	gt
GMOY000860			GMOY000764	FBgn0005585	Calr
GMOY000861			GMOY000765	FBgn0035371	AhcyL1
GMOY000862		guanylate-binding protein [Source:VB Community Annotation]	GMOY000766	FBgn0035370	Non2
GMOY000863			GMOY000767
GMOY000864		Thiamine pyrophosphate carrier protein [Source:Projected from Drosophila melanogaster (FBgn0037852) FlyBase]	GMOY000768
GMOY000865			GMOY000769	FBgn0033063	CG14589
GMOY000866			GMOY000770	FBgn0029747	CG5062
GMOY000867		mitochondrial ribosomal protein S10 [Source:Projected from Drosophila melanogaster (FBgn0038307) FlyBase]	GMOY000770	FBgn0037162	CG11449
GMOY000868		Arginine methyltransferase [Source:Projected from Drosophila melanogaster (FBgn0038306) FlyBase]	GMOY000771	FBgn0039742	CG15528
GMOY000869	caf1	chromatin assembly factor 1 subunit [Source:VB Community Annotation]	GMOY000772	FBgn0038799	MFS9
GMOY000870		RRM motif-containing protein [Source:UniProtKB/TrEMBL;Acc:D3TME7]	GMOY000773	FBgn0037059	CG10510
GMOY000871			GMOY000774	FBgn0034835	CG3092
GMOY000872			GMOY000775	FBgn0020294	ko
GMOY000873			GMOY000776	FBgn0020294	ko
GMOY000874			GMOY000777	FBgn0035643	CG13287
GMOY000875	LIS1	Lissencephaly-1 homolog [Source:UniProtKB/Swiss-Prot;Acc:D3TLL6]	GMOY000778	FBgn0035558	CG11357
GMOY000876			GMOY000779
GMOY000877		hairy [Source:Projected from Drosophila melanogaster (FBgn0001168) FlyBase]	GMOY000780	FBgn0039764	CG15535
GMOY000878		Queuine tRNA-ribosyltransferase accessory subunit 2 [Source:UniProtKB/TrEMBL;Acc:D3TNW9]	GMOY000781	FBgn0035197	CG9130
GMOY000879			GMOY000781	FBgn0035196	CG9129
GMOY000880			GMOY000782	FBgn0052333	CG32333
GMOY000881			GMOY000783	FBgn0262937	Rabex-5
GMOY000882		pathetic [Source:Projected from Drosophila melanogaster (FBgn0036007) FlyBase]	GMOY000784	FBgn0035540	Syx17
GMOY000883			GMOY000785	FBgn0035541	CG15019
GMOY000884			GMOY000786	FBgn0035542	DOR
GMOY000885			GMOY000787	FBgn0000038	nAChRbeta1
GMOY000886		flare [Source:Projected from Drosophila melanogaster (FBgn0260049) FlyBase]	GMOY000788
GMOY000887		Putative GTpase [Source:UniProtKB/TrEMBL;Acc:D3TRD9]	GMOY000789	FBgn0035545	CG12607
GMOY000888			GMOY000790
GMOY000889			GMOY000791	FBgn0085312	CG34283
GMOY000890	OBP1	Odorant binding protein 1 [Source:UniProtKB/TrEMBL;Acc:D2EB85]	GMOY000791	FBgn0052625	CG32625
GMOY000891			GMOY000792	FBgn0013678	mt:Cyt-b
GMOY000892			GMOY000793	FBgn0013678	mt:Cyt-b
GMOY000893			GMOY000794
GMOY000894			GMOY000795
GMOY000895			GMOY000796	FBgn0037188	CG7369
GMOY000896			GMOY000797	FBgn0035407	Asciz
GMOY000897			GMOY000798	FBgn0010830	l(3)04053
GMOY000898			GMOY000799	FBgn0037186	CG11241
GMOY000899			GMOY000800	FBgn0037185	CG11367
GMOY000900			GMOY000801	FBgn0037184	CG14450
GMOY000901		dolichol-phosphate mannosyltransferase [Source:VB Community Annotation]	GMOY000802	FBgn0264816	koko
GMOY000902			GMOY000803	FBgn0037182	ArfGAP3
GMOY000903		NADH dehydrogenase (ubiquinone) B22 subunit [Source:Projected from Drosophila melanogaster (FBgn0032511) FlyBase]	GMOY000804	FBgn0035604	Ir64a
GMOY000904			GMOY000805	FBgn0030592	CG9514
GMOY000905		GTPase Ran/TC4/gSP1 [Source:VB Community Annotation]	GMOY000806	FBgn0052351	S-Lap2
GMOY000906			GMOY000806	FBgn0035915	S-Lap1
GMOY000907			GMOY000807
GMOY000908			GMOY000808	FBgn0030594	CG9509
GMOY000909			GMOY000809
GMOY000910			GMOY000810	FBgn0030596	CG12398
GMOY000911			GMOY000811	FBgn0030597	Eo
GMOY000912			GMOY000812	FBgn0030598	CG9503
GMOY000913			GMOY000813
GMOY000914			GMOY000814
GMOY000915			GMOY000815	FBgn0035405	CG15812
GMOY000916		Methionine aminopeptidase [Source:UniProtKB/TrEMBL;Acc:A0A1B0FBJ7]	GMOY000816	FBgn0266582	ND-30
GMOY000917			GMOY000817
GMOY000918			GMOY000818
GMOY000919			GMOY000819	FBgn0263108	BtbVII
GMOY000920			GMOY000820	FBgn0002909	mus312
GMOY000921			GMOY000821	FBgn0042712	HBS1
GMOY000922		phosphoethanolamine cytidylyltransferase [Source:VB Community Annotation]	GMOY000822	FBgn0035283	CG12024
GMOY000923			GMOY000823
GMOY000924		Cuticular protein 65Ec [Source:Projected from Drosophila melanogaster (FBgn0035737) FlyBase]	GMOY000824	FBgn0034918	Pym
GMOY000925		Cuticular protein 65Eb [Source:Projected from Drosophila melanogaster (FBgn0035736) FlyBase]	GMOY000825	FBgn0036266	CG5626
GMOY000926			GMOY000826	FBgn0262579	Ect4
GMOY000927			GMOY000827
GMOY000928			GMOY000828
GMOY000929		gamma-SNAp [Source:VB Community Annotation]	GMOY000829
GMOY000930	SRPN9	serine protease inhibitor (serpin) 9 [Source:VB Community Annotation]	GMOY000830	FBgn0035724	CG10064
GMOY000931			GMOY000831
GMOY000932		Eukaryotic release factor 1 [Source:UniProtKB/TrEMBL;Acc:D3TRE7]	GMOY000832	FBgn0031258	CG4297
GMOY000933		neuronal membrane glycoprotein myelin proteolipid protein [Source:VB Community Annotation]	GMOY000833	FBgn0027592	MED15
GMOY000934		Rho-related BTB domain containing [Source:Projected from Drosophila melanogaster (FBgn0036980) FlyBase]	GMOY000834	FBgn0043364	cbt
GMOY000935		pantothenate kinase 1 [Source:VB Community Annotation]	GMOY000835	FBgn0023001	melt
GMOY000936		tribbles [Source:Projected from Drosophila melanogaster (FBgn0028978) FlyBase]	GMOY000836	FBgn0035266	Gk2
GMOY000937			GMOY000837	FBgn0035266	Gk2
GMOY000938		lipoic acid synthetase [Source:VB Community Annotation]	GMOY000838	FBgn0052225	CG32225
GMOY000939			GMOY000839	FBgn0036821	CG3961
GMOY000940			GMOY000840	FBgn0011603	ine
GMOY000941			GMOY000841	FBgn0053196	dpy
GMOY000942		quemao [Source:Projected from Drosophila melanogaster (FBgn0019662) FlyBase]	GMOY000842	FBgn0039089	beat-IV
GMOY000943			GMOY000843	FBgn0036641	Smn
GMOY000944		PVR adaptor protein [Source:Projected from Drosophila melanogaster (FBgn0052406) FlyBase]	GMOY000844	FBgn0027348	bgm
GMOY000945			GMOY000845	FBgn0028519	hll
GMOY000946		Gamma-glutamyl hydrolase [Source:UniProtKB/TrEMBL;Acc:D3TMZ6]	GMOY000846	FBgn0028872	CG18095
GMOY000947			GMOY000847	FBgn0039631	Sirt7
GMOY000948			GMOY000848
GMOY000949			GMOY000849	FBgn0052649	CG32649
GMOY000950			GMOY000850	FBgn0266720	Snap24
GMOY000951		Putative apoptosis related protein [Source:UniProtKB/TrEMBL;Acc:D3TN35]	GMOY000851	FBgn0037744	CG8417
GMOY000952		Cullin [Source:Projected from Drosophila melanogaster (FBgn0039632) FlyBase]	GMOY000852	FBgn0262029	d
GMOY000953			GMOY000853	FBgn0035076	Ance-5
GMOY000954			GMOY000854	FBgn0085442	NKAIN
GMOY000955	TH	tyrosine 3-monooxygenase [Source:VB Community Annotation]	GMOY000855
GMOY000956		Ras-related GTPase [Source:UniProtKB/TrEMBL;Acc:D3TS84]	GMOY000856	FBgn0033748	vis
GMOY000957			GMOY000856	FBgn0033749	achi
GMOY000958		Uncharacterized conserved protein [Source:UniProtKB/TrEMBL;Acc:D3TSE4]	GMOY000857	FBgn0034970	yki
GMOY000959		integrin-linked kinase [Source:VB Community Annotation]	GMOY000858	FBgn0034925	CG5339
GMOY000960		Ecdysone-induced protein 78C [Source:Projected from Drosophila melanogaster (FBgn0004865) FlyBase]	GMOY000859	FBgn0034962	MAN1
GMOY000961	IMPA	myo-inositol-1(or 4)-monophosphatase [Source:VB Community Annotation]	GMOY000860	FBgn0037698	CG16779
GMOY000962		acetyl-CoA synthetase [Source:VB Community Annotation]	GMOY000861	FBgn0046685	Wsck
GMOY000964			GMOY000862	FBgn0039213	atl
GMOY000965		Minichromosome maintenance [Source:Projected from Drosophila melanogaster (FBgn0020633) FlyBase]	GMOY000863	FBgn0039214	puf
GMOY000966		division abnormally delayed [Source:Projected from Drosophila melanogaster (FBgn0263930) FlyBase]	GMOY000864	FBgn0037852	Tpc1
GMOY000967			GMOY000865
GMOY000968			GMOY000866	FBgn0037853	CG14696
GMOY000969			GMOY000867	FBgn0038307	mRpS10
GMOY000970			GMOY000868	FBgn0038306	Art3
GMOY000971			GMOY000869	FBgn0263979	Caf1-55
GMOY000972			GMOY000870	FBgn0010774	Ref1
GMOY000973			GMOY000871
GMOY000974		Hypothetical conserved protein [Source:UniProtKB/TrEMBL;Acc:D3TRK7]	GMOY000872
GMOY000975			GMOY000873	FBgn0029892	CG3184
GMOY000976		Dead-box-1 [Source:Projected from Drosophila melanogaster (FBgn0015075) FlyBase]	GMOY000874	FBgn0029893	CG14442
GMOY000977			GMOY000875	FBgn0015754	Lis-1
GMOY000978		Vacuolar H[+] ATPase M9.7 subunit b [Source:Projected from Drosophila melanogaster (FBgn0028663) FlyBase]	GMOY000876	FBgn0034086	CG8441
GMOY000979	RpLP0	60S acidic ribosomal protein P0 [Source:UniProtKB/TrEMBL;Acc:D3TQL8]	GMOY000877	FBgn0001168	h
GMOY000980			GMOY000878	FBgn0036000	CG3434
GMOY000981		Cytochrome c oxidase subunit [Source:Projected from Drosophila melanogaster (FBgn0263911) FlyBase]	GMOY000879	FBgn0035999	CG3552
GMOY000982		Glucuronosyltransferase [Source:VB Community Annotation]	GMOY000880	FBgn0052036	CG32036
GMOY000983		Sideroflexin [Source:Projected from Drosophila melanogaster (FBgn0036843) FlyBase]	GMOY000881	FBgn0052037	CG32037
GMOY000984		Mitogen-activated protein kinase phosphatase [Source:Projected from Drosophila melanogaster (FBgn0036844) FlyBase]	GMOY000882	FBgn0036007	path
GMOY000985		Misexpression suppressor of ras [Source:Projected from Drosophila melanogaster (FBgn0036846) FlyBase]	GMOY000883	FBgn0260658	CG42541
GMOY000986			GMOY000884
GMOY000987	eyg	eyegone [Source:VB Community Annotation]	GMOY000885	FBgn0052121	CG32121
GMOY000988			GMOY000886	FBgn0260049	flr
GMOY000989			GMOY000887	FBgn0036356	CG10222
GMOY000990	SRPN5	serine protease inhibitor (serpin) 5 [Source:VB Community Annotation]	GMOY000888	FBgn0035316	CG15878
GMOY000991			GMOY000889	FBgn0021768	nudC
GMOY000992		Secreted decoy of InR [Source:Projected from Drosophila melanogaster (FBgn0038279) FlyBase]	GMOY000890	FBgn0033268	Obp44a
GMOY000993			GMOY000891	FBgn0005648	Pabp2
GMOY000994		defective proboscis extension response [Source:Projected from Drosophila melanogaster (FBgn0038282) FlyBase]	GMOY000892	FBgn0260398	Pbp49
GMOY000995			GMOY000893	FBgn0085399	CG34370
GMOY000996			GMOY000894
GMOY000997			GMOY000895	FBgn0052423	shep
GMOY000998		cg11902 [Source:VB Community Annotation]	GMOY000896	FBgn0032801	CG10165
GMOY000999			GMOY000897
GMOY001000		ADP ribosylation factor-like [Source:Projected from Drosophila melanogaster (FBgn0000115) FlyBase]	GMOY000898
GMOY001001			GMOY000899
GMOY001002			GMOY000900
GMOY001003		Mediator complex subunit [Source:Projected from Drosophila melanogaster (FBgn0037109) FlyBase]	GMOY000901	FBgn0032799	CG10166
GMOY001004			GMOY000902	FBgn0051855	CG31855
GMOY001005			GMOY000903	FBgn0032511	ND-B22
GMOY001006		Uroporphyrinogen decarboxylase [Source:UniProtKB/TrEMBL;Acc:A0A1B0FBT4]	GMOY000904	FBgn0004227	nonA
GMOY001007			GMOY000904	FBgn0015520	nonA-l
GMOY001008			GMOY000905	FBgn0020255	Ran
GMOY001009			GMOY000906	FBgn0030262	Vago
GMOY001010			GMOY000907	FBgn0010416	TH1
GMOY001011		narrow [Source:Projected from Drosophila melanogaster (FBgn0283508) FlyBase]	GMOY000908
GMOY001012			GMOY000909
GMOY001013		Ecto-5'-nucleotidase [Source:Projected from Drosophila melanogaster (FBgn0050104) FlyBase]	GMOY000910
GMOY001014		CG4847 [Source:VB Community Annotation]	GMOY000911	FBgn0003977	vir
GMOY001015			GMOY000912	FBgn0085453	CG34424
GMOY001016		Anaphase-promoting complex subunit 10 [Source:UniProtKB/TrEMBL;Acc:A0A1B0FBT7]	GMOY000913	FBgn0003977	vir
GMOY001017			GMOY000914	FBgn0025378	CG3795
GMOY001018			GMOY000915	FBgn0032938	CG8671
GMOY001019			GMOY000916	FBgn0032247	CG5188
GMOY001020			GMOY000917
GMOY001021			GMOY000918	FBgn0031775	CG9150
GMOY001022			GMOY000919	FBgn0011770	Gip
GMOY001023		threonine aldolase [Source:VB Community Annotation]	GMOY000920
GMOY001024		Ubiquitin carboxyl-terminal hydrolase [Source:UniProtKB/TrEMBL;Acc:D3TPP8]	GMOY000921	FBgn0032752	CG10702
GMOY001025		Jumonji%2C AT rich interactive domain [Source:Projected from Drosophila melanogaster (FBgn0036004) FlyBase]	GMOY000922	FBgn0032482	Pect
GMOY001026		Hypothetical conserved protein [Source:UniProtKB/TrEMBL;Acc:D3TQM3]	GMOY000923	FBgn0033960	CG10151
GMOY001027		TRAPP subunit [Source:Projected from Drosophila melanogaster (FBgn0266724) FlyBase]	GMOY000924	FBgn0035737	Cpr65Ec
GMOY001028	Gale	UDP-glucose-4-Epimerase [Source:VB Community Annotation]	GMOY000925	FBgn0035736	Cpr65Eb
GMOY001029		NADH dehydrogenase (ubiquinone) 13 kDa B subunit [Source:Projected from Drosophila melanogaster (FBgn0047038) FlyBase]	GMOY000926
GMOY001030		simjang [Source:Projected from Drosophila melanogaster (FBgn0010762) FlyBase]	GMOY000927
GMOY001031			GMOY000928	FBgn0035469	CG14977
GMOY001032	cwc25	cwc25 [Source:VB Community Annotation]	GMOY000929	FBgn0250791	alphaSnap
GMOY001033	pgk	Phosphoglycerate kinase [Source:UniProtKB/TrEMBL;Acc:D3TLV9]	GMOY000930	FBgn0262057	Spn77Ba
GMOY001034		cg7466 [Source:VB Community Annotation]	GMOY000931
GMOY001035		40 kDa farnesylated protein [Source:VB Community Annotation]	GMOY000932	FBgn0036974	eRF1
GMOY001036		ribosome bioproteinsis protein RPF1 [Source:VB Community Annotation]	GMOY000933	FBgn0037092	M6
GMOY001037	prd	paired [Source:VB Community Annotation]	GMOY000934	FBgn0036980	RhoBTB
GMOY001038			GMOY000935	FBgn0011205	fbl
GMOY001039			GMOY000936	FBgn0028978	trbl
GMOY001040		Dynein intermediate chain at 61B [Source:Projected from Drosophila melanogaster (FBgn0263988) FlyBase]	GMOY000937	FBgn0040336	Seipin
GMOY001041			GMOY000938	FBgn0029158	Las
GMOY001042			GMOY000939	FBgn0036727	CG7589
GMOY001043		Imaginal disc growth factor [Source:Projected from Drosophila melanogaster (FBgn0013763) FlyBase]	GMOY000940	FBgn0037044	CG10585
GMOY001044			GMOY000941	FBgn0037045	CG10584
GMOY001045		WD40 repeat protein [Source:VB Community Annotation]	GMOY000942	FBgn0019662	qm
GMOY001046			GMOY000943	FBgn0053993	CG33993
GMOY001047		U3 small nuclear riboprotein factor 55K [Source:Projected from Drosophila melanogaster (FBgn0053505) FlyBase]	GMOY000944	FBgn0052406	PVRAP
GMOY001048		Hermansky-Pudlak Syndrome [Source:Projected from Drosophila melanogaster (FBgn0033973) FlyBase]	GMOY000945	FBgn0263607	l(3)72Dp
GMOY001049			GMOY000946	FBgn0263608	l(3)72Dr
GMOY001050		Adenosine receptor [Source:Projected from Drosophila melanogaster (FBgn0039747) FlyBase]	GMOY000947	FBgn0036583	CG13055
GMOY001051			GMOY000948	FBgn0036584	CG13054
GMOY001052			GMOY000949
GMOY001053			GMOY000950
GMOY001054			GMOY000951	FBgn0038331	Ccm3
GMOY001055			GMOY000952	FBgn0039632	Cul5
GMOY001056		Egg-derived tyrosine phosphatase [Source:Projected from Drosophila melanogaster (FBgn0027506) FlyBase]	GMOY000953	FBgn0263998	Ack-like
GMOY001057			GMOY000954
GMOY001058		methylthioadenosine phosphorylase MTAP [Source:VB Community Annotation]	GMOY000955	FBgn0005626	ple
GMOY001059		Brahma associated protein 55kD [Source:Projected from Drosophila melanogaster (FBgn0025716) FlyBase]	GMOY000956	FBgn0035711	CG8519
GMOY001060			GMOY000957	FBgn0035710	SP1173
GMOY001061			GMOY000958	FBgn0037061	CG12975
GMOY001062			GMOY000959	FBgn0028427	Ilk
GMOY001063			GMOY000960	FBgn0004865	Eip78C
GMOY001064			GMOY000961	FBgn0037063	CG9391
GMOY001065			GMOY000962	FBgn0012034	AcCoAS
GMOY001066			GMOY000964
GMOY001067			GMOY000965	FBgn0020633	Mcm7
GMOY001068			GMOY000966	FBgn0263930	dally
GMOY001069			GMOY000967
GMOY001070			GMOY000968	FBgn0035933	CG13309
GMOY001071			GMOY000968	FBgn0035932	CG13308
GMOY001072			GMOY000969	FBgn0035928	CG13310
GMOY001073			GMOY000970	FBgn0266084	Fhos
GMOY001074			GMOY000971
GMOY001075		Prolyl-tRNA synthetase%2C mitochondrial [Source:Projected from Drosophila melanogaster (FBgn0027082) FlyBase]	GMOY000972
GMOY001076			GMOY000973	FBgn0036360	CG10713
GMOY001077			GMOY000974	FBgn0036364	CG14109
GMOY001078			GMOY000975	FBgn0036365	cmb
GMOY001079			GMOY000976	FBgn0015075	Ddx1
GMOY001080			GMOY000977	FBgn0037156	CG11523
GMOY001081			GMOY000978	FBgn0028663	VhaM9.7-b
GMOY001082			GMOY000979	FBgn0000100	RpLP0
GMOY001083			GMOY000980	FBgn0015283	Rpn10
GMOY001084			GMOY000981	FBgn0263911	COX8
GMOY001085			GMOY000982	FBgn0036842	CG3797
GMOY001086			GMOY000983	FBgn0036843	Sfxn2
GMOY001087			GMOY000984	FBgn0036844	Mkp3
GMOY001088			GMOY000985	FBgn0036846	MESR6
GMOY001089			GMOY000986
GMOY001090			GMOY000987	FBgn0000625	eyg
GMOY001091		Vacuolar protein sorting [Source:Projected from Drosophila melanogaster (FBgn0086785) FlyBase]	GMOY000988
GMOY001092			GMOY000989	FBgn0260659	CG42542
GMOY001093			GMOY000990	FBgn0038299	Spn88Eb
GMOY001094			GMOY000990	FBgn0028984	Spn88Ea
GMOY001095			GMOY000991
GMOY001096			GMOY000992	FBgn0038279	Sdr
GMOY001097		putative membrane protein [Source:VB Community Annotation]	GMOY000993
GMOY001098		Serine/threonine protein phosphatase [Source:UniProtKB/TrEMBL;Acc:D3TNT9]	GMOY000994	FBgn0038282	dpr9
GMOY001099		glaikit [Source:Projected from Drosophila melanogaster (FBgn0260817) FlyBase]	GMOY000995	FBgn0038446	CG14903
GMOY001100		Hypothetical conserved protein [Source:UniProtKB/TrEMBL;Acc:D3TQY0]	GMOY000996
GMOY001101		TBP-associated factor [Source:Projected from Drosophila melanogaster (FBgn0010356) FlyBase]	GMOY000997
GMOY001102			GMOY000998
GMOY001103		Synaptobrevin/VAMP-like protein [Source:UniProtKB/TrEMBL;Acc:D3TLF4]	GMOY000999	FBgn0263600	DNApol-delta
GMOY001104			GMOY001000	FBgn0000115	Arl1
GMOY001105			GMOY001001	FBgn0035865	CG7201
GMOY001106		Gemin2 [Source:Projected from Drosophila melanogaster (FBgn0036850) FlyBase]	GMOY001002	FBgn0015793	Rab19
GMOY001107			GMOY001003	FBgn0037109	MED1
GMOY001108		vermiform [Source:Projected from Drosophila melanogaster (FBgn0261341) FlyBase]	GMOY001004	FBgn0035431	CG14968
GMOY001109			GMOY001005	FBgn0033429	CG12929
GMOY001110			GMOY001006	FBgn0033428	Updo
GMOY001111			GMOY001007
GMOY001112		Kinase [Source:UniProtKB/TrEMBL;Acc:A0A1B0FC24]	GMOY001008	FBgn0001319	kn
GMOY001113		NADH dehydrogenase (ubiquinone) B12 subunit [Source:Projected from Drosophila melanogaster (FBgn0034645) FlyBase]	GMOY001009	FBgn0263197	Patronin
GMOY001114			GMOY001010	FBgn0034232	CG4866
GMOY001115	INPP5	inositol-1,4,5-trisphosphate 5-phosphatase [Source:VB Community Annotation]	GMOY001011	FBgn0283508	nw
GMOY001116		Zinc transporter 49B [Source:Projected from Drosophila melanogaster (FBgn0033762) FlyBase]	GMOY001012
GMOY001117			GMOY001013	FBgn0050104	NT5E-2
GMOY001118			GMOY001013	FBgn0034225	veil
GMOY001119			GMOY001014	FBgn0034229	CG4847
GMOY001120			GMOY001015	FBgn0027783	SMC2
GMOY001121			GMOY001016	FBgn0034231	APC10
GMOY001122			GMOY001017	FBgn0002638	Rcc1
GMOY001123		Asparaginyl-tRNA synthetase%2C mitochondrial [Source:Projected from Drosophila melanogaster (FBgn0034177) FlyBase]	GMOY001018	FBgn0034723	CG13506
GMOY001124		MYND Zn-finger and ankyrin repeat protein [Source:UniProtKB/TrEMBL;Acc:D3TQD2]	GMOY001019	FBgn0025878	wrapper
GMOY001125			GMOY001020	FBgn0261571	CG42685
GMOY001126			GMOY001020	FBgn0050048	CG30048
GMOY001127		Enhancer of zeste [Source:Projected from Drosophila melanogaster (FBgn0000629) FlyBase]	GMOY001020	FBgn0267489	PRY
GMOY001128		haywire [Source:Projected from Drosophila melanogaster (FBgn0001179) FlyBase]	GMOY001021	FBgn0034965	ppk29
GMOY001129			GMOY001022	FBgn0035751	CG14829
GMOY001130		Tsr1 ribosome assembly factor [Source:Projected from Drosophila melanogaster (FBgn0037073) FlyBase]	GMOY001023	FBgn0039094	CG10184
GMOY001131			GMOY001024	FBgn0011327	Uch-L5
GMOY001132		Ca2+/calmodulin-dependent protein kinase [Source:UniProtKB/TrEMBL;Acc:Q2PQP0]	GMOY001025	FBgn0036004	Jarid2
GMOY001133			GMOY001026	FBgn0036005	pall
GMOY001134		Cuticular protein 78Cc [Source:Projected from Drosophila melanogaster (FBgn0037069) FlyBase]	GMOY001027	FBgn0266724	Trs20
GMOY001135		Ecdysone-dependent gene 78E [Source:Projected from Drosophila melanogaster (FBgn0000551) FlyBase]	GMOY001028	FBgn0035147	Gale
GMOY001136		Cuticular protein 78Ca [Source:Projected from Drosophila melanogaster (FBgn0037067) FlyBase]	GMOY001029	FBgn0047038	ND-13B
GMOY001137	amt	glycine synthase [Source:VB Community Annotation]	GMOY001030	FBgn0010762	simj
GMOY001138		putzig [Source:Projected from Drosophila melanogaster (FBgn0259785) FlyBase]	GMOY001031	FBgn0028496	CG30116
GMOY001139	Oseg1	outer segment 1 [Source:VB Community Annotation]	GMOY001032	FBgn0031452	Cwc25
GMOY001140		NADPH-dependent diflavin oxidoreductase 1 [Source:UniProtKB/TrEMBL;Acc:A0A1B0FC56]	GMOY001033	FBgn0250906	Pgk
GMOY001141		UDP-glucose-6-dehydrogenase [Source:VB Community Annotation]	GMOY001034	FBgn0031981	CG7466
GMOY001142		mitochondrial protein surfeit 1/SURF1/SHY1 [Source:VB Community Annotation]	GMOY001035	FBgn0032407	Pex19
GMOY001143			GMOY001036	FBgn0032408	CG6712
GMOY001144			GMOY001037	FBgn0003145	prd
GMOY001145		Alpha 3 glucosyltransferase [Source:Projected from Drosophila melanogaster (FBgn0052076) FlyBase]	GMOY001038	FBgn0264308	CG43778
GMOY001146		Insulin receptor substrate 53 kDa [Source:Projected from Drosophila melanogaster (FBgn0052082) FlyBase]	GMOY001039	FBgn0261999	CG42817
GMOY001147		Transportin [Source:Projected from Drosophila melanogaster (FBgn0024921) FlyBase]	GMOY001040	FBgn0263988	Dic61B
GMOY001148		Deformed epidermal autoregulatory factor-1 [Source:Projected from Drosophila melanogaster (FBgn0013799) FlyBase]	GMOY001041	FBgn0035956	Doc2
GMOY001149			GMOY001042	FBgn0050463	CG30463
GMOY001150			GMOY001043	FBgn0013763	Idgf6
GMOY001151			GMOY001044
GMOY001152			GMOY001045	FBgn0033972	Ciao1
GMOY001153			GMOY001046	FBgn0028434	Ercc1
GMOY001154			GMOY001047	FBgn0053505	U3-55K
GMOY001155	tomosyn	Syntaxin-1 binding [Source:VB Community Annotation]	GMOY001048	FBgn0033973	HPS1
GMOY001156			GMOY001049	FBgn0030170	CG2990
GMOY001157		defective proboscis extension response [Source:Projected from Drosophila melanogaster (FBgn0040823) FlyBase]	GMOY001050	FBgn0039747	AdoR
GMOY001158			GMOY001051
GMOY001159			GMOY001052	FBgn0013684	mt:ND5
GMOY001160		Tyrosine decarboxylase [Source:Projected from Drosophila melanogaster (FBgn0050446) FlyBase]	GMOY001053
GMOY001161			GMOY001054
GMOY001162			GMOY001055	FBgn0003514	sqh
GMOY001163		MOB kinase activator [Source:Projected from Drosophila melanogaster (FBgn0259483) FlyBase]	GMOY001056	FBgn0027506	EDTP
GMOY001164		GTPase Rab2 [Source:VB Community Annotation]	GMOY001057	FBgn0025373	Fpps
GMOY001165			GMOY001058	FBgn0034215	Mtap
GMOY001166		MFS membrane transporter [Source:VB Community Annotation]	GMOY001059	FBgn0025716	Bap55
GMOY001167			GMOY001060
GMOY001168			GMOY001061	FBgn0035262	CG18171
GMOY001169			GMOY001061	FBgn0037398	CG15580
GMOY001170			GMOY001062	FBgn0261723	Dbx
GMOY001171			GMOY001063
GMOY001172			GMOY001064
GMOY001173		monocarboxylate transporter [Source:VB Community Annotation]	GMOY001065	FBgn0024251	bbx
GMOY001174	ey	eyeless [Source:VB Community Annotation]	GMOY001066
GMOY001175			GMOY001067	FBgn0036117	CG6321
GMOY001176			GMOY001068	FBgn0036107	galla-2
GMOY001177			GMOY001069	FBgn0027615	CG6404
GMOY001178			GMOY001070
GMOY001179			GMOY001071	FBgn0036698	CG7724
GMOY001180			GMOY001072	FBgn0040347	mus81
GMOY001181			GMOY001073	FBgn0052985	CG32985
GMOY001182			GMOY001073	FBgn0032080	CG9525
GMOY001183			GMOY001073	FBgn0032843	CG10730
GMOY001184			GMOY001073	FBgn0039591	CG9988
GMOY001185		Lysine (K)-specific demethylase [Source:Projected from Drosophila melanogaster (FBgn0037659) FlyBase]	GMOY001073	FBgn0035216	CG9168
GMOY001186		DNA helicase [Source:UniProtKB/TrEMBL;Acc:A0A1B0FC91]	GMOY001073	FBgn0052984	CG32984
GMOY001187	pdr16	phosphatidylinositol transfer protein 16 [Source:VB Community Annotation]	GMOY001073	FBgn0032082	CG18088
GMOY001188			GMOY001074	FBgn0259200	CG42304
GMOY001189			GMOY001075	FBgn0027082	ProRS-m
GMOY001190			GMOY001076	FBgn0035360	CG1246
GMOY001191		alan shepard [Source:Projected from Drosophila melanogaster (FBgn0052423) FlyBase]	GMOY001077
GMOY001192		lamina ancestor [Source:Projected from Drosophila melanogaster (FBgn0016031) FlyBase]	GMOY001078	FBgn0035358	CG14949
GMOY001193		Kinesin-like protein [Source:UniProtKB/TrEMBL;Acc:A0A1B0FCA3]	GMOY001079	FBgn0035357	MEP-1
GMOY001194		tRNA (guanine(37)-N1)-methyltransferase [Source:UniProtKB/TrEMBL;Acc:A0A1B0FCA8]	GMOY001080
GMOY001195			GMOY001081	FBgn0035477	CG14982
GMOY001196			GMOY001082	FBgn0035480	CG14984
GMOY001197			GMOY001083	FBgn0035481	CG12605
GMOY001198			GMOY001084	FBgn0005775	Con
GMOY001199		alpha-L-fucosidase [Source:Projected from Drosophila melanogaster (FBgn0285958) FlyBase]	GMOY001085
GMOY001200			GMOY001086	FBgn0035581	Dnah3
GMOY001201	RpS9	40S ribosomal protein S9 [Source:VB Community Annotation]	GMOY001087	FBgn0035583	CG13704
GMOY001202		reaper [Source:Projected from Drosophila melanogaster (FBgn0011706) FlyBase]	GMOY001088
GMOY001203			GMOY001089	FBgn0036373	Tgi
GMOY001204			GMOY001090	FBgn0036374	Spt20
GMOY001205		Gamma-glutamylcysteine synthetase [Source:UniProtKB/TrEMBL;Acc:D3TN86]	GMOY001091	FBgn0086785	Vps36
GMOY001206	Med10	mediator of RNA polymerase II transcription subunit 10 [Source:VB Community Annotation]	GMOY001092	FBgn0036376	Liprin-beta
GMOY001207			GMOY001093	FBgn0036377	CG10710
GMOY001208		p24-related-1 [Source:Projected from Drosophila melanogaster (FBgn0030341) FlyBase]	GMOY001094	FBgn0261385	scra
GMOY001209			GMOY001095
GMOY001210			GMOY001096
GMOY001211			GMOY001097	FBgn0038438	Der-2
GMOY001212			GMOY001098
GMOY001213		musashi [Source:Projected from Drosophila melanogaster (FBgn0011666) FlyBase]	GMOY001099	FBgn0260817	gkt
GMOY001214			GMOY001100	FBgn0033566	CG18004
GMOY001215			GMOY001101	FBgn0010356	Taf5
GMOY001216			GMOY001102	FBgn0033451	CG1665
GMOY001217		Tetraspanin 68C [Source:Projected from Drosophila melanogaster (FBgn0043550) FlyBase]	GMOY001103	FBgn0266186	Vamp7
GMOY001218		Fanconi anemia group M helicase [Source:Projected from Drosophila melanogaster (FBgn0038889) FlyBase]	GMOY001104
GMOY001219		translation elongation factor EF-1 gamma [Source:VB Community Annotation]	GMOY001105
GMOY001220		CDGSH iron sulfur domain [Source:Projected from Drosophila melanogaster (FBgn0062442) FlyBase]	GMOY001106	FBgn0036850	Gem2
GMOY001221			GMOY001107	FBgn0036851	CG14082
GMOY001222			GMOY001108	FBgn0261341	verm
GMOY001223			GMOY001109	FBgn0036900	CG8765
GMOY001224			GMOY001110
GMOY001225			GMOY001111
GMOY001226			GMOY001112	FBgn0034644	CG10082
GMOY001227			GMOY001113	FBgn0034645	ND-B12
GMOY001228		pickpocket [Source:Projected from Drosophila melanogaster (FBgn0031802) FlyBase]	GMOY001114	FBgn0034646	Rae1
GMOY001229		hinge3 [Source:Projected from Drosophila melanogaster (FBgn0035160) FlyBase]	GMOY001115	FBgn0034179	CG6805
GMOY001230		extra macrochaetae [Source:Projected from Drosophila melanogaster (FBgn0000575) FlyBase]	GMOY001116	FBgn0033762	ZnT49B
GMOY001231			GMOY001117	FBgn0050094	CG30094
GMOY001232			GMOY001118	FBgn0285962	CG46338
GMOY001233		Mitotic spindle checkpoint protein BUB3 [Source:UniProtKB/TrEMBL;Acc:D3TR23]	GMOY001118	FBgn0034483	CG16894
GMOY001234			GMOY001119	FBgn0034179	CG6805
GMOY001235	hsl	Hormone sensitive lipase [Source:VB Community Annotation]	GMOY001120
GMOY001236			GMOY001121	FBgn0033760	CG8785
GMOY001237			GMOY001122	FBgn0011604	Iswi
GMOY001238		Gelsolin [Source:Projected from Drosophila melanogaster (FBgn0010225) FlyBase]	GMOY001123	FBgn0034177	AsnRS-m
GMOY001239			GMOY001124	FBgn0036096	CG8003
GMOY001240			GMOY001125	FBgn0052066	CG32066
GMOY001241			GMOY001126	FBgn0036090	CG8009
GMOY001242			GMOY001127	FBgn0000629	E(z)
GMOY001243		dim gamma-tubulin [Source:Projected from Drosophila melanogaster (FBgn0039710) FlyBase]	GMOY001128	FBgn0001179	hay
GMOY001244			GMOY001129	FBgn0035722	CG10075
GMOY001245			GMOY001130	FBgn0037073	Tsr1
GMOY001246		Isoleucyl-tRNA synthetase%2C mitochondrial [Source:Projected from Drosophila melanogaster (FBgn0036569) FlyBase]	GMOY001131	FBgn0037071	CG7632
GMOY001247			GMOY001132	FBgn0016126	CaMKI
GMOY001248			GMOY001133	FBgn0037070	CG11309
GMOY001249			GMOY001134	FBgn0037069	Cpr78Cc
GMOY001250			GMOY001135	FBgn0000551	Edg78E
GMOY001251			GMOY001136	FBgn0037067	Cpr78Ca
GMOY001252			GMOY001137	FBgn0032287	CG6415
GMOY001253		Poly(A)-binding protein-dependent poly(A) ribonuclease [Source:Projected from Drosophila melanogaster (FBgn0033352) FlyBase]	GMOY001138	FBgn0259785	pzg
GMOY001254			GMOY001139	FBgn0265102	Oseg1
GMOY001255		stambha A [Source:Projected from Drosophila melanogaster (FBgn0086784) FlyBase]	GMOY001140	FBgn0035890	CG13667
GMOY001256			GMOY001141	FBgn0261445	sgl
GMOY001257			GMOY001142	FBgn0029117	Surf1
GMOY001258		Ras opposite [Source:Projected from Drosophila melanogaster (FBgn0004574) FlyBase]	GMOY001143	FBgn0033669	PI31
GMOY001259			GMOY001143	FBgn0029816	CG12729
GMOY001260			GMOY001144	FBgn0033669	PI31
GMOY001261			GMOY001144	FBgn0029816	CG12729
GMOY001262			GMOY001145	FBgn0052076	Alg10
GMOY001263			GMOY001146	FBgn0052082	IRSp53
GMOY001264			GMOY001147	FBgn0035693	CG8219
GMOY001265	slou	slouch [Source:VB Community Annotation]	GMOY001147	FBgn0024921	Tnpo
GMOY001266			GMOY001148	FBgn0013799	Deaf1
GMOY001267			GMOY001149	FBgn0036911	Fibp
GMOY001268			GMOY001150	FBgn0036910	Cyp305a1
GMOY001269			GMOY001151
GMOY001270			GMOY001152
GMOY001271			GMOY001153
GMOY001272		Nucleolar protein 6 [Source:UniProtKB/TrEMBL;Acc:A0A1B0FCI1]	GMOY001154	FBgn0038621	CG10864
GMOY001273		asunder [Source:Projected from Drosophila melanogaster (FBgn0020407) FlyBase]	GMOY001155	FBgn0030412	Tomosyn
GMOY001274		belphegor [Source:Projected from Drosophila melanogaster (FBgn0040237) FlyBase]	GMOY001156
GMOY001275			GMOY001157	FBgn0040823	dpr6
GMOY001276		putative oxidoreductase [Source:VB Community Annotation]	GMOY001158
GMOY001277	mfas	midline fasciclin [Source:Projected from Drosophila melanogaster (FBgn0260745) FlyBase]	GMOY001159	FBgn0032445	CG6153
GMOY001278		Actin binding protein [Source:Projected from Drosophila melanogaster (FBgn0036372) FlyBase]	GMOY001160	FBgn0050446	Tdc2
GMOY001279		nanchung [Source:Projected from Drosophila melanogaster (FBgn0036414) FlyBase]	GMOY001161
GMOY001280		starvin [Source:Projected from Drosophila melanogaster (FBgn0086708) FlyBase]	GMOY001162	FBgn0033092	CG9422
GMOY001281			GMOY001163	FBgn0259483	Mob4
GMOY001282			GMOY001164	FBgn0014009	Rab2
GMOY001283			GMOY001165	FBgn0030768	CG9723
GMOY001284			GMOY001166	FBgn0033095	CG3409
GMOY001285			GMOY001167	FBgn0039831	CG12054
GMOY001286			GMOY001168	FBgn0036454	CG17839
GMOY001287		Histone deacetylase [Source:UniProtKB/TrEMBL;Acc:A0A1B0FCJ5]	GMOY001169	FBgn0035522	CG1273
GMOY001288		Hypothetical conserved protein [Source:UniProtKB/TrEMBL;Acc:D3TPU4]	GMOY001170
GMOY001289	dsor1	Downstream of raf1 [Source:VB Community Annotation]	GMOY001171
GMOY001290	Prosalpha4	26S proteasome alpha 4 subunit [Source:VB Community Annotation]	GMOY001172
GMOY001291			GMOY001173	FBgn0031011	CG8034
GMOY001292		katanin [Source:Projected from Drosophila melanogaster (FBgn0040207) FlyBase]	GMOY001174	FBgn0085396	CG34367
GMOY001293		Protein kinase C [Source:UniProtKB/TrEMBL;Acc:A0A1B0FCK2]	GMOY001175	FBgn0030897	Frq1
GMOY001294		Translation factor GUF1 homolog, mitochondrial [Source:UniProtKB/TrEMBL;Acc:A0A1B0FCK3]	GMOY001175	FBgn0083228	Frq2
GMOY001295			GMOY001176	FBgn0035452	CG10359
GMOY001296			GMOY001177	FBgn0035453	CG10357
GMOY001297		6-phosphogluconate dehydrogenase, decarboxylating [Source:UniProtKB/TrEMBL;Acc:A0A1B0FCK5]	GMOY001178
GMOY001298		Putative D-lactate dehydrognease 2 [Source:UniProtKB/TrEMBL;Acc:D3TMR5]	GMOY001179
GMOY001299			GMOY001180
GMOY001300			GMOY001181
GMOY001301	tdo2	tryptophan 2,3-dioxygenase [Source:VB Community Annotation]	GMOY001182
GMOY001302			GMOY001183
GMOY001303			GMOY001184
GMOY001304			GMOY001185	FBgn0037659	Kdm2
GMOY001305			GMOY001186	FBgn0020633	Mcm7
GMOY001306			GMOY001187	FBgn0052485	CG32485
GMOY001307			GMOY001188
GMOY001308			GMOY001189
GMOY001309			GMOY001190
GMOY001310	jim	jim [Source:VB Community Annotation]	GMOY001191
GMOY001311			GMOY001192	FBgn0016031	lama
GMOY001312		glutamic acid-rich protein [Source:VB Community Annotation]	GMOY001193	FBgn0004380	Klp64D
GMOY001313		ATP synthase%2C subunit C [Source:Projected from Drosophila melanogaster (FBgn0039830) FlyBase]	GMOY001194	FBgn0052281	CG32281
GMOY001314			GMOY001195	FBgn0035176	CG13905
GMOY001315			GMOY001195	FBgn0035409	CG14963
GMOY001316		Serine/threonine-protein phosphatase 2A 55 kDa regulatory subunit B [Source:UniProtKB/TrEMBL;Acc:A0A1B0FCM4]	GMOY001196	FBgn0035410	CG14964
GMOY001317			GMOY001197	FBgn0035308	CG15822
GMOY001318			GMOY001198	FBgn0052311	zormin
GMOY001319			GMOY001199	FBgn0285958	Fuca
GMOY001320			GMOY001200	FBgn0036008	CG3408
GMOY001321			GMOY001201	FBgn0010408	RpS9
GMOY001322			GMOY001202	FBgn0011706	rpr
GMOY001323			GMOY001203	FBgn0029997	CG2258
GMOY001324		Peroxiredoxin [Source:Projected from Drosophila melanogaster (FBgn0038570) FlyBase]	GMOY001204	FBgn0030342	CG10347
GMOY001325		Nuclear cap-binding protein subunit 2 [Source:UniProtKB/TrEMBL;Acc:A0A1B0FCN3]	GMOY001205	FBgn0040319	Gclc
GMOY001326			GMOY001206	FBgn0036581	MED10
GMOY001327			GMOY001207	FBgn0033769	CG8768
GMOY001328		Putative uncharacterized protein [Source:UniProtKB/TrEMBL;Acc:D3TN55]	GMOY001208	FBgn0030341	p24-1
GMOY001329			GMOY001209	FBgn0261266	zuc
GMOY001330		Uncharacterized conserved membrane protein [Source:UniProtKB/TrEMBL;Acc:D3TPF5]	GMOY001210
GMOY001331			GMOY001211	FBgn0028544	CG16884
GMOY001332		Ribosomal protein S25 [Source:Projected from Drosophila melanogaster (FBgn0086472) FlyBase]	GMOY001212	FBgn0032538	CG16885
GMOY001333	RpS25	40S ribosomal protein S25 [Source:VB Community Annotation]	GMOY001213	FBgn0011666	msi
GMOY001334		Vacuolar H[+] ATPase PPA1 subunit [Source:Projected from Drosophila melanogaster (FBgn0028662) FlyBase]	GMOY001214
GMOY001335		vacuolar H+-ATPase v0 sector subunits C/C [Source:VB Community Annotation]	GMOY001215	FBgn0039347	CG5071
GMOY001337		Monopolar spindle [Source:Projected from Drosophila melanogaster (FBgn0000063) FlyBase]	GMOY001216	FBgn0031711	CG6907
GMOY001338			GMOY001217	FBgn0043550	Tsp68C
GMOY001339			GMOY001218	FBgn0038889	Fancm
GMOY001340			GMOY001219	FBgn0029176	eEF1gamma
GMOY001341			GMOY001220	FBgn0062442	Cisd2
GMOY001342	Mgp2	milk gland protein 2 [Source:VB Community Annotation]	GMOY001221	FBgn0266435	CG45065
GMOY001343	Mgp6	milk gland protein 6 [Source:VB Community Annotation]	GMOY001222
GMOY001344			GMOY001223	FBgn0030051	spirit
GMOY001345			GMOY001224
GMOY001346		boudin [Source:Projected from Drosophila melanogaster (FBgn0261284) FlyBase]	GMOY001225
GMOY001347		Innexin [Source:UniProtKB/TrEMBL;Acc:A0A1B0FCQ2]	GMOY001226
GMOY001348		GTPase Rab21 [Source:UniProtKB/TrEMBL;Acc:D3TP93]	GMOY001227
GMOY001349		cabeza [Source:Projected from Drosophila melanogaster (FBgn0285954) FlyBase]	GMOY001228	FBgn0031802	ppk7
GMOY001350		easily shocked [Source:Projected from Drosophila melanogaster (FBgn0000536) FlyBase]	GMOY001229	FBgn0035160	hng3
GMOY001351		SOK1 kinase [Source:UniProtKB/TrEMBL;Acc:D3TNT6]	GMOY001230	FBgn0000575	emc
GMOY001352		Mitochondrial F1F0-ATP synthase subunit epsilon/ATP15 [Source:UniProtKB/TrEMBL;Acc:D3TS27]	GMOY001231
GMOY001353			GMOY001232
GMOY001354			GMOY001233	FBgn0025457	Bub3
GMOY001355			GMOY001234	FBgn0034734	CG4554
GMOY001356		H cysteine-type endopeptidase [Source:UniProtKB/TrEMBL;Acc:D3TQS7]	GMOY001235	FBgn0034491	Hsl
GMOY001357			GMOY001236
GMOY001358			GMOY001237
GMOY001359		putative SAM-dependent methyltransferases [Source:VB Community Annotation]	GMOY001238	FBgn0010225	Gel
GMOY001360			GMOY001239
GMOY001361	RpS8	40S ribosomal protein S8 [Source:VB Community Annotation]	GMOY001240	FBgn0086906	sls
GMOY001362		Transporter [Source:UniProtKB/TrEMBL;Acc:A0A1B0FCR5]	GMOY001241	FBgn0024194	rasp
GMOY001363		Activated Cdc42 kinase [Source:Projected from Drosophila melanogaster (FBgn0028484) FlyBase]	GMOY001242	FBgn0025455	CycT
GMOY001364		transcription elongation factor 1-like protein [Source:VB Community Annotation]	GMOY001243	FBgn0039710	dgt1
GMOY001365	Or14	odorant receptor [Source:VB Community Annotation]	GMOY001244	FBgn0004652	fru
GMOY001366			GMOY001245	FBgn0039633	CG11873
GMOY001367			GMOY001246	FBgn0036569	IleRS-m
GMOY001368		Kinesin-like protein [Source:UniProtKB/TrEMBL;Acc:A0A1B0FCR8]	GMOY001247	FBgn0036570	IntS9
GMOY001369		Ubiquitin activating enzyme [Source:Projected from Drosophila melanogaster (FBgn0023143) FlyBase]	GMOY001248	FBgn0039634	alpha-Man-Ib
GMOY001370		Matrix metalloproteinase [Source:Projected from Drosophila melanogaster (FBgn0033438) FlyBase]	GMOY001249
GMOY001371			GMOY001250	FBgn0015609	CadN
GMOY001372			GMOY001251
GMOY001373			GMOY001252
GMOY001374			GMOY001253	FBgn0033352	PAN2
GMOY001375			GMOY001254	FBgn0034704	CG6758
GMOY001376			GMOY001255	FBgn0086784	stmA
GMOY001377			GMOY001256	FBgn0040395	Unc-76
GMOY001378		RNA helicase [Source:UniProtKB/TrEMBL;Acc:A0A1B0FCS8]	GMOY001257	FBgn0038273	CG14860
GMOY001379		Proton-coupled amino acid transporter 1 [Source:UniProtKB/TrEMBL;Acc:D3TR76]	GMOY001258	FBgn0004574	Rop
GMOY001380			GMOY001259
GMOY001381			GMOY001260
GMOY001382			GMOY001261
GMOY001383			GMOY001262
GMOY001384		Pyruvate kinase [Source:UniProtKB/TrEMBL;Acc:A0A1B0FCS2]	GMOY001263
GMOY001385			GMOY001264	FBgn0010591	Sply
GMOY001386			GMOY001265	FBgn0002941	slou
GMOY001387		Hypothetical conserved protein [Source:UniProtKB/TrEMBL;Acc:D3TQ89]	GMOY001266
GMOY001388		Hypothetical conserved protein [Source:UniProtKB/TrEMBL;Acc:D3TLX3]	GMOY001267
GMOY001389		Putative uncharacterized protein [Source:UniProtKB/TrEMBL;Acc:D3TLI3]	GMOY001268
GMOY001390			GMOY001269	FBgn0003189	r
GMOY001391	SCARA5	Scavenger Receptor Class A, Member 5 [Source:VB Community Annotation]	GMOY001270
GMOY001392			GMOY001271
GMOY001393			GMOY001272	FBgn0261286	Mat89Ba
GMOY001394			GMOY001273	FBgn0020407	asun
GMOY001395			GMOY001274	FBgn0040237	bor
GMOY001396			GMOY001275	FBgn0037972	CG10005
GMOY001397			GMOY001276	FBgn0037975	CG3397
GMOY001398			GMOY001276	FBgn0037973	CG18547
GMOY001399			GMOY001276	FBgn0037974	CG12224
GMOY001400			GMOY001277	FBgn0260745	mfas
GMOY001401		Germ cell expressed protein [Source:UniProtKB/TrEMBL;Acc:R4IJL6]	GMOY001278	FBgn0036372	Abp1
GMOY001402		Casein kinase II subunit beta [Source:UniProtKB/TrEMBL;Acc:A0A1B0FCV0]	GMOY001279	FBgn0036414	nan
GMOY001403		Ribosomal protein L22 [Source:UniProtKB/TrEMBL;Acc:D3TLL5]	GMOY001280	FBgn0086708	stv
GMOY001404			GMOY001281	FBgn0033649	pyr
GMOY001405			GMOY001282	FBgn0004580	Cbp53E
GMOY001406			GMOY001283
GMOY001407		prune [Source:Projected from Drosophila melanogaster (FBgn0003116) FlyBase]	GMOY001284	FBgn0266282	jnj
GMOY001408		Nonsense-mediated mRNA [Source:Projected from Drosophila melanogaster (FBgn0023542) FlyBase]	GMOY001285	FBgn0263111	cac
GMOY001409		Ribosomal protein L35 [Source:Projected from Drosophila melanogaster (FBgn0029785) FlyBase]	GMOY001286
GMOY001410			GMOY001287	FBgn0026428	HDAC6
GMOY001411			GMOY001288	FBgn0038673	CG14286
GMOY001412			GMOY001289	FBgn0261524	lic
GMOY001413	acox4	acyl-CoA oxidase [Source:VB Community Annotation]	GMOY001290	FBgn0004066	Prosalpha4
GMOY001414			GMOY001290	FBgn0265606	Prosalpha4T1
GMOY001415			GMOY001291	FBgn0030731	Mfe2
GMOY001416			GMOY001292	FBgn0040207	kat80
GMOY001418			GMOY001293	FBgn0259680	Pkcdelta
GMOY001419		Gamma-tubulin complex component [Source:UniProtKB/TrEMBL;Acc:A0A1B0FCW2]	GMOY001294	FBgn0024182	waw
GMOY001420			GMOY001295	FBgn0040348	CG3703
GMOY001421		Nucleoporin 154kD [Source:Projected from Drosophila melanogaster (FBgn0021761) FlyBase]	GMOY001296	FBgn0013432	bcn92
GMOY001422		Arginine methyltransferase [Source:Projected from Drosophila melanogaster (FBgn0032329) FlyBase]	GMOY001297	FBgn0004654	Pgd
GMOY001423	RpL9	60s ribosomal protein L9 [Source:UniProtKB/TrEMBL;Acc:D3TR48]	GMOY001298	FBgn0023507	D2hgdh
GMOY001424			GMOY001299	FBgn0004860	ph-d
GMOY001425		aubergine [Source:Projected from Drosophila melanogaster (FBgn0000146) FlyBase]	GMOY001299	FBgn0004861	ph-p
GMOY001426			GMOY001300	FBgn0052647	CG32647
GMOY001427		Nucleoplasmin [Source:UniProtKB/TrEMBL;Acc:D3TQF5]	GMOY001301	FBgn0003965	v
GMOY001428		Aquaporin 2b [Source:UniProtKB/TrEMBL;Acc:L7P6S9]	GMOY001302	FBgn0264502	CG43901
GMOY001429			GMOY001303	FBgn0004778	Ccp84Af
GMOY001430			GMOY001303	FBgn0029811	Cpr5C
GMOY001431		zeste [Source:Projected from Drosophila melanogaster (FBgn0004050) FlyBase]	GMOY001303	FBgn0004780	Ccp84Ad
GMOY001432			GMOY001304	FBgn0004777	Ccp84Ag
GMOY001433			GMOY001305	FBgn0051092	LpR2
GMOY001434		Endonuclease G inhibitor [Source:Projected from Drosophila melanogaster (FBgn0028515) FlyBase]	GMOY001305	FBgn0066101	LpR1
GMOY001435			GMOY001306
GMOY001436		Cytochrome c oxidase subunit IV COX5b [Source:UniProtKB/TrEMBL;Acc:D3TRY9]	GMOY001307
GMOY001437			GMOY001308	FBgn0037483	CG14609
GMOY001438			GMOY001309	FBgn0020378	Sp1
GMOY001439			GMOY001310	FBgn0027339	jim
GMOY001440			GMOY001311	FBgn0052110	CG32110
GMOY001441			GMOY001311	FBgn0031208	CG11023
GMOY001443		Vacuolar protein sorting [Source:Projected from Drosophila melanogaster (FBgn0033194) FlyBase]	GMOY001311	FBgn0027603	Ulp1
GMOY001444			GMOY001312	FBgn0030999	Mur18B
GMOY001445		blown fuse [Source:Projected from Drosophila melanogaster (FBgn0004133) FlyBase]	GMOY001313	FBgn0039830	ATPsynC
GMOY001446			GMOY001314
GMOY001447			GMOY001315	FBgn0263077	CG43340
GMOY001448			GMOY001316	FBgn0004889	tws
GMOY001449			GMOY001317
GMOY001450			GMOY001318
GMOY001451			GMOY001319
GMOY001452			GMOY001320	FBgn0261934	dikar
GMOY001453			GMOY001321	FBgn0035237	CG13917
GMOY001454			GMOY001322	FBgn0035238	CG12104
GMOY001455			GMOY001323	FBgn0038570	Prx5
GMOY001456		Serine/threonine-protein phosphatase [Source:UniProtKB/TrEMBL;Acc:A0A1B0FCZ6]	GMOY001324	FBgn0038570	Prx5
GMOY001457			GMOY001325	FBgn0022943	Cbp20
GMOY001458			GMOY001326	FBgn0039205	CG13623
GMOY001459		TNF-receptor-associated factor-like [Source:Projected from Drosophila melanogaster (FBgn0030748) FlyBase]	GMOY001327	FBgn0039204	CG6607
GMOY001460		Annexin [Source:UniProtKB/TrEMBL;Acc:A0A1B0FD10]	GMOY001328	FBgn0037543	CG10903
GMOY001461			GMOY001329	FBgn0037544	CG11035
GMOY001462			GMOY001330	FBgn0036710	CG6479
GMOY001463			GMOY001331	FBgn0039213	atl
GMOY001464	ct	cut [Source:VB Community Annotation]	GMOY001332	FBgn0086472	RpS25
GMOY001465		zinc-binding oxidoreductase [Source:VB Community Annotation]	GMOY001333	FBgn0086472	RpS25
GMOY001466		UV-resistance associated gene [Source:Projected from Drosophila melanogaster (FBgn0032499) FlyBase]	GMOY001334	FBgn0028662	VhaPPA1-1
GMOY001467			GMOY001335	FBgn0028662	VhaPPA1-1
GMOY001468	wnt10	wingless-type MMTV integration site family, member 10 [Source:VB Community Annotation]	GMOY001337	FBgn0000063	Mps1
GMOY001469			GMOY001338	FBgn0035918	Cdc6
GMOY001470			GMOY001339	FBgn0027529	tapas
GMOY001471		SREBP cleavage activating protein [Source:Projected from Drosophila melanogaster (FBgn0033052) FlyBase]	GMOY001340
GMOY001472			GMOY001341	FBgn0038826	Syp
GMOY001473		Putative uncharacterized protein [Source:UniProtKB/TrEMBL;Acc:D3TLP0]	GMOY001342
GMOY001474			GMOY001343
GMOY001475	Hexo2	hexosaminidase 2 [Source:VB Community Annotation]	GMOY001344
GMOY001476	OBP22	odorant binding protein 22 [Source:VB Community Annotation]	GMOY001345
GMOY001477			GMOY001346	FBgn0261284	bou
GMOY001478			GMOY001347	FBgn0004646	ogre
GMOY001479			GMOY001348	FBgn0039966	Rab21
GMOY001480			GMOY001349	FBgn0285954	caz
GMOY001481		DNA topoisomerase [Source:UniProtKB/TrEMBL;Acc:A0A1B0FD22]	GMOY001350	FBgn0000536	eas
GMOY001482			GMOY001351	FBgn0029820	CG16721
GMOY001483			GMOY001352	FBgn0014391	sun
GMOY001484			GMOY001352	FBgn0051477	ATPsynepsilonL
GMOY001485		Synaptogyrin [Source:UniProtKB/TrEMBL;Acc:A0A1B0FD35]	GMOY001353	FBgn0030804	CG13002
GMOY001486			GMOY001354	FBgn0027556	CG4928
GMOY001487			GMOY001355
GMOY001488		Density-regulated protein [Source:UniProtKB/TrEMBL;Acc:A0A1B0FD31]	GMOY001356	FBgn0035109	CG13876
GMOY001489		Rho GTPase activating protein at 15B [Source:Projected from Drosophila melanogaster (FBgn0030808) FlyBase]	GMOY001357	FBgn0030806	CG13001
GMOY001490			GMOY001358	FBgn0051755	SoYb
GMOY001491			GMOY001359	FBgn0052243	CG32243
GMOY001492		echinus [Source:Projected from Drosophila melanogaster (FBgn0000542) FlyBase]	GMOY001359	FBgn0035770	pst
GMOY001493			GMOY001360	FBgn0019890	Smg5
GMOY001494			GMOY001361	FBgn0039713	RpS8
GMOY001495		Translocase of inner membrane [Source:Projected from Drosophila melanogaster (FBgn0027360) FlyBase]	GMOY001362	FBgn0033443	CG1698
GMOY001496		centrosomin's beautiful sister [Source:Projected from Drosophila melanogaster (FBgn0086757) FlyBase]	GMOY001362	FBgn0035969	CG4476
GMOY001497			GMOY001363	FBgn0028484	Ack
GMOY001498			GMOY001364	FBgn0063670	CG40228
GMOY001499			GMOY001365	FBgn0033404	Or45a
GMOY001500			GMOY001366	FBgn0033702	CG8854
GMOY001501			GMOY001367	FBgn0034240	MESR4
GMOY001502			GMOY001368	FBgn0263076	Klp54D
GMOY001503			GMOY001369	FBgn0023143	Uba1
GMOY001504		DNA-directed RNA polymerase subunit beta [Source:UniProtKB/TrEMBL;Acc:A0A1B0FD37]	GMOY001370	FBgn0033438	Mmp2
GMOY001505		Adaptor Protein complex 2%2C alpha subunit [Source:Projected from Drosophila melanogaster (FBgn0264855) FlyBase]	GMOY001371
GMOY001506			GMOY001372
GMOY001507		Ribonuclease [Source:UniProtKB/TrEMBL;Acc:A0A1B0FD49]	GMOY001373	FBgn0024897	b6
GMOY001508			GMOY001374
GMOY001509			GMOY001375	FBgn0036581	MED10
GMOY001510			GMOY001376
GMOY001511			GMOY001377
GMOY001512		Major Facilitator Superfamily Transporter [Source:Projected from Drosophila melanogaster (FBgn0034392) FlyBase]	GMOY001378	FBgn0027602	CG8611
GMOY001513		Na/phosphate cotransporter [Source:VB Community Annotation]	GMOY001379	FBgn0030817	CG4991
GMOY001514	KaiRIA	ionotropic kainate receptor [Source:VB Community Annotation]	GMOY001380	FBgn0030524	CG10993
GMOY001515			GMOY001380	FBgn0052706	CG32706
GMOY001516			GMOY001380	FBgn0052708	CG32708
GMOY001517		Uncharacterized conserved protein [Source:UniProtKB/TrEMBL;Acc:D3TRN9]	GMOY001380	FBgn0085521	CG40813
GMOY001518			GMOY001380	FBgn0085693	CG41562
GMOY001519			GMOY001380	FBgn0030085	CG6999
GMOY001520		Ribosomal protein L28 [Source:Projected from Drosophila melanogaster (FBgn0035422) FlyBase]	GMOY001381	FBgn0030817	CG4991
GMOY001521			GMOY001382
GMOY001522			GMOY001383
GMOY001523			GMOY001384	FBgn0038258	CG7362
GMOY001524			GMOY001384	FBgn0038952	CG7069
GMOY001525		ATP synthase subunit beta [Source:UniProtKB/TrEMBL;Acc:D3TRW4]	GMOY001385	FBgn0030305	Uba5
GMOY001526		alpha Catenin [Source:Projected from Drosophila melanogaster (FBgn0010215) FlyBase]	GMOY001386
GMOY001527		Serine/threonine-protein kinase RIO1 [Source:UniProtKB/TrEMBL;Acc:A0A1B0FD67]	GMOY001387	FBgn0040827	CG13315
GMOY001528			GMOY001388	FBgn0040827	CG13315
GMOY001529		Lysophospholipase [Source:UniProtKB/TrEMBL;Acc:D3TN81]	GMOY001389	FBgn0040827	CG13315
GMOY001530	S26	Mitochondrial ribosomal protein S26 [Source:UniProtKB/TrEMBL;Acc:D3TRB7]	GMOY001390	FBgn0043806	CG32032
GMOY001531			GMOY001391	FBgn0023479	teq
GMOY001532			GMOY001392	FBgn0035960	CG4942
GMOY001533	mRpL15	39S ribosomal protein L15, mitochondrial [Source:VB Community Annotation]	GMOY001393	FBgn0035959	CG4911
GMOY001534			GMOY001394
GMOY001535			GMOY001395
GMOY001536			GMOY001396	FBgn0032368	spag4
GMOY001537		Thioredoxin [Source:UniProtKB/TrEMBL;Acc:A0A1B0FD75]	GMOY001397	FBgn0261995	CG42813
GMOY001538			GMOY001397	FBgn0261996	CG42814
GMOY001539			GMOY001398	FBgn0083949	CG34113
GMOY001540			GMOY001399
GMOY001541			GMOY001400	FBgn0030863	CG8188
GMOY001542			GMOY001401	FBgn0261703	gce
GMOY001543			GMOY001402	FBgn0000259	CkIIbeta
GMOY001544			GMOY001403	FBgn0015288	RpL22
GMOY001545			GMOY001404	FBgn0029999	CG1575
GMOY001546			GMOY001405	FBgn0030000	CG2260
GMOY001547			GMOY001406	FBgn0037923	CG6813
GMOY001548			GMOY001407	FBgn0003116	pn
GMOY001549			GMOY001408	FBgn0023542	Nmd3
GMOY001550		Regulator of cullins 1b [Source:Projected from Drosophila melanogaster (FBgn0040291) FlyBase]	GMOY001409	FBgn0029785	RpL35
GMOY001551			GMOY001410
GMOY001552	smalt	S-malonyltransferase [Source:VB Community Annotation]	GMOY001411	FBgn0024558	Dph5
GMOY001553			GMOY001412	FBgn0031395	CG10874
GMOY001554		GPEET2 procyclin precursor [Source:VB Community Annotation]	GMOY001413	FBgn0031813	CG9527
GMOY001555			GMOY001414	FBgn0085201	CG34172
GMOY001556		Putative E3 ubiquitin ligase [Source:UniProtKB/TrEMBL;Acc:D3TMJ3]	GMOY001415	FBgn0259216	RhoGAP102A
GMOY001557			GMOY001416	FBgn0031397	CG15385
GMOY001558			GMOY001418	FBgn0031398	CG10880
GMOY001559			GMOY001419	FBgn0026431	Grip75
GMOY001560			GMOY001420	FBgn0032258	CG7456
GMOY001561	Itp-r83A	Inositol 1,4,5-tris-phosphate receptor [Source:VB Community Annotation]	GMOY001421	FBgn0021761	Nup154
GMOY001562			GMOY001422	FBgn0032329	Art8
GMOY001563			GMOY001423	FBgn0015756	RpL9
GMOY001564			GMOY001424
GMOY001565			GMOY001425	FBgn0000146	aub
GMOY001566			GMOY001426	FBgn0026147	CG16833
GMOY001567			GMOY001427	FBgn0016685	Nlp
GMOY001568			GMOY001428
GMOY001569			GMOY001429	FBgn0040388	boi
GMOY001570			GMOY001430	FBgn0033680	CG13186
GMOY001571			GMOY001431	FBgn0004050	z
GMOY001572			GMOY001432	FBgn0040388	boi
GMOY001573		Mitochondrial fatty acid anion carrier protein/uncoupling protein [Source:UniProtKB/TrEMBL;Acc:D3TPT4]	GMOY001433
GMOY001574			GMOY001434	FBgn0028515	EndoGI
GMOY001575		Dysbindin [Source:Projected from Drosophila melanogaster (FBgn0036819) FlyBase]	GMOY001435
GMOY001576	Pi3K	phosphatidylinositol-4-phosphate 3-kinase [Source:VB Community Annotation]	GMOY001436	FBgn0032833	COX4
GMOY001577			GMOY001437
GMOY001578		Desaturase [Source:Projected from Drosophila melanogaster (FBgn0043043) FlyBase]	GMOY001438
GMOY001579			GMOY001439	FBgn0015522	olf186-M
GMOY001580			GMOY001440
GMOY001581			GMOY001441
GMOY001582		scab [Source:Projected from Drosophila melanogaster (FBgn0003328) FlyBase]	GMOY001443	FBgn0033194	Vps13
GMOY001583			GMOY001444	FBgn0033195	CG1360
GMOY001584			GMOY001445	FBgn0004133	blow
GMOY001585	ecr	trans-2-enoyl-CoA reductase [Source:VB Community Annotation]	GMOY001446	FBgn0033467	CG15863
GMOY001586			GMOY001447	FBgn0261385	scra
GMOY001588		tumbleweed [Source:Projected from Drosophila melanogaster (FBgn0086356) FlyBase]	GMOY001448	FBgn0000405	CycB
GMOY001590			GMOY001449
GMOY001591			GMOY001450	FBgn0038391	GATAe
GMOY001592			GMOY001451	FBgn0036926	CG7646
GMOY001593			GMOY001452	FBgn0263706	CG43658
GMOY001594			GMOY001453	FBgn0029997	CG2258
GMOY001595			GMOY001454	FBgn0003023	otu
GMOY001596			GMOY001454	FBgn0031622	CG3251
GMOY001597			GMOY001455	FBgn0000360	Cp38
GMOY001598			GMOY001456	FBgn0023177	Pp4-19C
GMOY001599			GMOY001457
GMOY001600			GMOY001458
GMOY001601			GMOY001459	FBgn0030748	Traf-like
GMOY001602			GMOY001460	FBgn0030749	AnxB11
GMOY001603		friend of echinoid [Source:Projected from Drosophila melanogaster (FBgn0051774) FlyBase]	GMOY001461	FBgn0029996	UbcE2H
GMOY001604			GMOY001462
GMOY001605			GMOY001463
GMOY001606			GMOY001464
GMOY001607		carbonic anhydrase 1 [Source:VB Community Annotation]	GMOY001465	FBgn0031500	CG17221
GMOY001608		Secretory [Source:Projected from Drosophila melanogaster (FBgn0028538) FlyBase]	GMOY001466	FBgn0032499	Uvrag
GMOY001609		tamas [Source:Projected from Drosophila melanogaster (FBgn0004406) FlyBase]	GMOY001467	FBgn0031904	CG5149
GMOY001610		lethal (2) 37Cd [Source:Projected from Drosophila melanogaster (FBgn0086445) FlyBase]	GMOY001468	FBgn0031903	Wnt10
GMOY001611		asparaginyl-tRNA synthetase [Source:VB Community Annotation]	GMOY001469	FBgn0024315	Picot
GMOY001612	b-h1	barh1 [Source:VB Community Annotation]	GMOY001470	FBgn0033810	CG4646
GMOY001613			GMOY001471	FBgn0033052	SCAP
GMOY001614			GMOY001472	FBgn0033054	CG14591
GMOY001615			GMOY001473	FBgn0033413	prel
GMOY001616			GMOY001474	FBgn0030060	CG2004
GMOY001617		SR Protein Kinase [Source:Projected from Drosophila melanogaster (FBgn0026370) FlyBase]	GMOY001475	FBgn0041629	Hexo2
GMOY001618			GMOY001476	FBgn0030103	Obp8a
GMOY001619			GMOY001477
GMOY001620		junctophilin [Source:Projected from Drosophila melanogaster (FBgn0032129) FlyBase]	GMOY001478	FBgn0052506	CG32506
GMOY001621		eukaryotic translation initiation factor 4E1 [Source:Projected from Drosophila melanogaster (FBgn0015218) FlyBase]	GMOY001479
GMOY001622			GMOY001480
GMOY001623			GMOY001481
GMOY001624			GMOY001482
GMOY001625			GMOY001483
GMOY001626			GMOY001484
GMOY001627			GMOY001485	FBgn0033876	Syngr
GMOY001628			GMOY001486	FBgn0053182	Kdm4B
GMOY001629		lethal (2) giant larvae [Source:Projected from Drosophila melanogaster (FBgn0002121) FlyBase]	GMOY001487	FBgn0030801	Rcp
GMOY001630			GMOY001488	FBgn0030802	DENR
GMOY001631			GMOY001489	FBgn0030808	RhoGAP15B
GMOY001632		Guanylyl cyclase at 88E [Source:Projected from Drosophila melanogaster (FBgn0038295) FlyBase]	GMOY001490	FBgn0030360	CG1806
GMOY001633			GMOY001491
GMOY001634			GMOY001492	FBgn0000542	ec
GMOY001635		Adenine phosphoribosyltransferase [Source:Projected from Drosophila melanogaster (FBgn0000109) FlyBase]	GMOY001493	FBgn0034650	NC2alpha
GMOY001636		Trithorax-like [Source:Projected from Drosophila melanogaster (FBgn0013263) FlyBase]	GMOY001494	FBgn0034649	PIG-M
GMOY001637		Innexin [Source:UniProtKB/TrEMBL;Acc:A0A1B0FDH7]	GMOY001495	FBgn0027360	Tim10
GMOY001638		sponge [Source:Projected from Drosophila melanogaster (FBgn0264324) FlyBase]	GMOY001496	FBgn0086757	cbs
GMOY001639		separation anxiety [Source:Projected from Drosophila melanogaster (FBgn0024188) FlyBase]	GMOY001497
GMOY001640		eukaryotic translation elongation factor%2C selenocysteine-specific [Source:Projected from Drosophila melanogaster (FBgn0034627) FlyBase]	GMOY001498
GMOY001641		ftz transcription factor [Source:Projected from Drosophila melanogaster (FBgn0001078) FlyBase]	GMOY001499	FBgn0031248	CG11912
GMOY001642			GMOY001500
GMOY001643			GMOY001501
GMOY001644		NADH dehydrogenase subunit 4 [Source:VB Community Annotation]	GMOY001502
GMOY001645			GMOY001503	FBgn0031251	CG4213
GMOY001646			GMOY001504	FBgn0003278	RpI135
GMOY001647		mahjong [Source:Projected from Drosophila melanogaster (FBgn0034641) FlyBase]	GMOY001505	FBgn0264855	AP-2alpha
GMOY001648			GMOY001506	FBgn0263933	ebi
GMOY001649		Ribose-5-phosphate isomerase [Source:Projected from Drosophila melanogaster (FBgn0050410) FlyBase]	GMOY001507	FBgn0031252	CG13690
GMOY001650			GMOY001508	FBgn0015376	cutlet
GMOY001651			GMOY001509	FBgn0031253	CG11885
GMOY001652			GMOY001510	FBgn0051777	CG31777
GMOY001653			GMOY001511	FBgn0034391	CG15080
GMOY001654		F-actin capping protein beta subunit [Source:UniProtKB/TrEMBL;Acc:D3TP08]	GMOY001512	FBgn0034392	MFS15
GMOY001655			GMOY001513	FBgn0034394	CG15096
GMOY001656		Mitochondrial ribosomal protein L48 [Source:UniProtKB/TrEMBL;Acc:D3TRG7]	GMOY001514	FBgn0038840	Grik
GMOY001657		fritz [Source:Projected from Drosophila melanogaster (FBgn0086698) FlyBase]	GMOY001515	FBgn0051191	CG31191
GMOY001658		Replication in mitochondria [Source:Projected from Drosophila melanogaster (FBgn0031359) FlyBase]	GMOY001516	FBgn0033654	Sobp
GMOY001659			GMOY001517	FBgn0036787	CG4306
GMOY001660			GMOY001518	FBgn0052196	CG32196
GMOY001661		Yolk protein [Source:UniProtKB/TrEMBL;Acc:Q6RV29]	GMOY001519
GMOY001662			GMOY001520	FBgn0035422	RpL28
GMOY001663			GMOY001521	FBgn0024194	rasp
GMOY001664			GMOY001522	FBgn0035430	CG12009
GMOY001665			GMOY001523	FBgn0035429	CG12017
GMOY001666			GMOY001524	FBgn0035428	CG14960
GMOY001667			GMOY001525	FBgn0010217	ATPsynbeta
GMOY001668		AAA+-type ATPase 2 [Source:VB Community Annotation]	GMOY001526	FBgn0010215	alpha-Cat
GMOY001669		Glutaredoxin [Source:UniProtKB/TrEMBL;Acc:D3TQH2]	GMOY001527	FBgn0036187	RIOK1
GMOY001670			GMOY001528	FBgn0052091	CG32091
GMOY001671			GMOY001529	FBgn0042138	CG18815
GMOY001672			GMOY001530	FBgn0036774	mRpS26
GMOY001675			GMOY001531	FBgn0036775	CG5147
GMOY001676			GMOY001532	FBgn0036991	CG5872
GMOY001677			GMOY001533	FBgn0036990	mRpL15
GMOY001678		NADP/FAD-oxidoreductase [Source:VB Community Annotation]	GMOY001534	FBgn0024250	brk
GMOY001679		General transcription factor IIF subunit 2 [Source:UniProtKB/TrEMBL;Acc:A0A1B0FDK1]	GMOY001535	FBgn0039938	Sox102F
GMOY001680		Cadherin 96Cb [Source:Projected from Drosophila melanogaster (FBgn0039294) FlyBase]	GMOY001536
GMOY001681			GMOY001537
GMOY001682			GMOY001538
GMOY001683			GMOY001539	FBgn0263747	CG43672
GMOY001684			GMOY001540
GMOY001685		scruin like at the midline [Source:Projected from Drosophila melanogaster (FBgn0261477) FlyBase]	GMOY001541
GMOY001686			GMOY001542
GMOY001687			GMOY001543
GMOY001688		myotubularin [Source:Projected from Drosophila melanogaster (FBgn0025742) FlyBase]	GMOY001544
GMOY001689			GMOY001545
GMOY001690			GMOY001546
GMOY001691			GMOY001547
GMOY001692			GMOY001548
GMOY001693			GMOY001549	FBgn0035872	CG7185
GMOY001694	ct	cut [Source:VB Community Annotation]	GMOY001550	FBgn0040291	Roc1b
GMOY001695		proton-dependent oligopeptide transporter [Source:VB Community Annotation]	GMOY001551	FBgn0037026	CG3634
GMOY001696			GMOY001552	FBgn0036691	beg
GMOY001697			GMOY001553	FBgn0261872	scaf6
GMOY001698		SET and MYND domain containing%2C arthropod-specific%2C member [Source:Projected from Drosophila melanogaster (FBgn0030257) FlyBase]	GMOY001554	FBgn0039335	Vps33B
GMOY001699			GMOY001555	FBgn0035484	CG11594
GMOY001700			GMOY001556	FBgn0035483	Mul1
GMOY001701			GMOY001557	FBgn0041709	yellow-g
GMOY001702			GMOY001558	FBgn0035328	yellow-g2
GMOY001703		putative zinc transporter [Source:VB Community Annotation]	GMOY001559	FBgn0037141	DNApol-eta
GMOY001704		Mitochondrial ribosomal protein L39 [Source:UniProtKB/TrEMBL;Acc:D3TNV3]	GMOY001560	FBgn0037140	SLC22A
GMOY001705		COP9 signalosome subunit [Source:Projected from Drosophila melanogaster (FBgn0261437) FlyBase]	GMOY001561	FBgn0010051	Itp-r83A
GMOY001706			GMOY001562	FBgn0085569	CG41242
GMOY001707	scr	sex combs reduced [Source:VB Community Annotation]	GMOY001563	FBgn0037336	CG2519
GMOY001708		RNA polymerase 25-kDa subunit [Source:UniProtKB/TrEMBL;Acc:D3TN77]	GMOY001564	FBgn0031815	frj
GMOY001709		conserved phosducin-like protein [Source:VB Community Annotation]	GMOY001565
GMOY001710			GMOY001566	FBgn0037338	Snm1
GMOY001711			GMOY001567	FBgn0032258	CG7456
GMOY001712			GMOY001568
GMOY001713		masquerade [Source:Projected from Drosophila melanogaster (FBgn0011653) FlyBase]	GMOY001569	FBgn0263346	CG43427
GMOY001714			GMOY001570
GMOY001715			GMOY001571	FBgn0027570	Nep2
GMOY001716			GMOY001572	FBgn0036199	Bmcp
GMOY001717		dusky-like [Source:Projected from Drosophila melanogaster (FBgn0066365) FlyBase]	GMOY001573	FBgn0036199	Bmcp
GMOY001718		Ferredoxin [Source:Projected from Drosophila melanogaster (FBgn0035529) FlyBase]	GMOY001574
GMOY001719			GMOY001575	FBgn0036819	Dysb
GMOY001720			GMOY001576	FBgn0015278	Pi3K68D
GMOY001721			GMOY001577
GMOY001722		Myosin 61F [Source:Projected from Drosophila melanogaster (FBgn0010246) FlyBase]	GMOY001578	FBgn0043043	Desat2
GMOY001723			GMOY001579
GMOY001724	mle	maleless [Source:VB Community Annotation]	GMOY001580
GMOY001725			GMOY001581
GMOY001726		archipelago [Source:Projected from Drosophila melanogaster (FBgn0041171) FlyBase]	GMOY001582	FBgn0003328	scb
GMOY001727		Kinesin-like protein [Source:UniProtKB/TrEMBL;Acc:A0A1B0FDS7]	GMOY001582	FBgn0034005	ItgaPS4
GMOY001728		salivary mucin [Source:VB Community Annotation]	GMOY001582	FBgn0034880	ItgaPS5
GMOY001729		mastermind [Source:Projected from Drosophila melanogaster (FBgn0002643) FlyBase]	GMOY001583
GMOY001730			GMOY001584	FBgn0027495	Smyd4-4
GMOY001731			GMOY001585	FBgn0033883	CG16935
GMOY001732		Gamma-aminobutyric acid receptor associated protein [Source:UniProtKB/TrEMBL;Acc:D3TLZ5]	GMOY001586
GMOY001733			GMOY001588	FBgn0086356	tum
GMOY001734		Canopy b [Source:Projected from Drosophila melanogaster (FBgn0036847) FlyBase]	GMOY001588	FBgn0045843	RacGAP84C
GMOY001735	PDHA1	Pyruvate dehydrogenase E1 component subunit alpha [Source:UniProtKB/TrEMBL;Acc:A0A1B0FDR6]	GMOY001590	FBgn0053182	Kdm4B
GMOY001736			GMOY001591
GMOY001737			GMOY001592
GMOY001738			GMOY001593	FBgn0039589	CG9986
GMOY001739	5-HT1A	serotonin receptor 1A [Source:VB Community Annotation]	GMOY001594	FBgn0039590	CG10011
GMOY001740		Ribosomal protein L17 [Source:Projected from Drosophila melanogaster (FBgn0029897) FlyBase]	GMOY001595	FBgn0039816	CG11317
GMOY001741			GMOY001596
GMOY001742			GMOY001597
GMOY001743		Putative E3 ubiquitin ligase [Source:UniProtKB/TrEMBL;Acc:D3TMM9]	GMOY001598
GMOY001744			GMOY001599
GMOY001745			GMOY001600
GMOY001746			GMOY001601	FBgn0031858	CG17378
GMOY001747		Dual-specificity tyrosine phosphorylation-regulated kinase [Source:Projected from Drosophila melanogaster (FBgn0027101) FlyBase]	GMOY001602	FBgn0031857	LUBEL
GMOY001748			GMOY001603	FBgn0051774	fred
GMOY001749			GMOY001604
GMOY001750	Blimp-1	Blimp-1 [Source:VB Community Annotation]	GMOY001605
GMOY001751			GMOY001606	FBgn0052318	CG32318
GMOY001752		kekkon-2 [Source:Projected from Drosophila melanogaster (FBgn0015400) FlyBase]	GMOY001606	FBgn0035194	Psf1
GMOY001753		Sodium channel protein [Source:UniProtKB/TrEMBL;Acc:A0A1B0FDQ9]	GMOY001607	FBgn0027844	CAH1
GMOY001754		H/ACA ribonucleoprotein complex subunit [Source:UniProtKB/TrEMBL;Acc:A0A1B0FDT4]	GMOY001608	FBgn0028538	Sec71
GMOY001755			GMOY001609	FBgn0004406	tam
GMOY001756			GMOY001610	FBgn0086445	l(2)37Cd
GMOY001757		translation initiation factor EIF3 p35 subunit [Source:VB Community Annotation]	GMOY001611	FBgn0086443	AsnRS
GMOY001758			GMOY001612	FBgn0011758	B-H1
GMOY001759			GMOY001613	FBgn0032647	CG15143
GMOY001760			GMOY001613	FBgn0032649	CG15145
GMOY001761		small bristles [Source:Projected from Drosophila melanogaster (FBgn0003321) FlyBase]	GMOY001613	FBgn0032648	CG15144
GMOY001762			GMOY001614	FBgn0032647	CG15143
GMOY001763			GMOY001614	FBgn0032649	CG15145
GMOY001764			GMOY001614	FBgn0032648	CG15144
GMOY001765			GMOY001615	FBgn0027597	CG17712
GMOY001766	gag	gag retrovirus gene [Source:VB Community Annotation]	GMOY001616	FBgn0034959	CG11388
GMOY001767	h2o	homeodomain protein 2.0 [Source:VB Community Annotation]	GMOY001617	FBgn0026370	SRPK
GMOY001768			GMOY001618
GMOY001769			GMOY001619	FBgn0051712	CG31712
GMOY001770			GMOY001620	FBgn0032129	jp
GMOY001771	IPPK	inositol-pentakisphosphate 2-kinase [Source:VB Community Annotation]	GMOY001621	FBgn0015218	eIF4E1
GMOY001772		Calcium and integrin binding family member [Source:Projected from Drosophila melanogaster (FBgn0034558) FlyBase]	GMOY001622	FBgn0028992	sds22
GMOY001773	otp	orthopedia [Source:VB Community Annotation]	GMOY001623	FBgn0011656	Mef2
GMOY001774			GMOY001624
GMOY001775	rx	retinal homeobox [Source:VB Community Annotation]	GMOY001625	FBgn0025638	Roc1a
GMOY001776	actin	Actin 57B [Source:UniProtKB/TrEMBL;Acc:D3TP03]	GMOY001626
GMOY001777	hbn	homeobrain [Source:VB Community Annotation]	GMOY001627	FBgn0051998	CG31998
GMOY001778			GMOY001628
GMOY001779			GMOY001629	FBgn0002121	l(2)gl
GMOY001780		threonyl-trna synthase [Source:VB Community Annotation]	GMOY001630
GMOY001781			GMOY001631
GMOY001782	shrb	shrub [Source:VB Community Annotation]	GMOY001632	FBgn0038295	Gyc88E
GMOY001783		pre-mrna processing factor 38 [Source:VB Community Annotation]	GMOY001633	FBgn0039904	Hcf
GMOY001784			GMOY001634	FBgn0033405	CG13954
GMOY001785			GMOY001635	FBgn0000109	Aprt
GMOY001786			GMOY001636	FBgn0013263	Trl
GMOY001787			GMOY001637	FBgn0265274	Inx3
GMOY001788		Ecdysone-inducible gene L2 [Source:Projected from Drosophila melanogaster (FBgn0001257) FlyBase]	GMOY001638	FBgn0264324	spg
GMOY001789			GMOY001639
GMOY001790		cuticle protein [Source:VB Community Annotation]	GMOY001640	FBgn0034627	eEFSec
GMOY001791		Cuticular protein 64Ac [Source:Projected from Drosophila melanogaster (FBgn0035512) FlyBase]	GMOY001641
GMOY001792			GMOY001642	FBgn0003386	Shaw
GMOY001793			GMOY001643
GMOY001794		fused lobes [Source:Projected from Drosophila melanogaster (FBgn0045063) FlyBase]	GMOY001644
GMOY001795			GMOY001645	FBgn0034643	CG10321
GMOY001796			GMOY001646	FBgn0034642	CG15674
GMOY001797			GMOY001647	FBgn0034641	mahj
GMOY001798		Translin [Source:UniProtKB/TrEMBL;Acc:D3TPR8]	GMOY001648	FBgn0034849	CG3500
GMOY001799			GMOY001649	FBgn0050410	Rpi
GMOY001800			GMOY001650
GMOY001801		Serendipity beta [Source:Projected from Drosophila melanogaster (FBgn0003511) FlyBase]	GMOY001651
GMOY001802		anti-silencing factor [Source:Projected from Drosophila melanogaster (FBgn0029094) FlyBase]	GMOY001652
GMOY001803		Takeout-like protein [Source:UniProtKB/TrEMBL;Acc:D3TPK6]	GMOY001653	FBgn0040273	Spt5
GMOY001804			GMOY001654	FBgn0011570	cpb
GMOY001805		isocitrate dehydrogenase gamma subunit [Source:VB Community Annotation]	GMOY001655	FBgn0031356	CG17660
GMOY001806		60S ribosomal protein L27 [Source:UniProtKB/TrEMBL;Acc:A0A1B0FDZ8]	GMOY001656	FBgn0031357	mRpL48
GMOY001807			GMOY001657	FBgn0086698	frtz
GMOY001808		Ribosomal protein L7-like [Source:Projected from Drosophila melanogaster (FBgn0032404) FlyBase]	GMOY001658	FBgn0031359	Rim2
GMOY001809		lethal (3) 72Ab [Source:Projected from Drosophila melanogaster (FBgn0263599) FlyBase]	GMOY001659	FBgn0031190	CG12576
GMOY001810	Ir25a	ionotropic receptor 25a [Source:VB Community Annotation]	GMOY001660	FBgn0020909	Rtc1
GMOY001811	RpS11	40S ribosomal protein S11 [Source:VB Community Annotation]	GMOY001661	FBgn0004045	Yp1
GMOY001812		Signal peptide peptidase [Source:Projected from Drosophila melanogaster (FBgn0031260) FlyBase]	GMOY001661	FBgn0005391	Yp2
GMOY001813			GMOY001661	FBgn0004047	Yp3
GMOY001814		20S proteasome regulatory subunit beta type PSMB2/PRE1 [Source:VB Community Annotation]	GMOY001662
GMOY001815			GMOY001663
GMOY001816			GMOY001664	FBgn0034420	CG10737
GMOY001817			GMOY001665
GMOY001818			GMOY001666
GMOY001819		NADH dehydrogenase (ubiquinone) ASHI subunit [Source:Projected from Drosophila melanogaster (FBgn0029888) FlyBase]	GMOY001667
GMOY001820		Rcd-1 related [Source:Projected from Drosophila melanogaster (FBgn0032089) FlyBase]	GMOY001668	FBgn0005322	nmd
GMOY001821		rings lost [Source:Projected from Drosophila melanogaster (FBgn0030753) FlyBase]	GMOY001669	FBgn0030584	CG14407
GMOY001822		Translation initiation factor 2 alpha subunit [Source:UniProtKB/TrEMBL;Acc:D3TN31]	GMOY001670
GMOY001823			GMOY001671	FBgn0052221	CG32221
GMOY001824		NADH dehydrogenase [ubiquinone] flavoprotein 1, mitochondrial [Source:UniProtKB/TrEMBL;Acc:A0A1B0FE00]	GMOY001672	FBgn0028708	Mst85C
GMOY001825		Putative Orphan GPCR 11 [Source:VB Community Annotation]	GMOY001675	FBgn0262527	nsl1
GMOY001826			GMOY001676	FBgn0038365	CG9593
GMOY001827			GMOY001677	FBgn0044826	Pak3
GMOY001828			GMOY001678	FBgn0038429	CG14882
GMOY001829		Death executioner caspase related to Apopain/Yama [Source:Projected from Drosophila melanogaster (FBgn0028381) FlyBase]	GMOY001679	FBgn0010421	TfIIFbeta
GMOY001830		Ubiquitin specific protease [Source:Projected from Drosophila melanogaster (FBgn0030969) FlyBase]	GMOY001680	FBgn0039294	Cad96Cb
GMOY001831			GMOY001681	FBgn0010473	tutl
GMOY001832			GMOY001682	FBgn0031240	CG3345
GMOY001833			GMOY001683
GMOY001834			GMOY001684
GMOY001835			GMOY001685	FBgn0261477	slim
GMOY001836			GMOY001686	FBgn0004795	retn
GMOY001837			GMOY001687	FBgn0085383	CG34354
GMOY001838			GMOY001688	FBgn0025742	mtm
GMOY001839		Vacuolar protein sorting [Source:Projected from Drosophila melanogaster (FBgn0035704) FlyBase]	GMOY001689
GMOY001840		Cyclic-AMP response element binding protein A [Source:Projected from Drosophila melanogaster (FBgn0004396) FlyBase]	GMOY001690	FBgn0039339	CG5116
GMOY001841			GMOY001691	FBgn0037660	beag
GMOY001842			GMOY001692	FBgn0020633	Mcm7
GMOY001843			GMOY001693
GMOY001844			GMOY001694	FBgn0004198	ct
GMOY001845		Adenylyl cyclase 76E [Source:Projected from Drosophila melanogaster (FBgn0004852) FlyBase]	GMOY001695	FBgn0028491	CG2930
GMOY001846			GMOY001696
GMOY001847			GMOY001697	FBgn0003041	pbl
GMOY001848		Heparan sulfate 3-O sulfotransferase-B [Source:Projected from Drosophila melanogaster (FBgn0031005) FlyBase]	GMOY001698	FBgn0030257	SmydA-4
GMOY001849		rapamycin-insensitive companion of Tor [Source:Projected from Drosophila melanogaster (FBgn0031006) FlyBase]	GMOY001699	FBgn0030260	CG1537
GMOY001850		Glyoxalase [Source:Projected from Drosophila melanogaster (FBgn0283450) FlyBase]	GMOY001700
GMOY001851		peroxisomal bioproteinsis protein [Source:VB Community Annotation]	GMOY001701	FBgn0030258	CG1552
GMOY001852		Enigma [Source:Projected from Drosophila melanogaster (FBgn0086712) FlyBase]	GMOY001702	FBgn0030261	CG15203
GMOY001853		tyrosyl-tRNA synthetase [Source:VB Community Annotation]	GMOY001703	FBgn0036461	Zip71B
GMOY001854			GMOY001704	FBgn0036462	mRpL39
GMOY001855			GMOY001705	FBgn0261437	CSN8
GMOY001856			GMOY001706	FBgn0039044	p53
GMOY001857			GMOY001707
GMOY001858			GMOY001708	FBgn0033571	Rpb5
GMOY001859			GMOY001709	FBgn0036520	CG13449
GMOY001860		kismet [Source:Projected from Drosophila melanogaster (FBgn0266557) FlyBase]	GMOY001710	FBgn0036479	CG13458
GMOY001861			GMOY001711	FBgn0035501	CG1299
GMOY001862		RNaseP protein p30 [Source:Projected from Drosophila melanogaster (FBgn0283652) FlyBase]	GMOY001712	FBgn0259986	nab
GMOY001863			GMOY001713	FBgn0011653	mas
GMOY001864		3-oxoacyl-[acyl-carrier-protein] synthase [Source:UniProtKB/TrEMBL;Acc:A0A1B0FE37]	GMOY001714	FBgn0038342	B9d1
GMOY001865			GMOY001715
GMOY001866			GMOY001716
GMOY001867			GMOY001717	FBgn0066365	dyl
GMOY001868		Single-stranded DNA-binding protein [Source:UniProtKB/TrEMBL;Acc:A0A1B0FE15]	GMOY001718	FBgn0035529	Fdx2
GMOY001869			GMOY001719	FBgn0036036	CG14174
GMOY001870			GMOY001720	FBgn0261530	nbs
GMOY001871			GMOY001721
GMOY001872			GMOY001722	FBgn0010246	Myo61F
GMOY001873			GMOY001723	FBgn0035518	CG15011
GMOY001874		cytosolic 5-nucleotidase III,cytosolic 5-nucleotidase III [Source:VB Community Annotation]	GMOY001724	FBgn0002774	mle
GMOY001875		Multifunctional fusion protein [Source:UniProtKB/TrEMBL;Acc:A0A1B0FE44]	GMOY001725	FBgn0035517	CG1265
GMOY001876			GMOY001726	FBgn0041171	ago
GMOY001877			GMOY001727	FBgn0011692	pav
GMOY001878			GMOY001728	FBgn0032025	CG7778
GMOY001879	Oseg6	outer segment 6 [Source:VB Community Annotation]	GMOY001729	FBgn0002643	mam
GMOY001880			GMOY001730	FBgn0023540	CG3630
GMOY001881			GMOY001731	FBgn0030243	CG2186
GMOY001882			GMOY001732	FBgn0052672	Atg8a
GMOY001883		Plenty of SH3s [Source:Projected from Drosophila melanogaster (FBgn0040294) FlyBase]	GMOY001733	FBgn0029733	CG6927
GMOY001884		nucleolar GTPase [Source:VB Community Annotation]	GMOY001734	FBgn0036847	CNPYb
GMOY001885			GMOY001735	FBgn0028325	l(1)G0334
GMOY001886			GMOY001736	FBgn0259212	cno
GMOY001887		lambik [Source:Projected from Drosophila melanogaster (FBgn0034083) FlyBase]	GMOY001737
GMOY001888		Peptide deformylase [Source:UniProtKB/TrEMBL;Acc:A0A1B0FE35]	GMOY001738	FBgn0003969	vap
GMOY001889			GMOY001739
GMOY001890		Dicer-2 [Source:Projected from Drosophila melanogaster (FBgn0034246) FlyBase]	GMOY001740	FBgn0029897	RpL17
GMOY001891			GMOY001741	FBgn0030753	rngo
GMOY001892			GMOY001742	FBgn0029896	CG3168
GMOY001893			GMOY001743	FBgn0017418	ari-1
GMOY001894			GMOY001744	FBgn0263993	CG43736
GMOY001895	pros	prospero [Source:VB Community Annotation]	GMOY001745	FBgn0263993	CG43736
GMOY001896			GMOY001746
GMOY001897			GMOY001747	FBgn0027101	Dyrk3
GMOY001898			GMOY001748	FBgn0034985	CG3328
GMOY001899			GMOY001749	FBgn0037894	Ranbp9
GMOY001900			GMOY001750	FBgn0035625	Blimp-1
GMOY001901	frep1	fibrinogen-related protein or angiopoietin-like protein [Source:VB Community Annotation]	GMOY001751
GMOY001902			GMOY001752	FBgn0015400	kek2
GMOY001903			GMOY001753
GMOY001904			GMOY001754	FBgn0011824	CG4038
GMOY001905			GMOY001755	FBgn0033736	CG13154
GMOY001906			GMOY001756	FBgn0033737	Nup54
GMOY001907			GMOY001757	FBgn0027619	eIF3j
GMOY001908		Uncharacterized conserved protein [Source:UniProtKB/TrEMBL;Acc:D3TLW6]	GMOY001758	FBgn0034315	CG5721
GMOY001909			GMOY001759	FBgn0034314	nopo
GMOY001910			GMOY001760
GMOY001911			GMOY001761	FBgn0003321	sbr
GMOY001912			GMOY001762
GMOY001913			GMOY001763	FBgn0035718	CG14820
GMOY001914			GMOY001764	FBgn0031765	CG9109
GMOY001915			GMOY001765
GMOY001916			GMOY001766
GMOY001917			GMOY001767	FBgn0001170	H2.0
GMOY001918			GMOY001768	FBgn0034181	CG8963
GMOY001919			GMOY001769	FBgn0035626	lin-28
GMOY001920		Eukaryotic initiation factor 5C [Source:UniProtKB/TrEMBL;Acc:D3TLI4]	GMOY001770	FBgn0264707	RhoGEF3
GMOY001921		triglyceride lipase-cholesterol esterase [Source:VB Community Annotation]	GMOY001771	FBgn0050295	Ipk1
GMOY001922			GMOY001772	FBgn0034558	Cib2
GMOY001923			GMOY001773	FBgn0015524	otp
GMOY001924			GMOY001774	FBgn0033548	CG7637
GMOY001925		GTPase Rab5/YPT51 [Source:UniProtKB/TrEMBL;Acc:D3TQT4]	GMOY001775
GMOY001926			GMOY001776	FBgn0000044	Act57B
GMOY001927		metabotropic glutamate receptor [Source:VB Community Annotation]	GMOY001777	FBgn0008636	hbn
GMOY001928			GMOY001778
GMOY001929			GMOY001779	FBgn0034352	CG17669
GMOY001930	zfh2	zinc finger homeodomain 2 [Source:VB Community Annotation]	GMOY001780
GMOY001931			GMOY001781	FBgn0034565	CG15650
GMOY001932	zfh2	zinc finger homeodomain 2 [Source:VB Community Annotation]	GMOY001782	FBgn0086656	shrb
GMOY001933	eif4g	eukaryotic translation initiation factor 4 g [Source:VB Community Annotation]	GMOY001783	FBgn0050342	Prp38
GMOY001934			GMOY001784
GMOY001935			GMOY001785
GMOY001936		Palmitoyltransferase [Source:UniProtKB/TrEMBL;Acc:D3TRL0]	GMOY001786
GMOY001937			GMOY001787	FBgn0001323	knrl
GMOY001938			GMOY001788	FBgn0001257	ImpL2
GMOY001939			GMOY001789	FBgn0263110	CG43367
GMOY001940			GMOY001790	FBgn0035513	Cpr64Ad
GMOY001941		endocytosis/signaling protein EHD1 [Source:VB Community Annotation]	GMOY001791	FBgn0035512	Cpr64Ac
GMOY001942		chitin binding protein [Source:VB Community Annotation]	GMOY001792	FBgn0037829	CG14691
GMOY001943			GMOY001793	FBgn0051272	CG31272
GMOY001944			GMOY001794	FBgn0045063	fdl
GMOY001945			GMOY001795
GMOY001946		putative aminopeptidase [Source:VB Community Annotation]	GMOY001796	FBgn0264817	pre-lola-G
GMOY001947			GMOY001797	FBgn0033529	CG17765
GMOY001948			GMOY001798	FBgn0033528	trsn
GMOY001949			GMOY001799	FBgn0002626	RpL32
GMOY001950			GMOY001800	FBgn0003511	Sry-beta
GMOY001951			GMOY001801	FBgn0003511	Sry-beta
GMOY001952			GMOY001802	FBgn0029094	asf1
GMOY001953			GMOY001803	FBgn0037288	CG14661
GMOY001954			GMOY001804	FBgn0037606	CG8032
GMOY001955			GMOY001805	FBgn0039358	CG5028
GMOY001956			GMOY001806	FBgn0039359	RpL27
GMOY001957		Hypothetical conserved protein [Source:UniProtKB/TrEMBL;Acc:D3TM15]	GMOY001807	FBgn0267449	WDY
GMOY001958			GMOY001808	FBgn0032404	RpL7-like
GMOY001959			GMOY001809	FBgn0263599	l(3)72Ab
GMOY001960			GMOY001810	FBgn0031634	Ir25a
GMOY001961			GMOY001811	FBgn0033699	RpS11
GMOY001962		second mitotic wave missing [Source:Projected from Drosophila melanogaster (FBgn0002044) FlyBase]	GMOY001812	FBgn0031260	Spp
GMOY001963		Cytoplasmic tRNA 2-thiolation protein 2 [Source:UniProtKB/TrEMBL;Acc:A0A1B0FEC6]	GMOY001813	FBgn0031260	Spp
GMOY001964			GMOY001814	FBgn0032596	Prosbeta4
GMOY001965			GMOY001814	FBgn0031442	Prosbeta4R1
GMOY001966			GMOY001814	FBgn0031443	Prosbeta4R2
GMOY001967		painless [Source:Projected from Drosophila melanogaster (FBgn0060296) FlyBase]	GMOY001815	FBgn0031228	ND-15
GMOY001968			GMOY001816	FBgn0031589	CG3714
GMOY001969			GMOY001817	FBgn0000250	cact
GMOY001970		elbow B [Source:Projected from Drosophila melanogaster (FBgn0004858) FlyBase]	GMOY001818	FBgn0023525	CG3191
GMOY001971			GMOY001819	FBgn0029888	ND-ASHI
GMOY001972	Orphan GPCR 2	Putative Orphan GPCR 2 [Source:VB Community Annotation]	GMOY001820	FBgn0032089	Rcd-1r
GMOY001973	Orphan GPCR 2	Putative Orphan GPCR 2 [Source:VB Community Annotation]	GMOY001820	FBgn0031047	Rcd-1
GMOY001974			GMOY001821	FBgn0030753	rngo
GMOY001975		mRNA splicing protein SMN [Source:VB Community Annotation]	GMOY001822	FBgn0261609	eIF2alpha
GMOY001976			GMOY001823	FBgn0262734	eIF4H1
GMOY001977			GMOY001824	FBgn0031771	ND-51
GMOY001978			GMOY001825	FBgn0031770	CG13995
GMOY001979		Bestrophin homolog [Source:UniProtKB/TrEMBL;Acc:A0A1B0FEG7]	GMOY001826
GMOY001980		Vacuolar protein sorting 16B [Source:Projected from Drosophila melanogaster (FBgn0039702) FlyBase]	GMOY001827	FBgn0051643	CG31643
GMOY001981		claret [Source:Projected from Drosophila melanogaster (FBgn0000247) FlyBase]	GMOY001828	FBgn0030065	CG12075
GMOY001982			GMOY001829	FBgn0028381	Decay
GMOY001983		Rab protein 6 [Source:UniProtKB/TrEMBL;Acc:D3TP82]	GMOY001830	FBgn0030969	Usp39
GMOY001984		Threonyl-tRNA synthetase [Source:Projected from Drosophila melanogaster (FBgn0027081) FlyBase]	GMOY001831	FBgn0030038	CG1440
GMOY001985		Palmitoyltransferase [Source:UniProtKB/TrEMBL;Acc:A0A1B0FEF2]	GMOY001832	FBgn0030039	CG12123
GMOY001986			GMOY001833	FBgn0030672	CG9281
GMOY001987		purity of essence [Source:Projected from Drosophila melanogaster (FBgn0011230) FlyBase]	GMOY001834	FBgn0035699	CG13300
GMOY001988		TBP-related factor [Source:Projected from Drosophila melanogaster (FBgn0010287) FlyBase]	GMOY001835	FBgn0035699	CG13300
GMOY001989		Macroglobulin complement-related [Source:Projected from Drosophila melanogaster (FBgn0267488) FlyBase]	GMOY001836	FBgn0035699	CG13300
GMOY001990	msl-2		GMOY001837	FBgn0035702	CG10147
GMOY001991	Exo2	exocyst complex component 2 [Source:VB Community Annotation]	GMOY001838	FBgn0035703	CG8270
GMOY001992			GMOY001839	FBgn0035704	Vps8
GMOY001993			GMOY001840	FBgn0004396	CrebA
GMOY001994			GMOY001841	FBgn0036504	yellow-k
GMOY001995			GMOY001842	FBgn0036505	CG7945
GMOY001996			GMOY001843
GMOY001997			GMOY001844	FBgn0036922	CG14182
GMOY001998			GMOY001845	FBgn0004852	Ac76E
GMOY001999		Cadherin 89D [Source:Projected from Drosophila melanogaster (FBgn0038439) FlyBase]	GMOY001846	FBgn0031003	CG7889
GMOY002000		Glutathione S transferase D1 [Source:Projected from Drosophila melanogaster (FBgn0001149) FlyBase]	GMOY001847	FBgn0031004	CG7992
GMOY002001			GMOY001848	FBgn0031005	Hs3st-B
GMOY002002		Glutathione S transferase D11 [Source:Projected from Drosophila melanogaster (FBgn0038029) FlyBase]	GMOY001849	FBgn0031006	rictor
GMOY002003			GMOY001850	FBgn0283450	Glo1
GMOY002004		Fatty acyl-CoA reductase [Source:UniProtKB/TrEMBL;Acc:A0A1B0FEI9]	GMOY001851	FBgn0033160	Dhx15
GMOY002005			GMOY001852	FBgn0086712	Egm
GMOY002006		DNA ligase [Source:UniProtKB/TrEMBL;Acc:A0A1B0FEE4]	GMOY001853	FBgn0035064	TyrRS-m
GMOY002007		Malic enzyme [Source:UniProtKB/TrEMBL;Acc:A0A1B0FEH5]	GMOY001854	FBgn0020412	JIL-1
GMOY002008			GMOY001855	FBgn0004867	RpS2
GMOY002009			GMOY001856
GMOY002010			GMOY001857
GMOY002013		Cysteine protease [Source:UniProtKB/TrEMBL;Acc:A0A1B0FEE9]	GMOY001858
GMOY002014		Dihydropterin deaminase [Source:Projected from Drosophila melanogaster (FBgn0261436) FlyBase]	GMOY001859
GMOY002015			GMOY001860	FBgn0266557	kis
GMOY002016		twinfilin [Source:Projected from Drosophila melanogaster (FBgn0038206) FlyBase]	GMOY001861	FBgn0031235	CG13693
GMOY002017	DopR	dopamine receptor [Source:VB Community Annotation]	GMOY001862	FBgn0283652	Rpp30
GMOY002018		Methionyl-tRNA synthetase%2C mitochondrial [Source:Projected from Drosophila melanogaster (FBgn0027083) FlyBase]	GMOY001863
GMOY002019			GMOY001864
GMOY002020			GMOY001865
[truncated: 11,975 more rows]
