# Supplementary material for: Gene expression in reproductive organs of tsetse females – initial data in an approach to reduce fecundity
Source: BMC Microbiol. 2018 Nov 23;18(Suppl 1):144. doi: 10.1186/s12866-018-1294-5 (PMC6251150; doi:10.1186/s12866-018-1294-5)
Supplement: Supplementary file 2 — Table S2. Analysis - ovaries. Counts of ovarian reads uniquely mapped to annotated genes, and calculated P-values and fold changes. Includes lists of fold changes arranged in descending order. (XLSX 1150 kb) [file 12866_2018_1294_MOESM2_ESM.xlsx]

## Sheet: OVARIES
Table S2. Analysis - ovaries.
Counts of ovarian reads uniquely mapped to annotated genes, and calculated P-values and fold changes.
Includes lists of fold changes arranged in descending order.
OVARIES						FCs arranged in descending order			FCs arranged in descending order
				FC (pregnant / virgin)		(genes with P < 0.05)			(genes with P < 0.05)
gene ID	counts - virgin	counts - pregnant	P-value	FC (TBB1 norm.)	FC (GAPDH norm.)	gene ID	P-value	FC (TBB1 norm.)	gene ID	P-value	FC (GAPDH norm.)
GMOY000001	0	0	1	---DIVBYZERO---	---DIVBYZERO---	GMOY006879	< 1.0E-302	577.549	GMOY006879	< 1.0E-302	626.408
GMOY000002	0	0	1	---DIVBYZERO---	---DIVBYZERO---	GMOY008375	1.60223e-52	199.292	GMOY008375	1.60223e-52	216.151
GMOY000003	1	4	1	4.08804	4.43388	GMOY012369	8.58285e-43	165.565	GMOY012369	8.58285e-43	179.572
GMOY000004	1	2	1	2.04402	2.21694	GMOY012016	5.10997e-36	142.059	GMOY012016	5.10997e-36	154.077
GMOY000005	1	2	1	2.04402	2.21694	GMOY010882	9.93045e-21	88.9148	GMOY010882	9.93045e-21	96.4368
GMOY000006	1	1	1	1.02201	1.10847	GMOY002936	1.17436e-11	57.2325	GMOY002936	1.17436e-11	62.0743
GMOY000007	0	0	1	---DIVBYZERO---	---DIVBYZERO---	GMOY004923	6.56848e-10	51.1004	GMOY004923	6.56848e-10	55.4235
GMOY000008	0	0	1	---DIVBYZERO---	---DIVBYZERO---	GMOY000264	2.68973e-07	41.9024	GMOY000264	2.68973e-07	45.4472
GMOY000009	0	0	1	---DIVBYZERO---	---DIVBYZERO---	GMOY003840	2.68973e-07	41.9024	GMOY003840	2.68973e-07	45.4472
GMOY000010	0	0	1	---DIVBYZERO---	---DIVBYZERO---	GMOY001345	1.23722e-17	28.9569	GMOY001345	1.23722e-17	31.4066
GMOY000011	17	24	1	1.44284	1.5649	GMOY002662	1.13718e-13	13.7971	GMOY002662	1.13718e-13	14.9643
GMOY000012	1171	1859	3.56136e-29	1.62247	1.75973	GMOY005426	1.10566e-253	12.8396	GMOY005426	1.10566e-253	13.9258
GMOY000013	1478	1290	0.60623	0.892011	0.967473	GMOY006093	2.03732e-18	12.2641	GMOY006093	2.03732e-18	13.3016
GMOY000015	2672	3476	2.09154e-17	1.32953	1.44201	GMOY003274	5.23425e-11	12.0938	GMOY003274	5.23425e-11	13.1169
GMOY000016	1127	793	1.22001e-11	0.719124	0.779961	GMOY005183	2.53533e-10	9.45358	GMOY005183	2.53533e-10	10.2533
GMOY000017	5	7	1	1.43081	1.55186	GMOY012004	6.68918e-123	8.60578	GMOY012004	6.68918e-123	9.33381
GMOY000018	2279	2891	5.87355e-11	1.29646	1.40614	GMOY002804	9.15794e-10	7.86947	GMOY002804	9.15794e-10	8.53521
GMOY000019	0	2	1	---DIVBYZERO---	---DIVBYZERO---	GMOY004522	5.85779e-85	7.59601	GMOY004522	5.85779e-85	8.23862
GMOY000020	0	0	1	---DIVBYZERO---	---DIVBYZERO---	GMOY011141	3.07128e-16	7.33442	GMOY011141	3.07128e-16	7.9549
GMOY000021	1265	1494	1	1.20702	1.30913	GMOY006203	1.37272e-204	7.13818	GMOY006203	1.37272e-204	7.74205
GMOY000022	3116	6115	1.8113e-201	2.00564	2.17532	GMOY004033	1.26033e-59	7.05013	GMOY004033	1.26033e-59	7.64656
GMOY000023	2427	2099	0.000479139	0.883888	0.958664	GMOY006289	< 1.0E-302	6.90912	GMOY006289	< 1.0E-302	7.49362
GMOY000024	823	617	9.49003e-05	0.766196	0.831015	GMOY006227	4.8424e-56	6.7903	GMOY006227	4.8424e-56	7.36474
GMOY000025	1121	1126	1	1.02657	1.11341	GMOY010265	4.56284e-119	6.74196	GMOY010265	4.56284e-119	7.31232
GMOY000026	23	21	1	0.933139	1.01208	GMOY012377	4.20396e-23	6.46056	GMOY012377	4.20396e-23	7.00711
GMOY000027	5080	5030	1	1.01195	1.09756	GMOY003839	3.02918e-87	6.01127	GMOY003839	3.02918e-87	6.51981
GMOY000028	666	993	2.43296e-10	1.52381	1.65272	GMOY006412	< 1.0E-302	5.81692	GMOY006412	< 1.0E-302	6.30902
GMOY000029	2174	2262	1	1.06338	1.15334	GMOY006569	4.97139e-25	5.6901	GMOY006569	4.97139e-25	6.17148
GMOY000030	63	5	3.49254e-10	0.0811118	0.0879737	GMOY009062	2.21339e-05	5.6675	GMOY009062	2.21339e-05	6.14696
GMOY000031	0	0	1	---DIVBYZERO---	---DIVBYZERO---	GMOY011551	1.83479e-44	5.59746	GMOY011551	1.83479e-44	6.071
GMOY000032	3	1	1	0.34067	0.36949	GMOY004077	1.47801e-32	5.49841	GMOY004077	1.47801e-32	5.96356
GMOY000033	10716	12026	4.80157e-09	1.14695	1.24398	GMOY001387	4.60136e-70	5.48347	GMOY001387	4.60136e-70	5.94736
GMOY000034	1839	1906	1	1.05924	1.14885	GMOY006958	< 1.0E-302	5.47923	GMOY006958	< 1.0E-302	5.94276
GMOY000035	941	946	1	1.02744	1.11436	GMOY006677	2.21318e-15	5.46382	GMOY006677	2.21318e-15	5.92605
GMOY000036	538	582	1	1.10559	1.19912	GMOY005105	0.0165387	4.99649	GMOY005105	0.0165387	5.41918
GMOY000037	543	761	0.000164575	1.43232	1.55349	GMOY000897	1.29501e-11	4.69367	GMOY000897	1.29501e-11	5.09075
GMOY000038	86	169	0.00568359	2.00837	2.17827	GMOY000812	5.60754e-15	4.6291	GMOY000812	5.60754e-15	5.02071
GMOY000040	0	0	1	---DIVBYZERO---	---DIVBYZERO---	GMOY002822	2.33822e-76	4.44109	GMOY002822	2.33822e-76	4.8168
GMOY000041	0	0	1	---DIVBYZERO---	---DIVBYZERO---	GMOY008888	1.99503e-16	4.42019	GMOY008888	1.99503e-16	4.79413
GMOY000042	0	0	1	---DIVBYZERO---	---DIVBYZERO---	GMOY004510	2.15533e-24	4.21991	GMOY004510	2.15533e-24	4.5769
GMOY000043	0	0	1	---DIVBYZERO---	---DIVBYZERO---	GMOY009429	1.81262e-08	4.12589	GMOY009429	1.81262e-08	4.47493
GMOY000044	0	0	1	---DIVBYZERO---	---DIVBYZERO---	GMOY004282	6.76307e-158	4.12501	GMOY004282	6.76307e-158	4.47398
GMOY000045	1	0	1	0	0	GMOY010746	2.13278e-14	4.01673	GMOY010746	2.13278e-14	4.35654
GMOY000046	127	156	1	1.25538	1.36158	GMOY003540	1.84868e-41	3.95473	GMOY003540	1.84868e-41	4.28929
GMOY000047	1317	1125	0.172622	0.873014	0.94687	GMOY003325	0.00338878	3.89641	GMOY003325	0.00338878	4.22604
GMOY000048	13	6	1	0.471696	0.511601	GMOY011803	2.82094e-55	3.82307	GMOY011803	2.82094e-55	4.1465
GMOY000049	0	0	1	---DIVBYZERO---	---DIVBYZERO---	GMOY005631	3.41094e-16	3.81807	GMOY005631	3.41094e-16	4.14107
GMOY000050	0	0	1	---DIVBYZERO---	---DIVBYZERO---	GMOY008846	2.01374e-97	3.80635	GMOY008846	2.01374e-97	4.12836
GMOY000051	1569	3887	1.66817e-209	2.5319	2.74609	GMOY002910	1.34674e-19	3.79603	GMOY002910	1.34674e-19	4.11717
GMOY000052	1522	1247	0.000132779	0.837349	0.908187	GMOY002572	1.28304e-05	3.67923	GMOY002572	1.28304e-05	3.99049
GMOY000053	1	0	1	0	0	GMOY000818	2.9042e-24	3.6257	GMOY000818	2.9042e-24	3.93243
GMOY000054	0	1	1	---DIVBYZERO---	---DIVBYZERO---	GMOY006384	2.68774e-24	3.60709	GMOY006384	2.68774e-24	3.91224
GMOY000055	5829	5560	1	0.974845	1.05731	GMOY006112	7.58995e-37	3.59747	GMOY006112	7.58995e-37	3.90181
GMOY000056	2688	2066	4.90486e-18	0.785517	0.851971	GMOY005968	< 1.0E-302	3.56828	GMOY005968	< 1.0E-302	3.87015
GMOY000057	3691	3786	1	1.04831	1.137	GMOY001886	< 1.0E-302	3.55811	GMOY001886	< 1.0E-302	3.85911
GMOY000058	15	16	1	1.09014	1.18237	GMOY010993	1.7023e-05	3.55811	GMOY010993	1.7023e-05	3.85911
GMOY000059	5830	6672	1.26541e-06	1.16961	1.26856	GMOY003140	2.95048e-10	3.5527	GMOY003140	2.95048e-10	3.85325
GMOY000060	216	200	1	0.946305	1.02636	GMOY011333	< 1.0E-302	3.54784	GMOY011333	< 1.0E-302	3.84798
GMOY000061	0	0	1	---DIVBYZERO---	---DIVBYZERO---	GMOY011284	1.42084e-26	3.53445	GMOY011284	1.42084e-26	3.83346
GMOY000062	0	0	1	---DIVBYZERO---	---DIVBYZERO---	GMOY011571	5.10825e-196	3.52593	GMOY011571	5.10825e-196	3.82422
GMOY000063	0	0	1	---DIVBYZERO---	---DIVBYZERO---	GMOY001370	9.49459e-26	3.52267	GMOY001370	9.49459e-26	3.82068
GMOY000064	0	0	1	---DIVBYZERO---	---DIVBYZERO---	GMOY006878	2.64174e-05	3.52025	GMOY006878	2.64174e-05	3.81806
GMOY000065	0	0	1	---DIVBYZERO---	---DIVBYZERO---	GMOY001245	< 1.0E-302	3.50469	GMOY001245	< 1.0E-302	3.80118
GMOY000066	0	0	1	---DIVBYZERO---	---DIVBYZERO---	GMOY007329	2.00829e-121	3.4816	GMOY007329	2.00829e-121	3.77613
GMOY000067	447	162	5.30622e-29	0.370392	0.401727	GMOY012037	0.000117135	3.47483	GMOY012037	0.000117135	3.76879
GMOY000068	16	21	1	1.34139	1.45487	GMOY008769	0.0176696	3.46347	GMOY008769	0.0176696	3.75648
GMOY000069	1560	2038	1.60744e-09	1.33516	1.44812	GMOY001730	4.37624e-09	3.43993	GMOY001730	4.37624e-09	3.73094
GMOY000070	1213	1431	1	1.20568	1.30768	GMOY009092	8.04836e-121	3.43982	GMOY009092	8.04836e-121	3.73082
GMOY000071	2350	2422	1	1.05332	1.14243	GMOY009536	< 1.0E-302	3.41152	GMOY009536	< 1.0E-302	3.70013
GMOY000072	2759	4110	1.6363e-50	1.52246	1.65125	GMOY008638	7.84767e-290	3.38426	GMOY008638	7.84767e-290	3.67057
GMOY000073	1175	2086	3.98793e-50	1.81439	1.96789	GMOY010883	1.67305e-22	3.36596	GMOY010883	1.67305e-22	3.65072
GMOY000074	15	14	1	0.953875	1.03457	GMOY002250	3.93478e-06	3.34476	GMOY002250	3.93478e-06	3.62772
GMOY000076	934	1126	1	1.2321	1.33633	GMOY005259	3.93478e-06	3.34476	GMOY005259	3.93478e-06	3.62772
GMOY000077	3864	2728	2.33373e-45	0.721543	0.782584	GMOY002082	< 1.0E-302	3.31855	GMOY002082	< 1.0E-302	3.5993
GMOY000078	1246	1276	1	1.04662	1.13516	GMOY010913	< 1.0E-302	3.29207	GMOY010913	< 1.0E-302	3.57057
GMOY000079	926	922	1	1.01759	1.10368	GMOY010447	< 1.0E-302	3.28704	GMOY010447	< 1.0E-302	3.56512
GMOY000080	3	5	1	1.70335	1.84745	GMOY004262	1.16372e-08	3.27507	GMOY004262	1.16372e-08	3.55214
GMOY000081	106	34	3.69002e-06	0.327814	0.355547	GMOY006225	0.000591681	3.26257	GMOY006225	0.000591681	3.53857
GMOY000082	351	85	1.41328e-36	0.247495	0.268433	GMOY003120	2.68968e-50	3.2404	GMOY003120	2.68968e-50	3.51453
GMOY000083	0	1	1	---DIVBYZERO---	---DIVBYZERO---	GMOY000507	7.92595e-171	3.23808	GMOY000507	7.92595e-171	3.51201
GMOY000084	63	24	0.272956	0.389337	0.422274	GMOY003230	5.39088e-40	3.23337	GMOY003230	5.39088e-40	3.50691
GMOY000085	1	0	1	0	0	GMOY008708	1.06715e-68	3.22983	GMOY008708	1.06715e-68	3.50307
GMOY000086	8	14	1	1.78852	1.93982	GMOY008316	1.44142e-73	3.21062	GMOY008316	1.44142e-73	3.48223
GMOY000087	15	14	1	0.953875	1.03457	GMOY004418	1.04291e-63	3.20129	GMOY004418	1.04291e-63	3.47212
GMOY000088	395	645	9.99745e-10	1.66885	1.81003	GMOY008586	1.46735e-54	3.18677	GMOY008586	1.46735e-54	3.45637
GMOY000089	0	0	1	---DIVBYZERO---	---DIVBYZERO---	GMOY011026	1.12107e-25	3.17862	GMOY011026	1.12107e-25	3.44753
GMOY000090	0	0	1	---DIVBYZERO---	---DIVBYZERO---	GMOY008476	2.43198e-72	3.16985	GMOY008476	2.43198e-72	3.43801
GMOY000091	78	57	1	0.746853	0.810035	GMOY006469	1.54368e-109	3.16779	GMOY006469	1.54368e-109	3.43578
GMOY000092	1189	943	0.000103476	0.810559	0.879131	GMOY009676	< 1.0E-302	3.15885	GMOY009676	< 1.0E-302	3.42608
GMOY000093	1892	2358	8.72823e-07	1.27373	1.38149	GMOY002856	3.66925e-14	3.137	GMOY002856	3.66925e-14	3.40238
GMOY000094	6807	6667	1	1.00099	1.08567	GMOY009980	1.81616e-108	3.1343	GMOY009980	1.81616e-108	3.39946
GMOY000095	0	0	1	---DIVBYZERO---	---DIVBYZERO---	GMOY009001	1.0758e-181	3.13408	GMOY009001	1.0758e-181	3.39921
GMOY000096	4	3	1	0.766507	0.831352	GMOY008233	8.51394e-164	3.10213	GMOY008233	8.51394e-164	3.36456
GMOY000097	883	870	1	1.00696	1.09215	GMOY009363	6.37065e-76	3.09833	GMOY009363	6.37065e-76	3.36044
GMOY000098	2711	3409	3.38283e-12	1.28515	1.39387	GMOY002689	6.50513e-05	3.09609	GMOY002689	6.50513e-05	3.35801
GMOY000099	309	463	0.00175234	1.53136	1.66091	GMOY009476	1.84505e-20	3.09609	GMOY009476	1.84505e-20	3.35801
GMOY000100	93	58	1	0.637382	0.691303	GMOY005096	7.22245e-80	3.09109	GMOY005096	7.22245e-80	3.35259
GMOY000101	0	0	1	---DIVBYZERO---	---DIVBYZERO---	GMOY005597	1.48686e-15	3.06603	GMOY005597	1.48686e-15	3.32541
GMOY000102	277	368	1	1.35776	1.47262	GMOY006074	< 1.0E-302	3.05583	GMOY006074	< 1.0E-302	3.31435
GMOY000103	4	4	1	1.02201	1.10847	GMOY010092	1.99215e-243	3.03484	GMOY010092	1.99215e-243	3.29158
GMOY000104	67	83	1	1.26607	1.37318	GMOY004908	0.00215584	3.03079	GMOY004908	0.00215584	3.28718
GMOY000105	1659	2484	2.19265e-30	1.53024	1.6597	GMOY004238	< 1.0E-302	3.02983	GMOY004238	< 1.0E-302	3.28615
GMOY000106	908	1454	3.364e-23	1.63656	1.77502	GMOY005423	< 1.0E-302	3.02693	GMOY005423	< 1.0E-302	3.283
GMOY000107	940	1427	1.39396e-17	1.5515	1.68275	GMOY003255	2.85839e-13	3.01152	GMOY003255	2.85839e-13	3.26629
GMOY000108	2484	2244	0.462458	0.923264	1.00137	GMOY012175	3.94937e-12	3.00763	GMOY012175	3.94937e-12	3.26207
GMOY000109	0	0	1	---DIVBYZERO---	---DIVBYZERO---	GMOY001860	< 1.0E-302	2.98599	GMOY001860	< 1.0E-302	3.2386
GMOY000110	20	29	1	1.48191	1.60728	GMOY003516	2.87829e-133	2.98526	GMOY003516	2.87829e-133	3.23781
GMOY000111	1	0	1	0	0	GMOY003043	1.65351e-104	2.98332	GMOY003043	1.65351e-104	3.2357
GMOY000112	0	0	1	---DIVBYZERO---	---DIVBYZERO---	GMOY004365	2.02571e-20	2.98316	GMOY004365	2.02571e-20	3.23553
GMOY000113	0	0	1	---DIVBYZERO---	---DIVBYZERO---	GMOY009707	4.25434e-130	2.97599	GMOY009707	4.25434e-130	3.22775
GMOY000114	0	0	1	---DIVBYZERO---	---DIVBYZERO---	GMOY007334	2.69782e-08	2.95247	GMOY007334	2.69782e-08	3.20224
GMOY000115	457	556	1	1.24341	1.3486	GMOY008419	7.8158e-84	2.94746	GMOY008419	7.8158e-84	3.19681
GMOY000116	1	0	1	0	0	GMOY000666	3.80154e-36	2.93959	GMOY000666	3.80154e-36	3.18828
GMOY000117	1	1	1	1.02201	1.10847	GMOY008798	8.19745e-47	2.93828	GMOY008798	8.19745e-47	3.18685
GMOY000118	1348	1072	1.68942e-05	0.812755	0.881512	GMOY003646	4.18774e-24	2.93637	GMOY003646	4.18774e-24	3.18478
GMOY000119	1	1	1	1.02201	1.10847	GMOY008265	1.4695e-150	2.93398	GMOY008265	1.4695e-150	3.18219
GMOY000120	492	575	1	1.19442	1.29547	GMOY010094	1.90835e-195	2.93241	GMOY010094	1.90835e-195	3.18049
GMOY000121	2011	1818	1	0.923925	1.00209	GMOY007936	8.97829e-273	2.91312	GMOY007936	8.97829e-273	3.15957
GMOY000122	911	1255	4.58705e-08	1.40793	1.52703	GMOY007932	1.28552e-11	2.91203	GMOY007932	1.28552e-11	3.15838
GMOY000123	3283	3583	1	1.1154	1.20976	GMOY003838	2.47347e-24	2.9105	GMOY003838	2.47347e-24	3.15673
GMOY000124	1491	1744	1	1.19543	1.29656	GMOY011565	9.93502e-10	2.90634	GMOY011565	9.93502e-10	3.15221
GMOY000125	1852	3738	2.2377e-131	2.06278	2.23729	GMOY001009	9.04366e-293	2.89459	GMOY001009	9.04366e-293	3.13947
GMOY000126	1315	2244	2.09785e-47	1.74402	1.89156	GMOY005164	1.70041e-43	2.88097	GMOY005164	1.70041e-43	3.1247
GMOY000127	1821	1677	1	0.941191	1.02081	GMOY011349	0.0205989	2.87677	GMOY011349	0.0205989	3.12014
GMOY000128	17	14	1	0.841654	0.912857	GMOY002754	6.70863e-19	2.8688	GMOY002754	6.70863e-19	3.11149
GMOY000129	7069	6242	1.92491e-12	0.902444	0.97879	GMOY000206	8.36698e-176	2.86677	GMOY000206	8.36698e-176	3.10929
GMOY000130	383	492	1	1.31287	1.42393	GMOY001090	1.28162e-100	2.86126	GMOY001090	1.28162e-100	3.10331
GMOY000131	11	10	1	0.929099	1.0077	GMOY005816	8.38697e-223	2.86045	GMOY005816	8.38697e-223	3.10243
GMOY000132	0	0	1	---DIVBYZERO---	---DIVBYZERO---	GMOY001594	2.5677e-28	2.8567	GMOY001594	2.5677e-28	3.09837
GMOY000133	406	523	1	1.31653	1.4279	GMOY009886	2.75377e-68	2.85467	GMOY009886	2.75377e-68	3.09617
GMOY000134	0	0	1	---DIVBYZERO---	---DIVBYZERO---	GMOY012064	0.000800283	2.83891	GMOY012064	0.000800283	3.07908
GMOY000135	782	819	1	1.07036	1.16092	GMOY003674	0.00787878	2.83525	GMOY003674	0.00787878	3.07511
GMOY000136	2861	4216	4.20031e-49	1.50604	1.63345	GMOY002282	1.46453e-212	2.83403	GMOY002282	1.46453e-212	3.07378
GMOY000137	1113	1019	1	0.935694	1.01485	GMOY011064	0.00136423	2.83242	GMOY011064	0.00136423	3.07204
GMOY000138	363	855	3.17102e-40	2.40721	2.61086	GMOY001638	3.35821e-89	2.82307	GMOY001638	3.35821e-89	3.0619
GMOY000139	4902	5132	1	1.06996	1.16048	GMOY000277	1.53725e-46	2.8218	GMOY000277	1.53725e-46	3.06052
GMOY000140	2975	2403	2.61335e-13	0.825508	0.895345	GMOY003026	2.7537e-34	2.81676	GMOY003026	2.7537e-34	3.05505
GMOY000141	580	707	1	1.24579	1.35119	GMOY013282	2.72391e-195	2.80164	GMOY013282	2.72391e-195	3.03865
GMOY000142	0	0	1	---DIVBYZERO---	---DIVBYZERO---	GMOY007646	1.47593e-141	2.79465	GMOY007646	1.47593e-141	3.03108
GMOY000143	56	72	1	1.31401	1.42517	GMOY001299	8.92049e-287	2.79094	GMOY001299	8.92049e-287	3.02705
GMOY000144	2245	2169	1	0.987411	1.07094	GMOY010231	6.13158e-14	2.78632	GMOY010231	6.13158e-14	3.02204
GMOY000145	3	3	1	1.02201	1.10847	GMOY006582	1.57002e-51	2.78341	GMOY006582	1.57002e-51	3.01889
GMOY000146	3729	2967	8.37847e-20	0.813167	0.88196	GMOY001990	1.26747e-08	2.78301	GMOY001990	1.26747e-08	3.01845
GMOY000148	59949	58658	3.0215e-08	1	1.0846	GMOY006293	2.63776e-194	2.78109	GMOY006293	2.63776e-194	3.01636
GMOY000149	6190	8122	4.85856e-47	1.34099	1.45444	GMOY009105	2.5025e-159	2.76601	GMOY009105	2.5025e-159	3.00001
GMOY000150	3390	3683	1	1.11034	1.20427	GMOY001388	0.00853594	2.75633	GMOY001388	0.00853594	2.98951
GMOY000151	2334	3548	8.09038e-48	1.55359	1.68502	GMOY009633	1.9849e-39	2.74998	GMOY009633	1.9849e-39	2.98263
GMOY000152	549	717	0.146677	1.33475	1.44767	GMOY004000	1.93609e-63	2.74975	GMOY004000	1.93609e-63	2.98238
GMOY000154	316	302	1	0.97673	1.05936	GMOY009912	< 1.0E-302	2.7492	GMOY009912	< 1.0E-302	2.98178
GMOY000155	423	556	1	1.34335	1.45699	GMOY007700	1.26119e-09	2.74402	GMOY007700	1.26119e-09	2.97616
GMOY000156	169	192	1	1.1611	1.25933	GMOY011601	2.14718e-274	2.74241	GMOY011601	2.14718e-274	2.97441
GMOY000157	49	42	1	0.876008	0.950116	GMOY000688	1.74225e-07	2.74239	GMOY000688	1.74225e-07	2.97439
GMOY000158	390	164	4.35265e-19	0.429768	0.466125	GMOY010845	< 1.0E-302	2.74155	GMOY010845	< 1.0E-302	2.97348
GMOY000159	484	684	0.000388347	1.44433	1.56651	GMOY004228	< 1.0E-302	2.7399	GMOY004228	< 1.0E-302	2.97169
GMOY000160	2234	2084	1	0.953387	1.03404	GMOY007401	0.0288797	2.72536	GMOY007401	0.0288797	2.95592
GMOY000161	4638	4831	1	1.06454	1.1546	GMOY010120	4.73941e-27	2.71968	GMOY010120	4.73941e-27	2.94976
GMOY000162	2	3	1	1.53301	1.6627	GMOY003151	< 1.0E-302	2.71899	GMOY003151	< 1.0E-302	2.94901
GMOY000163	0	0	1	---DIVBYZERO---	---DIVBYZERO---	GMOY004381	0.0212318	2.71471	GMOY004381	0.0212318	2.94437
GMOY000164	5534	7332	1.66528e-45	1.35406	1.46861	GMOY008052	1.35091e-108	2.71387	GMOY008052	1.35091e-108	2.94346
GMOY000165	4	0	1	0	0	GMOY008913	1.84529e-137	2.7088	GMOY008913	1.84529e-137	2.93796
GMOY000166	6	2	1	0.34067	0.36949	GMOY005138	4.87716e-167	2.70082	GMOY005138	4.87716e-167	2.9293
GMOY000167	0	1	1	---DIVBYZERO---	---DIVBYZERO---	GMOY003485	< 1.0E-302	2.69816	GMOY003485	< 1.0E-302	2.92642
GMOY000168	2612	4814	4.44182e-133	1.8836	2.04294	GMOY010842	1.50784e-31	2.69177	GMOY010842	1.50784e-31	2.91949
GMOY000169	28	21	1	0.766507	0.831352	GMOY001437	1.09783e-106	2.68817	GMOY001437	1.09783e-106	2.91558
GMOY000170	29	40	1	1.40967	1.52892	GMOY011078	3.22096e-168	2.688	GMOY011078	3.22096e-168	2.9154
GMOY000171	2754	2629	1	0.975621	1.05816	GMOY007170	2.4149e-94	2.67883	GMOY007170	2.4149e-94	2.90545
GMOY000172	10339	9834	0.0126197	0.97209	1.05433	GMOY011393	3.43524e-26	2.66611	GMOY011393	3.43524e-26	2.89166
GMOY000173	73	37	1	0.518005	0.561827	GMOY004735	1.14999e-139	2.66548	GMOY004735	1.14999e-139	2.89097
GMOY000174	1930	4199	1.06064e-175	2.22353	2.41164	GMOY001502	4.12619e-21	2.6626	GMOY001502	4.12619e-21	2.88785
GMOY000175	1782	1384	3.78369e-10	0.793749	0.860899	GMOY003682	5.41858e-105	2.66163	GMOY003682	5.41858e-105	2.8868
GMOY000176	0	0	1	---DIVBYZERO---	---DIVBYZERO---	GMOY006360	1.42092e-35	2.65889	GMOY006360	1.42092e-35	2.88382
GMOY000177	1702	2076	0.0004803	1.24659	1.35205	GMOY006122	1.66382e-30	2.65531	GMOY006122	1.66382e-30	2.87995
GMOY000178	50	50	1	1.02201	1.10847	GMOY011640	1.25057e-257	2.65517	GMOY011640	1.25057e-257	2.87979
GMOY000179	2	0	1	0	0	GMOY000412	< 1.0E-302	2.64993	GMOY000412	< 1.0E-302	2.8741
GMOY000180	48	40	1	0.851674	0.923724	GMOY007872	4.55312e-26	2.6452	GMOY007872	4.55312e-26	2.86898
GMOY000181	0	0	1	---DIVBYZERO---	---DIVBYZERO---	GMOY000298	1.10397e-29	2.64463	GMOY000298	1.10397e-29	2.86836
GMOY000182	0	0	1	---DIVBYZERO---	---DIVBYZERO---	GMOY001731	1.51072e-46	2.64204	GMOY001731	1.51072e-46	2.86555
GMOY000183	0	0	1	---DIVBYZERO---	---DIVBYZERO---	GMOY004485	4.34525e-97	2.63554	GMOY004485	4.34525e-97	2.85851
GMOY000184	0	1	1	---DIVBYZERO---	---DIVBYZERO---	GMOY006725	< 1.0E-302	2.62719	GMOY006725	< 1.0E-302	2.84944
GMOY000185	414	325	1	0.802302	0.870175	GMOY010536	1.03204e-140	2.62468	GMOY010536	1.03204e-140	2.84672
GMOY000186	1	2	1	2.04402	2.21694	GMOY003671	3.92964e-87	2.62197	GMOY003671	3.92964e-87	2.84378
GMOY000187	1	0	1	0	0	GMOY004359	< 1.0E-302	2.61989	GMOY004359	< 1.0E-302	2.84153
GMOY000188	0	0	1	---DIVBYZERO---	---DIVBYZERO---	GMOY002615	< 1.0E-302	2.61884	GMOY002615	< 1.0E-302	2.84039
GMOY000189	0	1	1	---DIVBYZERO---	---DIVBYZERO---	GMOY000796	3.18444e-59	2.61234	GMOY000796	3.18444e-59	2.83334
GMOY000190	1	1	1	1.02201	1.10847	GMOY002476	2.27192e-292	2.59664	GMOY002476	2.27192e-292	2.81632
GMOY000191	0	1	1	---DIVBYZERO---	---DIVBYZERO---	GMOY009235	4.79579e-139	2.59578	GMOY009235	4.79579e-139	2.81538
GMOY000192	21	9	1	0.438004	0.475058	GMOY009690	2.20612e-49	2.59345	GMOY009690	2.20612e-49	2.81286
GMOY000193	6	13	1	2.21435	2.40168	GMOY010974	8.48215e-142	2.59229	GMOY010974	8.48215e-142	2.81159
GMOY000194	2507	3946	2.31932e-62	1.60863	1.74472	GMOY011830	3.9245e-10	2.58986	GMOY011830	3.9245e-10	2.80896
GMOY000195	1402	1435	1	1.04606	1.13456	GMOY005928	3.69009e-92	2.58919	GMOY005928	3.69009e-92	2.80823
GMOY000196	0	0	1	---DIVBYZERO---	---DIVBYZERO---	GMOY007790	5.51793e-197	2.58772	GMOY007790	5.51793e-197	2.80663
GMOY000197	17	14	1	0.841654	0.912857	GMOY005732	3.7923e-58	2.57901	GMOY005732	3.7923e-58	2.79719
GMOY000198	769	1198	2.20939e-16	1.59215	1.72685	GMOY005583	3.88813e-72	2.56852	GMOY005583	3.88813e-72	2.78581
GMOY000199	1299	1621	0.000664304	1.27535	1.38324	GMOY000469	< 1.0E-302	2.5685	GMOY000469	< 1.0E-302	2.78579
GMOY000200	3140	3719	6.82032e-06	1.21046	1.31287	GMOY001736	2.14957e-70	2.56485	GMOY001736	2.14957e-70	2.78183
GMOY000201	885	1274	2.60868e-11	1.47123	1.59569	GMOY005134	2.11818e-97	2.56073	GMOY005134	2.11818e-97	2.77737
GMOY000202	570	589	1	1.05608	1.14542	GMOY005385	5.67458e-50	2.55638	GMOY005385	5.67458e-50	2.77264
GMOY000203	720	743	1	1.05466	1.14388	GMOY008663	5.06102e-16	2.55502	GMOY008663	5.06102e-16	2.77117
GMOY000204	4728	8127	5.31706e-182	1.75674	1.90536	GMOY011457	< 1.0E-302	2.55175	GMOY011457	< 1.0E-302	2.76762
GMOY000205	777	738	1	0.970711	1.05283	GMOY003237	1.83332e-147	2.55126	GMOY003237	1.83332e-147	2.76709
GMOY000206	954	2676	8.36698e-176	2.86677	3.10929	GMOY007244	< 1.0E-302	2.55062	GMOY007244	< 1.0E-302	2.7664
GMOY000207	1722	1524	0.801469	0.904496	0.981014	GMOY004066	3.52528e-276	2.54721	GMOY004066	3.52528e-276	2.7627
GMOY000208	1687	2820	7.45876e-56	1.7084	1.85292	GMOY009887	7.73215e-135	2.53632	GMOY009887	7.73215e-135	2.75089
GMOY000209	119	243	2.50605e-06	2.08696	2.26351	GMOY006579	< 1.0E-302	2.53517	GMOY006579	< 1.0E-302	2.74964
GMOY000210	1	4	1	4.08804	4.43388	GMOY005402	5.85783e-137	2.53367	GMOY005402	5.85783e-137	2.74801
GMOY000211	4516	6389	1.2477e-60	1.44588	1.5682	GMOY000417	6.75018e-62	2.53243	GMOY000417	6.75018e-62	2.74667
GMOY000212	83	77	1	0.948129	1.02834	GMOY006687	2.24696e-06	2.53214	GMOY006687	2.24696e-06	2.74636
GMOY000213	0	1	1	---DIVBYZERO---	---DIVBYZERO---	GMOY000051	1.66817e-209	2.5319	GMOY000051	1.66817e-209	2.74609
GMOY000214	0	0	1	---DIVBYZERO---	---DIVBYZERO---	GMOY004429	3.16216e-73	2.52774	GMOY004429	3.16216e-73	2.74159
GMOY000215	55	43	1	0.799025	0.866621	GMOY003636	1.79404e-271	2.52189	GMOY003636	1.79404e-271	2.73523
GMOY000216	7912	7444	0.00961303	0.961556	1.0429	GMOY009978	1.10186e-105	2.51852	GMOY009978	1.10186e-105	2.73158
GMOY000217	403	270	0.000984627	0.684721	0.742647	GMOY007438	1.81381e-184	2.51722	GMOY007438	1.81381e-184	2.73018
GMOY000218	2228	2444	1	1.12109	1.21593	GMOY004043	1.39254e-169	2.51035	GMOY004043	1.39254e-169	2.72272
GMOY000219	2069	1727	1.16963e-05	0.853074	0.925242	GMOY005411	1.63461e-296	2.50738	GMOY005411	1.63461e-296	2.7195
GMOY000220	78	103	1	1.34958	1.46375	GMOY002510	< 1.0E-302	2.50428	GMOY002510	< 1.0E-302	2.71613
GMOY000221	4	4	1	1.02201	1.10847	GMOY009862	< 1.0E-302	2.49665	GMOY009862	< 1.0E-302	2.70786
GMOY000222	0	0	1	---DIVBYZERO---	---DIVBYZERO---	GMOY003862	1.14151e-135	2.49589	GMOY003862	1.14151e-135	2.70704
GMOY000223	110	119	1	1.10563	1.19916	GMOY001890	8.53036e-77	2.49471	GMOY001890	8.53036e-77	2.70575
GMOY000224	3	4	1	1.36268	1.47796	GMOY004407	1.8215e-191	2.49166	GMOY004407	1.8215e-191	2.70245
GMOY000225	1162	1490	4.97922e-05	1.31049	1.42136	GMOY005470	7.71634e-116	2.48982	GMOY005470	7.71634e-116	2.70046
GMOY000226	1277	1355	1	1.08443	1.17618	GMOY007600	1.06718e-34	2.48101	GMOY007600	1.06718e-34	2.6909
GMOY000227	3974	4355	1	1.11999	1.21474	GMOY006297	1.24912e-115	2.47636	GMOY006297	1.24912e-115	2.68586
GMOY000228	5886	6154	1	1.06854	1.15894	GMOY011041	1.09926e-144	2.47323	GMOY011041	1.09926e-144	2.68246
GMOY000230	0	0	1	---DIVBYZERO---	---DIVBYZERO---	GMOY006728	6.0209e-16	2.47102	GMOY006728	6.0209e-16	2.68007
GMOY000231	0	1	1	---DIVBYZERO---	---DIVBYZERO---	GMOY001367	5.19155e-163	2.46271	GMOY001367	5.19155e-163	2.67105
GMOY000232	2	0	1	0	0	GMOY002544	1.46927e-212	2.45993	GMOY002544	1.46927e-212	2.66804
GMOY000233	1	1	1	1.02201	1.10847	GMOY009936	1.78432e-53	2.45921	GMOY009936	1.78432e-53	2.66725
GMOY000234	6433	6569	1	1.04362	1.1319	GMOY011716	1.17592e-18	2.45883	GMOY011716	1.17592e-18	2.66685
GMOY000235	2	3	1	1.53301	1.6627	GMOY000272	2.6245e-20	2.45729	GMOY000272	2.6245e-20	2.66517
GMOY000236	1497	3031	7.37144e-107	2.06928	2.24434	GMOY000418	< 1.0E-302	2.4568	GMOY000418	< 1.0E-302	2.66464
GMOY000237	0	1	1	---DIVBYZERO---	---DIVBYZERO---	GMOY008425	2.45997e-173	2.45643	GMOY008425	2.45997e-173	2.66424
GMOY000238	5	3	1	0.613205	0.665081	GMOY006271	2.63002e-165	2.44358	GMOY006271	2.63002e-165	2.6503
GMOY000239	13	16	1	1.25786	1.36427	GMOY006982	4.43525e-83	2.44317	GMOY006982	4.43525e-83	2.64986
GMOY000240	0	0	1	---DIVBYZERO---	---DIVBYZERO---	GMOY002241	4.4894e-26	2.44147	GMOY002241	4.4894e-26	2.64801
GMOY000241	0	0	1	---DIVBYZERO---	---DIVBYZERO---	GMOY006219	1.94391e-68	2.4398	GMOY006219	1.94391e-68	2.64621
GMOY000242	3611	4010	1	1.13494	1.23095	GMOY000735	9.91979e-246	2.4386	GMOY000735	9.91979e-246	2.6449
GMOY000243	2278	3925	2.00409e-87	1.76092	1.9099	GMOY002457	< 1.0E-302	2.43369	GMOY002457	< 1.0E-302	2.63957
GMOY000244	258	332	1	1.31514	1.4264	GMOY007252	1.97957e-23	2.42905	GMOY007252	1.97957e-23	2.63455
GMOY000245	31	53	1	1.74731	1.89512	GMOY011581	1.241e-21	2.42348	GMOY011581	1.241e-21	2.6285
GMOY000246	11440	10049	1.9415e-23	0.897742	0.973689	GMOY007265	4.53765e-07	2.42254	GMOY007265	4.53765e-07	2.62748
GMOY000247	2736	2348	1.32021e-05	0.877075	0.951274	GMOY009411	5.30422e-151	2.42122	GMOY009411	5.30422e-151	2.62605
GMOY000248	182	166	1	0.932162	1.01102	GMOY003631	1.66084e-73	2.42105	GMOY003631	1.66084e-73	2.62587
GMOY000249	10	7	1	0.715406	0.775928	GMOY009793	1.70286e-62	2.41838	GMOY009793	1.70286e-62	2.62297
GMOY000250	9	13	1	1.47624	1.60112	GMOY005460	2.38868e-75	2.41693	GMOY005460	2.38868e-75	2.6214
GMOY000251	0	0	1	---DIVBYZERO---	---DIVBYZERO---	GMOY001726	< 1.0E-302	2.41671	GMOY001726	< 1.0E-302	2.62116
GMOY000252	5857	5416	0.00328044	0.945057	1.02501	GMOY010693	1.46901e-22	2.40868	GMOY010693	1.46901e-22	2.61245
GMOY000253	2552	3129	4.88655e-08	1.25308	1.35909	GMOY011151	4.16124e-206	2.40865	GMOY011151	4.16124e-206	2.61242
GMOY000254	2077	1990	1	0.9792	1.06204	GMOY008857	1.67682e-93	2.40804	GMOY008857	1.67682e-93	2.61175
GMOY000255	2262	2202	1	0.9949	1.07907	GMOY000138	3.17102e-40	2.40721	GMOY000138	3.17102e-40	2.61086
GMOY000256	1957	1646	0.000124787	0.859595	0.932315	GMOY004472	2.1557e-32	2.40533	GMOY004472	2.1557e-32	2.60882
GMOY000257	298	191	0.00598584	0.655046	0.710462	GMOY003211	2.45645e-153	2.40252	GMOY003211	2.45645e-153	2.60577
GMOY000258	1714	1534	1	0.91468	0.99206	GMOY003278	7.62908e-104	2.40111	GMOY003278	7.62908e-104	2.60423
GMOY000259	11	3	1	0.27873	0.30231	GMOY009030	3.35745e-269	2.39923	GMOY009030	3.35745e-269	2.6022
GMOY000260	2558	2592	1	1.03559	1.1232	GMOY002009	0.00233562	2.39779	GMOY002009	0.00233562	2.60064
GMOY000261	0	1	1	---DIVBYZERO---	---DIVBYZERO---	GMOY010652	0.00233562	2.39779	GMOY010652	0.00233562	2.60064
GMOY000262	2622	4900	5.36351e-141	1.90993	2.07151	GMOY011474	3.89302e-232	2.39696	GMOY011474	3.89302e-232	2.59973
GMOY000263	152	285	8.92219e-06	1.91627	2.07838	GMOY012017	8.2279e-172	2.39234	GMOY012017	8.2279e-172	2.59473
GMOY000264	1	41	2.68973e-07	41.9024	45.4472	GMOY002682	3.76809e-219	2.39212	GMOY002682	3.76809e-219	2.59449
GMOY000265	15	22	1	1.49895	1.62575	GMOY000775	1.1981e-08	2.39171	GMOY000775	1.1981e-08	2.59405
GMOY000266	128	60	0.00463966	0.479067	0.519595	GMOY007247	4.41334e-244	2.3912	GMOY007247	4.41334e-244	2.59349
GMOY000267	2660	4771	1.49442e-121	1.83308	1.98816	GMOY003608	1.86584e-206	2.3888	GMOY003608	1.86584e-206	2.59089
GMOY000268	229	428	5.8084e-10	1.91013	2.07172	GMOY000468	< 1.0E-302	2.38875	GMOY000468	< 1.0E-302	2.59084
GMOY000269	2742	3394	4.12963e-10	1.26502	1.37204	GMOY005160	9.31939e-112	2.38571	GMOY005160	9.31939e-112	2.58754
GMOY000270	1823	1896	1	1.06293	1.15286	GMOY008762	0.000722138	2.38469	GMOY008762	0.000722138	2.58643
GMOY000271	1884	2428	2.22662e-10	1.31711	1.42854	GMOY000975	3.59016e-213	2.38343	GMOY000975	3.59016e-213	2.58506
GMOY000272	183	440	2.6245e-20	2.45729	2.66517	GMOY009750	1.59191e-49	2.38245	GMOY009750	1.59191e-49	2.584
GMOY000273	582	616	1	1.08171	1.17322	GMOY001308	3.65472e-10	2.38165	GMOY001308	3.65472e-10	2.58313
GMOY000274	3550	3822	1	1.10031	1.1934	GMOY010345	7.80611e-18	2.38088	GMOY010345	7.80611e-18	2.5823
GMOY000275	3945	4028	1	1.04351	1.13179	GMOY000496	3.05053e-47	2.38002	GMOY000496	3.05053e-47	2.58137
GMOY000276	1990	2621	6.23029e-14	1.34607	1.45995	GMOY002765	1.10643e-217	2.37769	GMOY002765	1.10643e-217	2.57884
GMOY000277	272	751	1.53725e-46	2.8218	3.06052	GMOY009159	1.42143e-282	2.3766	GMOY009159	1.42143e-282	2.57765
GMOY000278	188	247	1	1.34275	1.45634	GMOY010543	7.73751e-198	2.37228	GMOY010543	7.73751e-198	2.57297
GMOY000279	629	342	1.80008e-17	0.555687	0.602697	GMOY008177	5.75694e-24	2.37019	GMOY008177	5.75694e-24	2.5707
GMOY000280	13	11	1	0.864777	0.937935	GMOY011789	7.94353e-16	2.37006	GMOY011789	7.94353e-16	2.57056
GMOY000281	7	7	1	1.02201	1.10847	GMOY001092	8.76457e-65	2.3699	GMOY001092	8.76457e-65	2.57039
GMOY000282	174	159	1	0.933905	1.01291	GMOY002103	3.89496e-282	2.36942	GMOY002103	3.89496e-282	2.56987
GMOY000283	5266	4255	1.94212e-25	0.825797	0.895658	GMOY008439	3.30832e-40	2.36859	GMOY008439	3.30832e-40	2.56897
GMOY000284	37	64	1	1.7678	1.91735	GMOY009470	1.7556e-240	2.36686	GMOY009470	1.7556e-240	2.56709
GMOY000285	0	0	1	---DIVBYZERO---	---DIVBYZERO---	GMOY003388	2.36863e-07	2.36555	GMOY003388	2.36863e-07	2.56567
GMOY000286	1772	2125	0.00525417	1.2256	1.32929	GMOY011423	1.12397e-267	2.36382	GMOY011423	1.12397e-267	2.56379
GMOY000287	0	0	1	---DIVBYZERO---	---DIVBYZERO---	GMOY011736	< 1.0E-302	2.36207	GMOY011736	< 1.0E-302	2.56189
GMOY000288	446	618	0.00844028	1.41615	1.53595	GMOY007937	3.54169e-13	2.3607	GMOY007937	3.54169e-13	2.56041
GMOY000289	2053	1924	1	0.957791	1.03882	GMOY005627	4.95797e-129	2.35947	GMOY005627	4.95797e-129	2.55908
GMOY000290	2	0	1	0	0	GMOY004446	9.66457e-148	2.3579	GMOY004446	9.66457e-148	2.55738
GMOY000291	10	13	1	1.32861	1.44101	GMOY011342	1.02159e-74	2.35456	GMOY011342	1.02159e-74	2.55375
GMOY000292	2203	2768	2.47529e-09	1.28412	1.39276	GMOY009020	1.99817e-229	2.34879	GMOY009020	1.99817e-229	2.5475
GMOY000293	312	372	1	1.21855	1.32164	GMOY000477	1.60731e-174	2.34816	GMOY000477	1.60731e-174	2.54682
GMOY000294	1209	1463	0.130609	1.23672	1.34135	GMOY004169	2.87482e-154	2.34055	GMOY004169	2.87482e-154	2.53855
GMOY000295	226	224	1	1.01296	1.09866	GMOY008604	2.52076e-26	2.33986	GMOY008604	2.52076e-26	2.53781
GMOY000296	2054	3083	8.70064e-39	1.53401	1.66378	GMOY004926	< 1.0E-302	2.33896	GMOY004926	< 1.0E-302	2.53683
GMOY000297	3274	3699	0.219058	1.15468	1.25236	GMOY011832	1.78768e-69	2.33821	GMOY011832	1.78768e-69	2.53602
GMOY000298	211	546	1.10397e-29	2.64463	2.86836	GMOY002193	3.13976e-196	2.3335	GMOY002193	3.13976e-196	2.53091
GMOY000299	473	637	0.0545117	1.37636	1.4928	GMOY008669	1.19917e-37	2.33291	GMOY008669	1.19917e-37	2.53027
GMOY000300	1823	3803	1.39447e-144	2.13204	2.3124	GMOY011066	4.86894e-29	2.33254	GMOY011066	4.86894e-29	2.52987
GMOY000301	2005	1899	1	0.967978	1.04987	GMOY003880	3.50647e-29	2.33059	GMOY003880	3.50647e-29	2.52776
GMOY000302	1453	2282	9.11985e-35	1.60511	1.7409	GMOY011689	< 1.0E-302	2.32964	GMOY011689	< 1.0E-302	2.52673
GMOY000303	5440	6101	0.00353066	1.14619	1.24316	GMOY002745	7.72356e-18	2.32761	GMOY002745	7.72356e-18	2.52452
GMOY000304	1100	1554	9.16303e-13	1.44382	1.56596	GMOY010237	1.11166e-30	2.32483	GMOY010237	1.11166e-30	2.5215
GMOY000305	0	0	1	---DIVBYZERO---	---DIVBYZERO---	GMOY007157	4.39539e-203	2.31843	GMOY007157	4.39539e-203	2.51457
GMOY000306	4	1	1	0.255502	0.277117	GMOY007778	6.86284e-33	2.31777	GMOY007778	6.86284e-33	2.51385
GMOY000307	839	1689	1.22743e-57	2.05742	2.23147	GMOY008236	3.72771e-129	2.31661	GMOY008236	3.72771e-129	2.51259
GMOY000308	11	18	1	1.67238	1.81386	GMOY002332	4.39561e-120	2.31655	GMOY002332	4.39561e-120	2.51253
GMOY000309	116	183	1	1.61231	1.74871	GMOY000650	4.80494e-75	2.31015	GMOY000650	4.80494e-75	2.50559
GMOY000310	412	704	3.54225e-13	1.74635	1.89408	GMOY010187	1.62913e-41	2.30979	GMOY010187	1.62913e-41	2.50519
GMOY000311	0	0	1	---DIVBYZERO---	---DIVBYZERO---	GMOY008267	5.9449e-90	2.30898	GMOY008267	5.9449e-90	2.50432
GMOY000312	1	1	1	1.02201	1.10847	GMOY004919	6.05413e-81	2.30842	GMOY004919	6.05413e-81	2.50371
GMOY000313	235	259	1	1.12638	1.22167	GMOY011790	3.10954e-263	2.30838	GMOY011790	3.10954e-263	2.50366
GMOY000314	0	1	1	---DIVBYZERO---	---DIVBYZERO---	GMOY009693	1.88371e-54	2.30836	GMOY009693	1.88371e-54	2.50365
GMOY000315	2485	2921	0.00223317	1.20132	1.30295	GMOY010018	9.20436e-118	2.30722	GMOY010018	9.20436e-118	2.50241
GMOY000316	2946	2981	1	1.03415	1.12164	GMOY001025	5.39568e-194	2.30705	GMOY001025	5.39568e-194	2.50222
GMOY000317	168	199	1	1.21059	1.31301	GMOY008761	5.21588e-58	2.30607	GMOY008761	5.21588e-58	2.50116
GMOY000318	86	81	1	0.96259	1.04402	GMOY002767	6.33379e-85	2.30496	GMOY002767	6.33379e-85	2.49995
GMOY000319	0	0	1	---DIVBYZERO---	---DIVBYZERO---	GMOY009799	1.08317e-33	2.30316	GMOY009799	1.08317e-33	2.498
GMOY000320	438	335	0.9569	0.781673	0.847802	GMOY011572	1.70407e-48	2.3021	GMOY011572	1.70407e-48	2.49685
GMOY000321	420	892	1.39784e-33	2.17055	2.35418	GMOY002592	2.15878e-11	2.30141	GMOY002592	2.15878e-11	2.49611
GMOY000322	549	446	1	0.830266	0.900505	GMOY008460	< 1.0E-302	2.29952	GMOY008460	< 1.0E-302	2.49406
GMOY000323	1478	1450	1	1.00265	1.08747	GMOY010535	0.0342664	2.29952	GMOY010535	0.0342664	2.49406
GMOY000324	2320	2099	1	0.924654	1.00288	GMOY003017	5.40553e-16	2.29811	GMOY003017	5.40553e-16	2.49252
GMOY000325	4683	5650	1.51142e-13	1.23305	1.33736	GMOY006462	2.34815e-25	2.29393	GMOY006462	2.34815e-25	2.48799
GMOY000326	235	324	1	1.40907	1.52827	GMOY008598	3.34936e-14	2.29329	GMOY008598	3.34936e-14	2.4873
GMOY000327	17249	32493	< 1.0E-302	1.92522	2.08809	GMOY007703	3.98829e-53	2.29297	GMOY007703	3.98829e-53	2.48695
GMOY000328	1406	2105	2.27456e-25	1.53011	1.65955	GMOY012050	8.93497e-06	2.29029	GMOY012050	8.93497e-06	2.48404
GMOY000329	0	0	1	---DIVBYZERO---	---DIVBYZERO---	GMOY000863	4.45903e-92	2.2886	GMOY000863	4.45903e-92	2.48221
GMOY000330	50	46	1	0.940248	1.01979	GMOY010924	5.23218e-80	2.2864	GMOY010924	5.23218e-80	2.47983
GMOY000331	493	660	0.0543468	1.36821	1.48395	GMOY011912	6.81801e-113	2.28549	GMOY011912	6.81801e-113	2.47883
GMOY000332	648	569	1	0.897412	0.973332	GMOY007020	0.0204176	2.28449	GMOY007020	0.0204176	2.47775
GMOY000333	27	39	1	1.47624	1.60112	GMOY000463	< 1.0E-302	2.2843	GMOY000463	< 1.0E-302	2.47755
GMOY000334	4536	5683	3.26179e-21	1.28044	1.38876	GMOY001897	1.26838e-121	2.28381	GMOY001897	1.26838e-121	2.47702
GMOY000335	726	742	1	1.04453	1.1329	GMOY007321	< 1.0E-302	2.27927	GMOY007321	< 1.0E-302	2.47209
GMOY000336	1667	2094	2.25015e-06	1.2838	1.3924	GMOY008119	4.84121e-163	2.27906	GMOY008119	4.84121e-163	2.47187
GMOY000337	5170	4230	3.25683e-22	0.836189	0.906929	GMOY011960	8.0097e-285	2.27718	GMOY011960	8.0097e-285	2.46982
GMOY000338	2963	4941	1.17068e-98	1.70427	1.84845	GMOY000655	6.78624e-82	2.27662	GMOY000655	6.78624e-82	2.46922
GMOY000339	4233	3924	0.245583	0.947404	1.02755	GMOY006241	3.80279e-75	2.27564	GMOY006241	3.80279e-75	2.46815
GMOY000340	7230	6455	1.36168e-10	0.912457	0.98965	GMOY005788	4.49763e-43	2.27286	GMOY005788	4.49763e-43	2.46514
GMOY000341	1265	1103	1	0.891127	0.966515	GMOY006735	7.37156e-62	2.272	GMOY006735	7.37156e-62	2.46421
GMOY000342	194	267	1	1.40658	1.52557	GMOY011267	5.71484e-72	2.26843	GMOY011267	5.71484e-72	2.46033
GMOY000343	3845	4822	8.18279e-18	1.2817	1.39013	GMOY009522	9.22677e-72	2.26737	GMOY009522	9.22677e-72	2.45919
GMOY000344	3040	3360	1	1.12959	1.22515	GMOY001094	1.35643e-82	2.26344	GMOY001094	1.35643e-82	2.45492
GMOY000345	1575	3275	2.99053e-123	2.12513	2.30491	GMOY005294	1.80051e-96	2.2613	GMOY005294	1.80051e-96	2.4526
GMOY000346	938	1302	5.74499e-09	1.41861	1.53862	GMOY002878	1.20853e-05	2.26044	GMOY002878	1.20853e-05	2.45167
GMOY000347	1180	1590	4.00823e-09	1.37711	1.49362	GMOY008137	4.94746e-129	2.25989	GMOY008137	4.94746e-129	2.45108
GMOY000348	1	3	1	3.06603	3.32541	GMOY008763	< 1.0E-302	2.25465	GMOY008763	< 1.0E-302	2.44539
GMOY000349	11	14	1	1.30074	1.41078	GMOY005943	8.03399e-91	2.25307	GMOY005943	8.03399e-91	2.44367
GMOY000350	1	3	1	3.06603	3.32541	GMOY005671	1.04413e-27	2.25233	GMOY005671	1.04413e-27	2.44287
GMOY000351	1054	1095	1	1.06176	1.15159	GMOY006904	6.94709e-161	2.25106	GMOY006904	6.94709e-161	2.4415
GMOY000352	9324	5708	3.82232e-204	0.625657	0.678587	GMOY004498	1.16151e-12	2.25101	GMOY004498	1.16151e-12	2.44144
GMOY000354	757	624	1	0.842449	0.913718	GMOY008722	3.61063e-170	2.2474	GMOY008722	3.61063e-170	2.43753
GMOY000355	49	44	1	0.917722	0.99536	GMOY002479	2.46488e-53	2.24737	GMOY002479	2.46488e-53	2.43749
GMOY000356	928	909	1	1.00108	1.08577	GMOY010671	0.011905	2.24477	GMOY010671	0.011905	2.43467
GMOY000357	4	0	1	0	0	GMOY004958	3.2578e-101	2.24355	GMOY004958	3.2578e-101	2.43335
GMOY000358	2878	2709	1	0.961995	1.04338	GMOY003218	1.09845e-108	2.24318	GMOY003218	1.09845e-108	2.43295
GMOY000359	2188	2196	1	1.02575	1.11252	GMOY004835	4.00933e-08	2.24299	GMOY004835	4.00933e-08	2.43275
GMOY000360	0	3	1	---DIVBYZERO---	---DIVBYZERO---	GMOY001956	7.1883e-26	2.24293	GMOY001956	7.1883e-26	2.43268
GMOY000361	0	0	1	---DIVBYZERO---	---DIVBYZERO---	GMOY008685	1.40835e-10	2.24254	GMOY008685	1.40835e-10	2.43225
GMOY000362	2903	5101	5.4703e-122	1.79582	1.94774	GMOY002668	< 1.0E-302	2.23961	GMOY002668	< 1.0E-302	2.42908
GMOY000363	0	0	1	---DIVBYZERO---	---DIVBYZERO---	GMOY005285	7.38561e-19	2.23847	GMOY005285	7.38561e-19	2.42784
GMOY000364	1971	1867	1	0.968083	1.04998	GMOY011633	3.34395e-71	2.23769	GMOY011633	3.34395e-71	2.42699
GMOY000365	2016	1915	1	0.970807	1.05294	GMOY003955	7.85997e-221	2.23621	GMOY003955	7.85997e-221	2.42539
GMOY000366	27051	23510	1.93603e-67	0.888227	0.963369	GMOY012151	1.85218e-55	2.23481	GMOY012151	1.85218e-55	2.42388
GMOY000367	1001	1303	6.70013e-05	1.33035	1.44289	GMOY003468	2.23851e-23	2.23355	GMOY003468	2.23851e-23	2.42251
GMOY000368	897	1081	1	1.23165	1.33585	GMOY010709	2.33883e-107	2.23205	GMOY010709	2.33883e-107	2.42088
GMOY000369	3428	3924	0.0085921	1.16988	1.26885	GMOY003669	2.04177e-51	2.23	GMOY003669	2.04177e-51	2.41865
GMOY000372	1431	1859	5.43496e-08	1.32768	1.44	GMOY009931	4.95888e-268	2.22827	GMOY009931	4.95888e-268	2.41678
GMOY000373	69	89	1	1.31824	1.42976	GMOY009094	0.00131132	2.22706	GMOY009094	0.00131132	2.41547
GMOY000374	1	2	1	2.04402	2.21694	GMOY010797	2.87804e-158	2.22694	GMOY010797	2.87804e-158	2.41534
GMOY000375	2441	3135	1.07621e-13	1.31258	1.42362	GMOY000895	3.43567e-12	2.22399	GMOY000895	3.43567e-12	2.41214
GMOY000376	1	0	1	0	0	GMOY000174	1.06064e-175	2.22353	GMOY000174	1.06064e-175	2.41164
GMOY000377	0	0	1	---DIVBYZERO---	---DIVBYZERO---	GMOY004386	< 1.0E-302	2.22232	GMOY004386	< 1.0E-302	2.41032
GMOY000378	7	1	1	0.146001	0.158353	GMOY005132	4.4272e-16	2.22198	GMOY005132	4.4272e-16	2.40996
GMOY000379	38	39	1	1.0489	1.13764	GMOY007762	2.59338e-46	2.22176	GMOY007762	2.59338e-46	2.40972
GMOY000380	1661	2441	5.16048e-27	1.50194	1.629	GMOY000683	1.94334e-145	2.22168	GMOY000683	1.94334e-145	2.40963
GMOY000381	1	1	1	1.02201	1.10847	GMOY001065	8.32877e-10	2.21944	GMOY001065	8.32877e-10	2.4072
GMOY000382	42	47	1	1.14368	1.24043	GMOY002819	1.14644e-290	2.21754	GMOY002819	1.14644e-290	2.40514
GMOY000383	129	106	1	0.83979	0.910835	GMOY000549	< 1.0E-302	2.21728	GMOY000549	< 1.0E-302	2.40486
GMOY000384	958	820	1	0.874788	0.948794	GMOY008091	4.0992e-95	2.21531	GMOY008091	4.0992e-95	2.40272
GMOY000385	0	0	1	---DIVBYZERO---	---DIVBYZERO---	GMOY003959	6.42262e-50	2.21524	GMOY003959	6.42262e-50	2.40265
GMOY000386	0	0	1	---DIVBYZERO---	---DIVBYZERO---	GMOY001224	2.39767e-128	2.21046	GMOY001224	2.39767e-128	2.39746
GMOY000387	1215	2424	6.69371e-82	2.03897	2.21146	GMOY005277	7.58325e-07	2.20949	GMOY005277	7.58325e-07	2.3964
GMOY000388	334	281	1	0.859834	0.932574	GMOY003101	2.55885e-88	2.20925	GMOY003101	2.55885e-88	2.39615
GMOY000389	2837	3070	1	1.10595	1.19951	GMOY005288	< 1.0E-302	2.20901	GMOY005288	< 1.0E-302	2.39589
GMOY000390	1299	1357	1	1.06764	1.15796	GMOY002200	1.02172e-169	2.20668	GMOY002200	1.02172e-169	2.39336
GMOY000391	3306	3569	1	1.10331	1.19665	GMOY000988	5.55653e-64	2.20626	GMOY000988	5.55653e-64	2.39291
GMOY000392	5165	6755	1.04276e-37	1.33663	1.4497	GMOY003355	1.28978e-26	2.20539	GMOY003355	1.28978e-26	2.39196
GMOY000393	0	0	1	---DIVBYZERO---	---DIVBYZERO---	GMOY011223	1.36257e-182	2.20492	GMOY011223	1.36257e-182	2.39145
GMOY000394	6	8	1	1.36268	1.47796	GMOY003584	8.27797e-37	2.20305	GMOY003584	8.27797e-37	2.38942
GMOY000395	667	1016	4.95912e-12	1.55676	1.68846	GMOY010816	0.000267348	2.20125	GMOY010816	0.000267348	2.38747
GMOY000396	28	52	1	1.89802	2.05859	GMOY001600	9.39333e-23	2.19931	GMOY001600	9.39333e-23	2.38536
GMOY000397	70	86	1	1.25561	1.36183	GMOY007492	2.78598e-184	2.19922	GMOY007492	2.78598e-184	2.38527
GMOY000398	21	16	1	0.778673	0.844548	GMOY003107	1.90734e-52	2.19857	GMOY003107	1.90734e-52	2.38456
GMOY000399	926	1733	1.37117e-48	1.91268	2.07449	GMOY002499	8.05087e-238	2.19704	GMOY002499	8.05087e-238	2.3829
GMOY000400	4	2	1	0.511004	0.554235	GMOY002589	1.08317e-132	2.19655	GMOY002589	1.08317e-132	2.38237
GMOY000401	456	797	1.14968e-16	1.78627	1.93739	GMOY003852	2.9354e-287	2.19615	GMOY003852	2.9354e-287	2.38194
GMOY000402	0	0	1	---DIVBYZERO---	---DIVBYZERO---	GMOY004135	1.00582e-108	2.19281	GMOY004135	1.00582e-108	2.37831
GMOY000403	3	1	1	0.34067	0.36949	GMOY011331	< 1.0E-302	2.18869	GMOY011331	< 1.0E-302	2.37384
GMOY000404	168	69	3.69082e-07	0.419754	0.455264	GMOY006120	0.00563066	2.18774	GMOY006120	0.00563066	2.37282
GMOY000405	0	0	1	---DIVBYZERO---	---DIVBYZERO---	GMOY005955	1.84788e-11	2.18454	GMOY005955	1.84788e-11	2.36935
GMOY000406	0	0	1	---DIVBYZERO---	---DIVBYZERO---	GMOY011146	6.57386e-159	2.18238	GMOY011146	6.57386e-159	2.36701
GMOY000407	922	1115	1	1.23594	1.3405	GMOY008570	2.36471e-71	2.18125	GMOY008570	2.36471e-71	2.36578
GMOY000408	158	160	1	1.03495	1.1225	GMOY008141	2.03588e-27	2.18108	GMOY008141	2.03588e-27	2.3656
GMOY000409	5223	5110	1	0.999898	1.08449	GMOY007675	< 1.0E-302	2.18047	GMOY007675	< 1.0E-302	2.36493
GMOY000410	3649	3679	1	1.03041	1.11758	GMOY003052	1.51939e-273	2.18007	GMOY003052	1.51939e-273	2.3645
GMOY000411	459	629	0.0176464	1.40053	1.51901	GMOY011231	4.54581e-78	2.1767	GMOY011231	4.54581e-78	2.36085
GMOY000412	3053	7916	< 1.0E-302	2.64993	2.8741	GMOY002042	1.42848e-77	2.17632	GMOY002042	1.42848e-77	2.36043
GMOY000413	381	406	1	1.08907	1.1812	GMOY006488	1.13032e-105	2.17615	GMOY006488	1.13032e-105	2.36025
GMOY000414	0	2	1	---DIVBYZERO---	---DIVBYZERO---	GMOY004441	8.39407e-96	2.17479	GMOY004441	8.39407e-96	2.35878
GMOY000415	44	46	1	1.06846	1.15885	GMOY007326	9.51078e-39	2.17444	GMOY007326	9.51078e-39	2.3584
GMOY000416	358	5	1.39444e-96	0.0142739	0.0154814	GMOY008877	1.89765e-179	2.17334	GMOY008877	1.89765e-179	2.3572
GMOY000417	475	1177	6.75018e-62	2.53243	2.74667	GMOY001089	1.12652e-94	2.17324	GMOY001089	1.12652e-94	2.35709
GMOY000418	4209	10118	< 1.0E-302	2.4568	2.66464	GMOY005326	8.6998e-116	2.17131	GMOY005326	8.6998e-116	2.355
GMOY000419	1147	1620	2.13203e-13	1.44347	1.56558	GMOY005630	6.05685e-68	2.17084	GMOY005630	6.05685e-68	2.35449
GMOY000420	4171	4521	1	1.10777	1.20148	GMOY006404	1.03133e-192	2.17076	GMOY006404	1.03133e-192	2.3544
GMOY000421	7	9	1	1.31401	1.42517	GMOY000321	1.39784e-33	2.17055	GMOY000321	1.39784e-33	2.35418
GMOY000422	0	0	1	---DIVBYZERO---	---DIVBYZERO---	GMOY009251	3.78461e-95	2.17031	GMOY009251	3.78461e-95	2.35392
GMOY000423	5	5	1	1.02201	1.10847	GMOY005790	0.000294825	2.17019	GMOY005790	0.000294825	2.35379
GMOY000424	858	1008	1	1.20068	1.30226	GMOY001030	3.13409e-80	2.16979	GMOY001030	3.13409e-80	2.35335
GMOY000425	7	5	1	0.730006	0.791764	GMOY009451	1.2311e-25	2.16064	GMOY009451	1.2311e-25	2.34343
GMOY000426	1460	1222	0.00479371	0.855407	0.927773	GMOY003412	2.03501e-90	2.15984	GMOY003412	2.03501e-90	2.34256
GMOY000427	3416	3973	0.000185604	1.18865	1.28921	GMOY005621	2.04999e-265	2.15911	GMOY005621	2.04999e-265	2.34176
GMOY000428	613	833	0.000740885	1.3888	1.50629	GMOY006037	9.63945e-196	2.1583	GMOY006037	9.63945e-196	2.34088
GMOY000429	1916	2460	3.87616e-10	1.31218	1.42319	GMOY011192	2.71293e-85	2.15627	GMOY011192	2.71293e-85	2.33869
GMOY000430	40275	47466	1.42616e-98	1.20449	1.30638	GMOY007202	6.99206e-21	2.15391	GMOY007202	6.99206e-21	2.33613
GMOY000431	0	0	1	---DIVBYZERO---	---DIVBYZERO---	GMOY000673	1.40594e-51	2.15284	GMOY000673	1.40594e-51	2.33497
GMOY000432	2	0	1	0	0	GMOY011044	5.57631e-95	2.15243	GMOY011044	5.57631e-95	2.33452
GMOY000433	75	94	1	1.28092	1.38928	GMOY011336	2.29479e-35	2.14959	GMOY011336	2.29479e-35	2.33144
GMOY000434	3210	2236	6.27041e-40	0.711904	0.77213	GMOY010301	1.22872e-54	2.14949	GMOY010301	1.22872e-54	2.33133
GMOY000435	1498	2109	7.84223e-18	1.43886	1.56059	GMOY009121	9.25102e-52	2.14872	GMOY009121	9.25102e-52	2.3305
GMOY000436	240	267	1	1.13698	1.23317	GMOY005341	5.21979e-40	2.14761	GMOY005341	5.21979e-40	2.3293
GMOY000437	1282	1927	1.6667e-23	1.5362	1.66616	GMOY011068	1.56448e-249	2.14592	GMOY011068	1.56448e-249	2.32746
GMOY000438	24	20	1	0.851674	0.923724	GMOY010344	1.60444e-22	2.14521	GMOY010344	1.60444e-22	2.32669
GMOY000439	3808	7796	6.79924e-286	2.09233	2.26933	GMOY005847	7.53552e-50	2.1438	GMOY005847	7.53552e-50	2.32517
GMOY000440	2632	2513	1	0.975801	1.05835	GMOY010984	1.2052e-250	2.1438	GMOY010984	1.2052e-250	2.32516
GMOY000441	1383	2228	9.61775e-38	1.64645	1.78573	GMOY009138	7.62105e-124	2.14217	GMOY009138	7.62105e-124	2.3234
GMOY000442	0	2	1	---DIVBYZERO---	---DIVBYZERO---	GMOY011907	4.83529e-147	2.14202	GMOY011907	4.83529e-147	2.32323
GMOY000443	1666	1779	1	1.09133	1.18365	GMOY009419	3.85269e-76	2.141	GMOY009419	3.85269e-76	2.32212
GMOY000444	3511	4047	0.00119737	1.17803	1.27769	GMOY006524	9.91736e-158	2.14053	GMOY006524	9.91736e-158	2.32162
GMOY000445	986	947	1	0.981585	1.06462	GMOY003374	1.24554e-141	2.13956	GMOY003374	1.24554e-141	2.32056
GMOY000446	4082	4410	1	1.10413	1.19754	GMOY005325	2.93805e-14	2.13874	GMOY005325	2.93805e-14	2.31967
GMOY000447	438	597	0.0451591	1.39301	1.51086	GMOY010894	7.64511e-50	2.13794	GMOY010894	7.64511e-50	2.31881
GMOY000448	164	7	1.38605e-36	0.0436223	0.0473127	GMOY008067	3.96429e-61	2.1355	GMOY008067	3.96429e-61	2.31616
GMOY000449	1	0	1	0	0	GMOY008445	3.26014e-55	2.1347	GMOY008445	3.26014e-55	2.3153
GMOY000450	908	880	1	0.990493	1.07429	GMOY000300	1.39447e-144	2.13204	GMOY000300	1.39447e-144	2.3124
GMOY000451	2098	2885	1.07758e-21	1.40538	1.52428	GMOY007921	8.06019e-07	2.13137	GMOY007921	8.06019e-07	2.31168
GMOY000452	2639	2562	1	0.992189	1.07613	GMOY001623	3.11376e-23	2.13079	GMOY001623	3.11376e-23	2.31105
GMOY000453	2187	1845	2.9831e-05	0.862189	0.935128	GMOY008690	3.22853e-104	2.12951	GMOY008690	3.22853e-104	2.30966
GMOY000454	0	0	1	---DIVBYZERO---	---DIVBYZERO---	GMOY004172	1.97232e-142	2.129	GMOY004172	1.97232e-142	2.30911
GMOY000455	886	821	1	0.947031	1.02715	GMOY005825	3.68359e-150	2.12896	GMOY005825	3.68359e-150	2.30907
GMOY000456	4892	3721	1.86469e-37	0.77737	0.843134	GMOY009565	2.03714e-05	2.12578	GMOY009565	2.03714e-05	2.30562
GMOY000457	47	56	1	1.21771	1.32073	GMOY000345	2.99053e-123	2.12513	GMOY000345	2.99053e-123	2.30491
GMOY000458	2631	5346	6.9646e-192	2.07665	2.25233	GMOY004257	9.18166e-89	2.12456	GMOY004257	9.18166e-89	2.3043
GMOY000459	0	4	1	---DIVBYZERO---	---DIVBYZERO---	GMOY011921	4.30864e-197	2.12348	GMOY011921	4.30864e-197	2.30312
GMOY000460	0	0	1	---DIVBYZERO---	---DIVBYZERO---	GMOY003583	5.77776e-49	2.12337	GMOY003583	5.77776e-49	2.303
GMOY000461	8902	9004	1	1.03372	1.12117	GMOY000653	3.7572e-10	2.12067	GMOY000653	3.7572e-10	2.30007
GMOY000462	28	31	1	1.13151	1.22723	GMOY001501	0.000992073	2.11972	GMOY001501	0.000992073	2.29905
GMOY000463	3139	7016	< 1.0E-302	2.2843	2.47755	GMOY011330	3.17865e-110	2.11943	GMOY011330	3.17865e-110	2.29873
GMOY000464	1	2	1	2.04402	2.21694	GMOY007775	5.20913e-117	2.1176	GMOY007775	5.20913e-117	2.29674
GMOY000465	2262	2519	1	1.13813	1.23441	GMOY005195	2.74666e-05	2.11556	GMOY005195	2.74666e-05	2.29453
GMOY000466	2448	4202	1.42154e-92	1.75428	1.90269	GMOY001636	1.30921e-42	2.11358	GMOY001636	1.30921e-42	2.29238
GMOY000467	2	24	0.13761	12.2641	13.3016	GMOY007266	8.33433e-22	2.11347	GMOY007266	8.33433e-22	2.29227
GMOY000468	3519	8225	< 1.0E-302	2.38875	2.59084	GMOY004596	2.20594e-67	2.11292	GMOY004596	2.20594e-67	2.29167
GMOY000469	2806	7052	< 1.0E-302	2.5685	2.78579	GMOY004484	6.98692e-119	2.11259	GMOY004484	6.98692e-119	2.29131
GMOY000470	1	1	1	1.02201	1.10847	GMOY006988	5.54375e-14	2.11215	GMOY006988	5.54375e-14	2.29084
GMOY000471	643	512	0.419918	0.813792	0.882638	GMOY010451	1.41263e-11	2.11178	GMOY010451	1.41263e-11	2.29043
GMOY000472	1853	1643	0.542975	0.906185	0.982847	GMOY003354	0.0218527	2.10691	GMOY003354	0.0218527	2.28515
GMOY000473	12866	11607	2.13254e-17	0.922	1	GMOY010277	< 1.0E-302	2.10587	GMOY010277	< 1.0E-302	2.28403
GMOY000474	1020	971	1	0.972912	1.05522	GMOY001234	1.79607e-73	2.10555	GMOY001234	1.79607e-73	2.28367
GMOY000475	12	11	1	0.936842	1.0161	GMOY009875	1.32407e-105	2.10396	GMOY009875	1.32407e-105	2.28196
GMOY000476	0	0	1	---DIVBYZERO---	---DIVBYZERO---	GMOY007500	2.72723e-98	2.10354	GMOY007500	2.72723e-98	2.28149
GMOY000477	1623	3729	1.60731e-174	2.34816	2.54682	GMOY001905	1.71506e-12	2.10167	GMOY001905	1.71506e-12	2.27947
GMOY000478	1070	813	3.24334e-06	0.776536	0.842229	GMOY010713	1.20976e-199	2.09942	GMOY010713	1.20976e-199	2.27703
GMOY000479	3998	3317	2.37523e-14	0.847925	0.919658	GMOY009506	2.36952e-17	2.09926	GMOY009506	2.36952e-17	2.27686
GMOY000480	3948	3510	5.10708e-05	0.908625	0.985493	GMOY000999	3.69823e-13	2.09913	GMOY000999	3.69823e-13	2.27671
GMOY000481	1386	2760	3.28205e-93	2.03517	2.20734	GMOY005421	9.17327e-75	2.09775	GMOY005421	9.17327e-75	2.27522
GMOY000482	2712	2951	1	1.11208	1.20615	GMOY001997	6.591e-41	2.09629	GMOY001997	6.591e-41	2.27363
GMOY000483	590	562	1	0.973507	1.05586	GMOY005375	4.1041e-194	2.09506	GMOY005375	4.1041e-194	2.2723
GMOY000484	1613	2777	4.93161e-61	1.75953	1.90838	GMOY008876	9.03196e-44	2.09461	GMOY008876	9.03196e-44	2.27181
GMOY000485	643	893	2.41851e-05	1.41937	1.53944	GMOY008142	6.96035e-13	2.09461	GMOY008142	6.96035e-13	2.27181
GMOY000486	24	36	1	1.53301	1.6627	GMOY005895	2.06065e-21	2.09284	GMOY005895	2.06065e-21	2.26989
GMOY000487	2714	2160	1.10266e-13	0.81339	0.882201	GMOY000439	6.79924e-286	2.09233	GMOY000439	6.79924e-286	2.26933
GMOY000488	1438	1876	2.11076e-08	1.3333	1.4461	GMOY002423	2.5079e-15	2.09186	GMOY002423	2.5079e-15	2.26882
GMOY000489	608	760	1	1.27751	1.38559	GMOY010944	< 1.0E-302	2.09157	GMOY010944	< 1.0E-302	2.26851
GMOY000490	3	5	1	1.70335	1.84745	GMOY002281	0.000752408	2.09155	GMOY002281	0.000752408	2.26849
GMOY000491	84	100	1	1.21668	1.31961	GMOY008110	0.000446655	2.08995	GMOY008110	0.000446655	2.26676
GMOY000492	1584	1528	1	0.985877	1.06928	GMOY004829	7.52316e-296	2.0878	GMOY004829	7.52316e-296	2.26443
GMOY000493	2	1	1	0.511004	0.554235	GMOY000209	2.50605e-06	2.08696	GMOY000209	2.50605e-06	2.26351
GMOY000494	56	67	1	1.22276	1.3262	GMOY003019	9.3578e-30	2.08452	GMOY003019	9.3578e-30	2.26086
GMOY000495	3648	3430	1	0.960935	1.04223	GMOY001724	4.91903e-62	2.08442	GMOY001724	4.91903e-62	2.26076
GMOY000496	438	1020	3.05053e-47	2.38002	2.58137	GMOY010002	2.01064e-196	2.08438	GMOY010002	2.01064e-196	2.26071
GMOY000497	5270	3400	4.02712e-94	0.659361	0.715141	GMOY007605	1.58117e-86	2.08356	GMOY007605	1.58117e-86	2.25982
GMOY000498	3185	2870	0.0222601	0.920931	0.99884	GMOY009701	7.38654e-94	2.08287	GMOY009701	7.38654e-94	2.25908
GMOY000499	23	25	1	1.11088	1.20486	GMOY001410	6.41405e-79	2.08145	GMOY001410	6.41405e-79	2.25754
GMOY000500	4810	3698	3.6601e-34	0.785736	0.852208	GMOY007060	3.94559e-21	2.07948	GMOY007060	3.94559e-21	2.2554
GMOY000501	1372	1466	1	1.09203	1.18441	GMOY006614	1.52545e-150	2.0787	GMOY006614	1.52545e-150	2.25455
GMOY000502	645	831	0.0955204	1.31673	1.42812	GMOY007282	1.56242e-62	2.07781	GMOY007282	1.56242e-62	2.25359
GMOY000503	523	569	1	1.1119	1.20596	GMOY000458	6.9646e-192	2.07665	GMOY000458	6.9646e-192	2.25233
GMOY000504	0	0	1	---DIVBYZERO---	---DIVBYZERO---	GMOY002463	< 1.0E-302	2.07608	GMOY002463	< 1.0E-302	2.25171
GMOY000505	2262	2111	1	0.953785	1.03447	GMOY002962	< 1.0E-302	2.07606	GMOY002962	< 1.0E-302	2.25169
GMOY000506	1438	1532	1	1.08882	1.18093	GMOY011103	3.93238e-97	2.07584	GMOY011103	3.93238e-97	2.25145
GMOY000507	695	2202	7.92595e-171	3.23808	3.51201	GMOY011476	2.86615e-163	2.0754	GMOY011476	2.86615e-163	2.25098
GMOY000508	7841	7010	2.00092e-11	0.913695	0.990992	GMOY011499	6.78755e-126	2.07515	GMOY011499	6.78755e-126	2.2507
GMOY000509	2573	1575	1.02542e-54	0.625598	0.678523	GMOY007745	0.027975	2.07453	GMOY007745	0.027975	2.25003
GMOY000510	3	14	1	4.76938	5.17286	GMOY010516	6.28463e-142	2.07368	GMOY010516	6.28463e-142	2.24911
GMOY000511	12	23	1	1.95885	2.12457	GMOY001981	2.57384e-149	2.07216	GMOY001981	2.57384e-149	2.24746
GMOY000512	2233	3050	5.17209e-22	1.39594	1.51403	GMOY009705	3.23104e-24	2.0721	GMOY009705	3.23104e-24	2.24739
GMOY000513	0	0	1	---DIVBYZERO---	---DIVBYZERO---	GMOY006414	4.6284e-48	2.07068	GMOY006414	4.6284e-48	2.24585
GMOY000514	867	1057	1	1.24598	1.35139	GMOY003173	< 1.0E-302	2.07032	GMOY003173	< 1.0E-302	2.24547
GMOY000516	2142	2687	8.46922e-09	1.28204	1.3905	GMOY000236	7.37144e-107	2.06928	GMOY000236	7.37144e-107	2.24434
GMOY000517	37	39	1	1.07725	1.16839	GMOY007634	4.93343e-141	2.06896	GMOY007634	4.93343e-141	2.24399
GMOY000518	299	14	5.78693e-68	0.0478533	0.0519016	GMOY005557	5.23216e-286	2.06773	GMOY005557	5.23216e-286	2.24265
GMOY000519	2444	3730	2.58153e-51	1.55978	1.69173	GMOY006106	1.2447e-179	2.06645	GMOY006106	1.2447e-179	2.24127
GMOY000520	471	632	0.0782843	1.37136	1.48737	GMOY009986	1.39243e-27	2.06629	GMOY009986	1.39243e-27	2.24109
GMOY000521	0	0	1	---DIVBYZERO---	---DIVBYZERO---	GMOY005023	4.82329e-129	2.06604	GMOY005023	4.82329e-129	2.24082
GMOY000522	14941	13996	1.00638e-08	0.957368	1.03836	GMOY000570	< 1.0E-302	2.06524	GMOY000570	< 1.0E-302	2.23996
GMOY000523	3861	4279	1	1.13265	1.22847	GMOY005419	6.32038e-38	2.0642	GMOY005419	6.32038e-38	2.23883
GMOY000524	1690	1825	1	1.10365	1.19702	GMOY009327	1.19053e-71	2.06296	GMOY009327	1.19053e-71	2.23749
GMOY000525	1252	630	6.22243e-46	0.51427	0.557776	GMOY000125	2.2377e-131	2.06278	GMOY000125	2.2377e-131	2.23729
GMOY000526	85	4	2.99186e-17	0.0480945	0.0521632	GMOY006231	5.91559e-34	2.0623	GMOY006231	5.91559e-34	2.23677
GMOY000528	15	23	1	1.56708	1.69965	GMOY001675	6.16446e-132	2.06212	GMOY001675	6.16446e-132	2.23657
GMOY000529	16	3	1	0.191627	0.207838	GMOY003290	< 1.0E-302	2.06206	GMOY003290	< 1.0E-302	2.2365
GMOY000530	328	344	1	1.07186	1.16254	GMOY009703	2.01985e-128	2.06147	GMOY009703	2.01985e-128	2.23587
GMOY000531	4511	6298	3.21543e-55	1.42687	1.54758	GMOY010991	9.12963e-17	2.05927	GMOY010991	9.12963e-17	2.23348
GMOY000532	1034	1586	6.548e-21	1.56761	1.70022	GMOY001809	1.51603e-140	2.05837	GMOY001809	1.51603e-140	2.2325
GMOY000533	2279	2800	3.97815e-07	1.25565	1.36188	GMOY011791	0.0148292	2.05783	GMOY011791	0.0148292	2.23192
GMOY000534	27	28	1	1.05986	1.14952	GMOY008232	4.44549e-56	2.05779	GMOY008232	4.44549e-56	2.23188
GMOY000535	0	0	1	---DIVBYZERO---	---DIVBYZERO---	GMOY000307	1.22743e-57	2.05742	GMOY000307	1.22743e-57	2.23147
GMOY000536	0	0	1	---DIVBYZERO---	---DIVBYZERO---	GMOY008787	6.33591e-10	2.05577	GMOY008787	6.33591e-10	2.22968
GMOY000537	4	0	1	0	0	GMOY001681	3.20853e-10	2.0555	GMOY001681	3.20853e-10	2.22939
GMOY000538	4	3	1	0.766507	0.831352	GMOY011475	3.68389e-119	2.0542	GMOY011475	3.68389e-119	2.22798
GMOY000539	2949	5425	1.6282e-149	1.88009	2.03915	GMOY006238	5.14594e-125	2.05371	GMOY006238	5.14594e-125	2.22745
GMOY000540	2	1	1	0.511004	0.554235	GMOY012111	1.89219e-42	2.0521	GMOY012111	1.89219e-42	2.22571
GMOY000541	106	84	1	0.809894	0.878409	GMOY003079	5.40808e-129	2.05174	GMOY003079	5.40808e-129	2.22531
GMOY000542	0	0	1	---DIVBYZERO---	---DIVBYZERO---	GMOY011242	2.16872e-150	2.0516	GMOY011242	2.16872e-150	2.22516
GMOY000543	772	1274	9.82492e-23	1.68658	1.82926	GMOY001191	8.20178e-90	2.04792	GMOY001191	8.20178e-90	2.22118
GMOY000544	6470	6360	1	1.00463	1.08962	GMOY010251	5.95701e-111	2.04783	GMOY010251	5.95701e-111	2.22107
GMOY000545	0	1	1	---DIVBYZERO---	---DIVBYZERO---	GMOY011124	1.52435e-16	2.0478	GMOY011124	1.52435e-16	2.22104
GMOY000546	0	1	1	---DIVBYZERO---	---DIVBYZERO---	GMOY013102	2.64672e-93	2.04778	GMOY013102	2.64672e-93	2.22102
GMOY000547	695	1347	3.52059e-41	1.98079	2.14836	GMOY011964	3.30756e-95	2.04771	GMOY011964	3.30756e-95	2.22094
GMOY000548	948	1219	0.000976367	1.31417	1.42534	GMOY011757	6.91876e-89	2.04717	GMOY011757	6.91876e-89	2.22036
GMOY000549	7503	16278	< 1.0E-302	2.21728	2.40486	GMOY002221	7.08757e-81	2.04574	GMOY002221	7.08757e-81	2.21881
GMOY000550	3	0	1	0	0	GMOY010574	1.07177e-257	2.04567	GMOY010574	1.07177e-257	2.21873
GMOY000551	2125	2427	1	1.16725	1.266	GMOY007815	0.00342532	2.04402	GMOY005404	7.28799e-17	2.21694
GMOY000552	396	88	6.81947e-45	0.227113	0.246326	GMOY004129	5.21453e-09	2.04402	GMOY007815	0.00342532	2.21694
GMOY000553	27	7	1	0.264965	0.287381	GMOY006356	3.16925e-12	2.04402	GMOY004129	5.21453e-09	2.21694
GMOY000554	228	46	5.25018e-27	0.206195	0.223638	GMOY005404	7.28799e-17	2.04402	GMOY006356	3.16925e-12	2.21694
GMOY000555	216	90	1.41024e-09	0.425837	0.461862	GMOY002679	1.41971e-76	2.04311	GMOY002679	1.41971e-76	2.21596
GMOY000556	82	1	5.46011e-20	0.0124635	0.0135179	GMOY001629	1.74527e-54	2.04151	GMOY001629	1.74527e-54	2.21422
GMOY000557	89	7	1.31374e-15	0.0803827	0.087183	GMOY005097	3.3349e-74	2.04123	GMOY005097	3.3349e-74	2.21391
GMOY000558	0	0	1	---DIVBYZERO---	---DIVBYZERO---	GMOY004272	6.46419e-62	2.0407	GMOY004272	6.46419e-62	2.21334
GMOY000559	8	8	1	1.02201	1.10847	GMOY005884	7.56905e-98	2.04047	GMOY005884	7.56905e-98	2.21309
GMOY000560	1	2	1	2.04402	2.21694	GMOY007721	1.90945e-16	2.04026	GMOY007721	1.90945e-16	2.21286
GMOY000561	111	153	1	1.40872	1.52789	GMOY002242	3.18404e-16	2.04022	GMOY002242	3.18404e-16	2.21282
GMOY000562	3110	3368	1	1.10679	1.20043	GMOY005674	2.98614e-49	2.03989	GMOY005674	2.98614e-49	2.21246
GMOY000563	781	779	1	1.01939	1.10563	GMOY000387	6.69371e-82	2.03897	GMOY000387	6.69371e-82	2.21146
GMOY000564	0	0	1	---DIVBYZERO---	---DIVBYZERO---	GMOY001608	8.98818e-126	2.03849	GMOY001608	8.98818e-126	2.21094
GMOY000567	2	1	1	0.511004	0.554235	GMOY012024	2.05992e-65	2.03672	GMOY012024	2.05992e-65	2.20902
GMOY000568	97	138	1	1.45399	1.577	GMOY004531	2.18821e-77	2.03605	GMOY004531	2.18821e-77	2.2083
GMOY000569	3	6	1	2.04402	2.21694	GMOY000481	3.28205e-93	2.03517	GMOY000481	3.28205e-93	2.20734
GMOY000570	6837	13816	< 1.0E-302	2.06524	2.23996	GMOY004932	1.22451e-83	2.03341	GMOY004932	1.22451e-83	2.20543
GMOY000571	28	56	1	2.04402	2.21694	GMOY007942	1.66016e-119	2.03308	GMOY007942	1.66016e-119	2.20507
GMOY000572	3369	5606	2.31407e-111	1.70062	1.84449	GMOY003467	3.03489e-18	2.03053	GMOY003467	3.03489e-18	2.2023
GMOY000573	999	1167	1	1.19388	1.29488	GMOY003719	1.49098e-278	2.02987	GMOY003719	1.49098e-278	2.20159
GMOY000574	4493	4407	1	1.00245	1.08725	GMOY008156	< 1.0E-302	2.02898	GMOY008156	< 1.0E-302	2.20063
GMOY000575	13	18	1	1.41509	1.5348	GMOY007698	1.32208e-111	2.02874	GMOY007698	1.32208e-111	2.20036
GMOY000576	582	644	1	1.13088	1.22655	GMOY006290	4.89628e-20	2.02849	GMOY006290	4.89628e-20	2.20009
GMOY000577	0	1	1	---DIVBYZERO---	---DIVBYZERO---	GMOY003530	9.39248e-93	2.02793	GMOY003530	9.39248e-93	2.19949
GMOY000578	1325	1164	1	0.897825	0.97378	GMOY003630	3.64267e-200	2.02656	GMOY003630	3.64267e-200	2.198
GMOY000579	2925	3088	1	1.07896	1.17024	GMOY001321	1.76439e-84	2.02565	GMOY001321	1.76439e-84	2.19702
GMOY000580	967	953	1	1.00721	1.09242	GMOY007850	1.78293e-80	2.02562	GMOY007850	1.78293e-80	2.19698
GMOY000581	912	894	1	1.00184	1.08659	GMOY010729	2.58636e-106	2.02553	GMOY010729	2.58636e-106	2.19688
GMOY000582	6445	5109	3.75518e-37	0.810154	0.878692	GMOY012042	6.65913e-73	2.02472	GMOY012042	6.65913e-73	2.196
GMOY000583	5150	4611	2.1346e-06	0.915045	0.992456	GMOY004414	1.3436e-14	2.02374	GMOY004414	1.3436e-14	2.19494
GMOY000584	3064	2941	1	0.980982	1.06397	GMOY003875	6.55367e-206	2.02348	GMOY003875	6.55367e-206	2.19466
GMOY000585	116	67	1	0.590298	0.640236	GMOY004487	3.91034e-119	2.02191	GMOY004487	3.91034e-119	2.19296
GMOY000586	26	4	0.377076	0.157232	0.170534	GMOY004464	5.33786e-58	2.02123	GMOY004464	5.33786e-58	2.19222
GMOY000587	47	66	1	1.43516	1.55657	GMOY010670	2.92938e-183	2.02001	GMOY010670	2.92938e-183	2.1909
GMOY000588	5	5	1	1.02201	1.10847	GMOY005888	7.24913e-34	2.01941	GMOY005888	7.24913e-34	2.19025
GMOY000589	1	0	1	0	0	GMOY011095	1.91662e-08	2.01909	GMOY011095	1.91662e-08	2.1899
GMOY000590	1309	1238	1	0.966575	1.04835	GMOY005088	2.34291e-53	2.01822	GMOY005088	2.34291e-53	2.18896
GMOY000591	0	0	1	---DIVBYZERO---	---DIVBYZERO---	GMOY004432	2.16143e-23	2.01754	GMOY004432	2.16143e-23	2.18822
GMOY000592	928	758	0.0832661	0.834787	0.905409	GMOY007504	2.72373e-56	2.01721	GMOY007504	2.72373e-56	2.18787
GMOY000593	2722	3041	1	1.14178	1.23837	GMOY008931	< 1.0E-302	2.01622	GMOY008931	< 1.0E-302	2.18678
GMOY000594	1033	1412	7.1157e-09	1.39698	1.51516	GMOY002935	2.17842e-111	2.01134	GMOY002935	2.17842e-111	2.18149
GMOY000595	1629	1223	6.76706e-12	0.767291	0.832202	GMOY002771	6.98967e-40	2.01048	GMOY002771	6.98967e-40	2.18057
GMOY000596	1092	1367	0.00521297	1.27938	1.38762	GMOY002483	2.25942e-302	2.01019	GMOY002483	2.25942e-302	2.18025
GMOY000597	36	36	1	1.02201	1.10847	GMOY001242	5.26423e-129	2.00871	GMOY001242	5.26423e-129	2.17864
GMOY000598	635	570	1	0.917394	0.995004	GMOY000038	0.00568359	2.00837	GMOY000038	0.00568359	2.17827
GMOY000600	1167	1032	1	0.903782	0.98024	GMOY005999	9.7646e-52	2.00801	GMOY005999	9.7646e-52	2.17788
GMOY000601	3725	3846	1	1.05521	1.14448	GMOY002400	< 1.0E-302	2.00797	GMOY002400	< 1.0E-302	2.17784
GMOY000602	0	0	1	---DIVBYZERO---	---DIVBYZERO---	GMOY006443	5.5454e-45	2.00716	GMOY006443	5.5454e-45	2.17697
GMOY000603	1	2	1	2.04402	2.21694	GMOY000022	1.8113e-201	2.00564	GMOY000022	1.8113e-201	2.17532
GMOY000604	838	1024	1	1.24885	1.3545	GMOY007037	9.69317e-78	2.00561	GMOY007037	9.69317e-78	2.17528
GMOY000605	2298	2699	0.00751356	1.20035	1.3019	GMOY009599	7.67019e-103	2.00525	GMOY009599	7.67019e-103	2.17489
GMOY000606	4714	7028	2.00318e-88	1.52369	1.65259	GMOY007091	4.33023e-24	2.00384	GMOY007091	4.33023e-24	2.17336
GMOY000607	849	392	4.12486e-37	0.471882	0.511802	GMOY005801	< 1.0E-302	2.00305	GMOY005801	< 1.0E-302	2.17251
GMOY000608	2083	1933	1	0.948413	1.02865	GMOY006671	0.000937771	2.0023	GMOY006671	0.000937771	2.17169
GMOY000609	3042	3089	1	1.0378	1.1256	GMOY008003	4.55055e-147	2.00221	GMOY008003	4.55055e-147	2.1716
GMOY000610	950	1131	1	1.21673	1.31966	GMOY006468	7.38138e-42	2.00194	GMOY006468	7.38138e-42	2.1713
GMOY000611	1202	1405	1	1.19461	1.29567	GMOY012006	9.64457e-49	2.00116	GMOY012006	9.64457e-49	2.17046
GMOY000612	0	0	1	---DIVBYZERO---	---DIVBYZERO---	GMOY005159	< 1.0E-302	2.00043	GMOY005159	< 1.0E-302	2.16966
GMOY000613	2	3	1	1.53301	1.6627	GMOY002411	2.09743e-26	2.00038	GMOY002411	2.09743e-26	2.16961
GMOY000614	227	267	1	1.2021	1.30379	GMOY005093	4.67502e-11	2.00001	GMOY005093	4.67502e-11	2.1692
GMOY000615	0	0	1	---DIVBYZERO---	---DIVBYZERO---	GMOY010037	< 1.0E-302	1.99973	GMOY010037	< 1.0E-302	2.16891
GMOY000616	909	680	1.29614e-05	0.764539	0.829218	GMOY004395	2.84982e-124	1.99958	GMOY004395	2.84982e-124	2.16874
GMOY000617	2344	3167	3.07597e-21	1.38085	1.49766	GMOY010695	4.78206e-64	1.99824	GMOY010695	4.78206e-64	2.16729
GMOY000618	52	81	1	1.59198	1.72665	GMOY006886	1.80198e-51	1.99745	GMOY006886	1.80198e-51	2.16643
GMOY000619	149	261	0.00106751	1.79023	1.94168	GMOY002664	3.92352e-164	1.99731	GMOY002664	3.92352e-164	2.16628
GMOY000620	0	0	1	---DIVBYZERO---	---DIVBYZERO---	GMOY005300	1.38987e-15	1.99657	GMOY005300	1.38987e-15	2.16547
GMOY000621	15	7	1	0.476938	0.517286	GMOY005273	2.85142e-167	1.99598	GMOY005273	2.85142e-167	2.16483
GMOY000622	0	0	1	---DIVBYZERO---	---DIVBYZERO---	GMOY009940	1.71571e-16	1.99535	GMOY009940	1.71571e-16	2.16415
GMOY000623	0	0	1	---DIVBYZERO---	---DIVBYZERO---	GMOY009780	0.030536	1.99161	GMOY009780	0.030536	2.16009
GMOY000624	91	101	1	1.13432	1.23028	GMOY006649	9.71013e-05	1.99116	GMOY006649	9.71013e-05	2.1596
GMOY000625	1858	3070	2.00776e-58	1.68868	1.83154	GMOY004527	4.09076e-43	1.9897	GMOY004527	4.09076e-43	2.15803
GMOY000626	43665	990	< 1.0E-302	0.0231716	0.0251319	GMOY004239	2.08963e-141	1.98932	GMOY004239	2.08963e-141	2.15762
GMOY000627	0	0	1	---DIVBYZERO---	---DIVBYZERO---	GMOY006641	1.60946e-69	1.9889	GMOY006641	1.60946e-69	2.15715
GMOY000628	2594	2320	0.0636478	0.914056	0.991383	GMOY008112	8.77292e-26	1.98865	GMOY008112	8.77292e-26	2.15689
GMOY000629	5994	5683	1	0.968982	1.05096	GMOY005410	7.6232e-86	1.98814	GMOY005410	7.6232e-86	2.15633
GMOY000630	6	6	1	1.02201	1.10847	GMOY009122	2.81936e-83	1.988	GMOY009122	2.81936e-83	2.15618
GMOY000631	820	542	3.95072e-11	0.675523	0.732671	GMOY001316	1.40522e-165	1.98737	GMOY001316	1.40522e-165	2.1555
GMOY000632	16	15	1	0.958133	1.03919	GMOY006056	1.97209e-56	1.98584	GMOY006056	1.97209e-56	2.15384
GMOY000633	1	0	1	0	0	GMOY001561	3.39958e-57	1.98549	GMOY001561	3.39958e-57	2.15346
GMOY000634	0	0	1	---DIVBYZERO---	---DIVBYZERO---	GMOY003361	7.37814e-78	1.98532	GMOY003361	7.37814e-78	2.15327
GMOY000635	9924	11461	8.42384e-16	1.18029	1.28015	GMOY006395	4.44208e-15	1.9852	GMOY006395	4.44208e-15	2.15314
GMOY000636	2738	3988	1.30198e-43	1.48859	1.61453	GMOY005662	1.18271e-66	1.98428	GMOY005662	1.18271e-66	2.15215
GMOY000637	24	32	1	1.36268	1.47796	GMOY008097	2.75858e-79	1.98334	GMOY008097	2.75858e-79	2.15113
GMOY000638	1424	1960	5.09006e-14	1.4067	1.5257	GMOY011917	8.3102e-96	1.98251	GMOY011917	8.3102e-96	2.15023
GMOY000639	2313	1988	0.000328811	0.878406	0.952718	GMOY001447	7.25575e-31	1.98231	GMOY001447	7.25575e-31	2.15001
GMOY000640	1567	2046	1.59584e-09	1.33442	1.44731	GMOY010531	2.19786e-70	1.98229	GMOY010531	2.19786e-70	2.14999
GMOY000641	0	0	1	---DIVBYZERO---	---DIVBYZERO---	GMOY000547	3.52059e-41	1.98079	GMOY000547	3.52059e-41	2.14836
GMOY000642	1	1	1	1.02201	1.10847	GMOY005604	7.09221e-43	1.98041	GMOY005604	7.09221e-43	2.14795
GMOY000643	0	0	1	---DIVBYZERO---	---DIVBYZERO---	GMOY010727	3.47413e-65	1.9789	GMOY010727	3.47413e-65	2.14632
GMOY000644	0	1	1	---DIVBYZERO---	---DIVBYZERO---	GMOY000817	2.65971e-23	1.97737	GMOY000817	2.65971e-23	2.14465
GMOY000645	1	0	1	0	0	GMOY002083	8.70202e-66	1.97688	GMOY002083	8.70202e-66	2.14412
GMOY000646	0	0	1	---DIVBYZERO---	---DIVBYZERO---	GMOY006132	1.03574e-148	1.97678	GMOY006132	1.03574e-148	2.14401
GMOY000647	0	0	1	---DIVBYZERO---	---DIVBYZERO---	GMOY004570	1.23801e-158	1.97554	GMOY004570	1.23801e-158	2.14267
GMOY000648	0	0	1	---DIVBYZERO---	---DIVBYZERO---	GMOY011000	1.64946e-39	1.97458	GMOY011000	1.64946e-39	2.14162
GMOY000649	1465	1900	4.51187e-08	1.32547	1.4376	GMOY009422	8.13002e-28	1.9731	GMOY009422	8.13002e-28	2.14002
GMOY000650	745	1684	4.80494e-75	2.31015	2.50559	GMOY009985	1.76422e-63	1.97307	GMOY009985	1.76422e-63	2.13999
GMOY000651	1149	1025	1	0.911714	0.988843	GMOY009530	9.97873e-29	1.97305	GMOY009530	9.97873e-29	2.13996
GMOY000652	320	287	1	0.916614	0.994158	GMOY004547	3.05135e-55	1.97289	GMOY004547	3.05135e-55	2.1398
GMOY000653	160	332	3.7572e-10	2.12067	2.30007	GMOY010341	0.00152998	1.97248	GMOY010341	0.00152998	2.13935
GMOY000654	614	950	4.87509e-12	1.58128	1.71506	GMOY008303	2.78116e-96	1.97243	GMOY008303	2.78116e-96	2.1393
GMOY000655	848	1889	6.78624e-82	2.27662	2.46922	GMOY010458	6.92975e-62	1.97235	GMOY010458	6.92975e-62	2.13921
GMOY000656	0	0	1	---DIVBYZERO---	---DIVBYZERO---	GMOY006562	2.74784e-28	1.97219	GMOY006562	2.74784e-28	2.13903
GMOY000657	0	0	1	---DIVBYZERO---	---DIVBYZERO---	GMOY007397	0.00181804	1.97175	GMOY007397	0.00181804	2.13856
GMOY000658	2	0	1	0	0	GMOY009878	< 1.0E-302	1.97138	GMOY009878	< 1.0E-302	2.13816
GMOY000659	2132	3200	2.48234e-40	1.53397	1.66374	GMOY011761	< 1.0E-302	1.97027	GMOY011761	< 1.0E-302	2.13695
GMOY000660	1876	3267	4.78959e-75	1.7798	1.93037	GMOY002061	0.0221841	1.97014	GMOY002061	0.0221841	2.13681
GMOY000662	2318	2360	1	1.04053	1.12855	GMOY004658	5.00005e-41	1.96762	GMOY004658	5.00005e-41	2.13408
GMOY000663	2306	1786	3.07747e-14	0.791547	0.858511	GMOY004615	1.81084e-118	1.96751	GMOY004615	1.81084e-118	2.13396
GMOY000664	2666	2503	1	0.959523	1.0407	GMOY011725	7.40132e-213	1.96596	GMOY011725	7.40132e-213	2.13227
GMOY000665	63	68	1	1.10312	1.19644	GMOY011266	2.63224e-09	1.9654	GMOY011266	2.63224e-09	2.13167
GMOY000666	194	558	3.80154e-36	2.93959	3.18828	GMOY002747	4.53396e-156	1.96516	GMOY002747	4.53396e-156	2.13141
GMOY000667	269	207	1	0.786453	0.852985	GMOY000934	9.16706e-148	1.96391	GMOY000934	9.16706e-148	2.13005
GMOY000668	1	0	1	0	0	GMOY006947	3.06591e-19	1.96386	GMOY006947	3.06591e-19	2.13
GMOY000669	1246	1406	1	1.15325	1.25081	GMOY008523	1.88129e-78	1.96345	GMOY008523	1.88129e-78	2.12956
GMOY000670	14	15	1	1.09501	1.18765	GMOY007371	0.00337987	1.95973	GMOY007371	0.00337987	2.12552
GMOY000671	0	0	1	---DIVBYZERO---	---DIVBYZERO---	GMOY013275	6.09721e-37	1.9595	GMOY013275	6.09721e-37	2.12527
GMOY000672	0	0	1	---DIVBYZERO---	---DIVBYZERO---	GMOY002123	0.00477561	1.95795	GMOY002123	0.00477561	2.12359
GMOY000673	648	1365	1.40594e-51	2.15284	2.33497	GMOY005717	7.72314e-138	1.95787	GMOY005717	7.72314e-138	2.1235
GMOY000674	1263	1145	1	0.926524	1.00491	GMOY005007	5.14972e-101	1.95742	GMOY005007	5.14972e-101	2.12301
GMOY000675	3009	4341	2.94647e-45	1.47442	1.59916	GMOY004886	2.62387e-51	1.95619	GMOY004886	2.62387e-51	2.12168
GMOY000676	4768	5910	8.3837e-20	1.26679	1.37396	GMOY004333	3.25415e-94	1.95443	GMOY004333	3.25415e-94	2.11978
GMOY000677	7	12	1	1.75202	1.90023	GMOY006959	3.54487e-28	1.95255	GMOY006959	3.54487e-28	2.11774
GMOY000678	3378	2716	3.75477e-16	0.821722	0.891238	GMOY000695	2.57062e-39	1.95098	GMOY000695	2.57062e-39	2.11602
GMOY000679	33705	26463	3.64815e-219	0.802416	0.870299	GMOY010154	5.6961e-41	1.95047	GMOY010154	5.6961e-41	2.11548
GMOY000680	3637	4751	1.39949e-25	1.33505	1.44799	GMOY005381	6.591e-81	1.95032	GMOY005381	6.591e-81	2.11531
GMOY000681	1313	2136	1.69288e-37	1.66261	1.80327	GMOY000819	7.98241e-55	1.949	GMOY000819	7.98241e-55	2.11388
GMOY000682	4258	3236	1.67228e-32	0.776708	0.842416	GMOY007013	3.47542e-34	1.94841	GMOY007013	3.47542e-34	2.11324
GMOY000683	1605	3489	1.94334e-145	2.22168	2.40963	GMOY005313	1.48427e-196	1.94836	GMOY005313	1.48427e-196	2.11318
GMOY000684	1050	863	0.0350291	0.839994	0.911056	GMOY010740	1.55276e-87	1.94818	GMOY010740	1.55276e-87	2.113
GMOY000685	9	17	1	1.93046	2.09377	GMOY012133	4.46345e-102	1.94781	GMOY012133	4.46345e-102	2.11259
GMOY000686	1	0	1	0	0	GMOY003042	1.55575e-84	1.94658	GMOY003042	1.55575e-84	2.11126
GMOY000687	4729	6420	4.54149e-47	1.38746	1.50484	GMOY011201	9.44753e-98	1.94631	GMOY011201	9.44753e-98	2.11097
GMOY000688	60	161	1.74225e-07	2.74239	2.97439	GMOY002500	4.93239e-53	1.9456	GMOY002500	4.93239e-53	2.1102
GMOY000689	0	0	1	---DIVBYZERO---	---DIVBYZERO---	GMOY005591	1.22655e-38	1.94474	GMOY005591	1.22655e-38	2.10926
GMOY000690	68	29	0.771	0.435857	0.472729	GMOY006377	7.87014e-133	1.94376	GMOY006377	7.87014e-133	2.1082
GMOY000691	624	520	1	0.851674	0.923724	GMOY010999	1.45479e-07	1.94359	GMOY010999	1.45479e-07	2.10801
GMOY000692	4569	4934	1	1.10365	1.19702	GMOY002520	1.31246e-105	1.94298	GMOY002520	1.31246e-105	2.10735
GMOY000693	2171	1359	4.00617e-42	0.639756	0.693878	GMOY003698	8.33816e-111	1.94197	GMOY003698	8.33816e-111	2.10626
GMOY000694	798	1365	4.7764e-28	1.74817	1.89607	GMOY010703	1.66089e-102	1.94136	GMOY010703	1.66089e-102	2.1056
GMOY000695	703	1342	2.57062e-39	1.95098	2.11602	GMOY011063	9.73974e-107	1.94105	GMOY011063	9.73974e-107	2.10526
GMOY000696	2862	4996	7.05164e-117	1.78405	1.93498	GMOY001883	1.23451e-144	1.93932	GMOY001883	1.23451e-144	2.10338
GMOY000697	3	2	1	0.681339	0.738979	GMOY008314	1.2912e-128	1.93808	GMOY008314	1.2912e-128	2.10203
GMOY000698	142	189	1	1.36028	1.47536	GMOY009791	1.20287e-81	1.93725	GMOY009791	1.20287e-81	2.10114
GMOY000699	2223	3525	2.95548e-57	1.62059	1.75769	GMOY013295	6.91554e-91	1.93551	GMOY013295	6.91554e-91	2.09925
GMOY000700	1863	1696	1	0.930396	1.00911	GMOY010692	1.14368e-150	1.93314	GMOY010692	1.14368e-150	2.09668
GMOY000701	2	1	1	0.511004	0.554235	GMOY002763	< 1.0E-302	1.93261	GMOY002763	< 1.0E-302	2.0961
GMOY000702	3056	4546	1.01978e-55	1.52031	1.64892	GMOY009427	1.6566e-33	1.93173	GMOY009427	1.6566e-33	2.09515
GMOY000703	1544	1377	1	0.911468	0.988576	GMOY002724	3.94315e-66	1.9315	GMOY002724	3.94315e-66	2.0949
GMOY000704	11436	11382	1	1.01718	1.10323	GMOY011498	6.08289e-106	1.93148	GMOY011498	6.08289e-106	2.09488
GMOY000705	9	5	1	0.567783	0.615816	GMOY002564	2.08254e-22	1.93124	GMOY002564	2.08254e-22	2.09462
GMOY000706	0	0	1	---DIVBYZERO---	---DIVBYZERO---	GMOY010742	2.08254e-22	1.93124	GMOY010742	2.08254e-22	2.09462
GMOY000707	403	436	1	1.1057	1.19924	GMOY001796	1.04363e-06	1.93116	GMOY001796	1.04363e-06	2.09453
GMOY000708	94	97	1	1.05463	1.14385	GMOY010148	2.11766e-36	1.92764	GMOY010148	2.11766e-36	2.09072
GMOY000709	7937	9669	4.30844e-28	1.24503	1.35036	GMOY006949	6.71528e-06	1.92741	GMOY006949	6.71528e-06	2.09047
GMOY000710	0	0	1	---DIVBYZERO---	---DIVBYZERO---	GMOY002368	6.52571e-34	1.9264	GMOY002368	6.52571e-34	2.08937
GMOY000711	7433	9621	2.24411e-50	1.32285	1.43476	GMOY009575	4.38526e-14	1.92542	GMOY009575	4.38526e-14	2.08831
GMOY000712	0	0	1	---DIVBYZERO---	---DIVBYZERO---	GMOY000327	< 1.0E-302	1.92522	GMOY000327	< 1.0E-302	2.08809
GMOY000713	61	75	1	1.25657	1.36287	GMOY006673	9.31042e-140	1.92457	GMOY006673	9.31042e-140	2.08738
GMOY000714	3488	4210	1.72112e-09	1.23356	1.33792	GMOY007894	9.47757e-102	1.92456	GMOY007894	9.47757e-102	2.08738
GMOY000715	23	23	1	1.02201	1.10847	GMOY004983	< 1.0E-302	1.92439	GMOY004983	< 1.0E-302	2.08719
GMOY000716	611	1050	2.17788e-21	1.75632	1.9049	GMOY005270	8.36612e-18	1.92228	GMOY005270	8.36612e-18	2.0849
GMOY000717	0	0	1	---DIVBYZERO---	---DIVBYZERO---	GMOY005853	1.81247e-45	1.9209	GMOY005853	1.81247e-45	2.0834
GMOY000718	668	1069	2.83256e-16	1.63552	1.77388	GMOY005780	5.55276e-18	1.92082	GMOY005780	5.55276e-18	2.08331
GMOY000719	3453	4326	1.55401e-15	1.2804	1.38872	GMOY011091	3.86895e-103	1.92012	GMOY011091	3.86895e-103	2.08256
GMOY000720	10	20	1	2.04402	2.21694	GMOY009203	4.49838e-06	1.91954	GMOY009203	4.49838e-06	2.08193
GMOY000721	4500	3498	2.15125e-29	0.794442	0.86165	GMOY003016	1.4943e-06	1.91938	GMOY003016	1.4943e-06	2.08176
GMOY000722	2163	2514	0.0975444	1.18786	1.28835	GMOY011346	2.18849e-13	1.91851	GMOY011346	2.18849e-13	2.08081
GMOY000723	1215	967	0.000118503	0.813401	0.882214	GMOY005089	< 1.0E-302	1.91737	GMOY005089	< 1.0E-302	2.07958
GMOY000724	217	191	1	0.899556	0.975657	GMOY000263	8.92219e-06	1.91627	GMOY000263	8.92219e-06	2.07838
GMOY000725	1424	1707	0.0779815	1.22512	1.32876	GMOY004940	6.42572e-217	1.91546	GMOY004940	6.42572e-217	2.07751
GMOY000726	820	857	1	1.06812	1.15849	GMOY000915	6.82492e-82	1.91526	GMOY000915	6.82492e-82	2.07729
GMOY000727	5885	5572	1	0.967652	1.04951	GMOY006547	2.49517e-26	1.9143	GMOY006547	2.49517e-26	2.07625
GMOY000728	2410	2219	1	0.941012	1.02062	GMOY011751	2.28066e-103	1.91393	GMOY011751	2.28066e-103	2.07585
GMOY000729	0	0	1	---DIVBYZERO---	---DIVBYZERO---	GMOY007383	0.000934615	1.91299	GMOY007383	0.000934615	2.07483
GMOY000730	1	3	1	3.06603	3.32541	GMOY000399	1.37117e-48	1.91268	GMOY000399	1.37117e-48	2.07449
GMOY000731	495	699	0.000330338	1.4432	1.56529	GMOY010708	9.18072e-34	1.912	GMOY010708	9.18072e-34	2.07375
GMOY000732	1	0	1	0	0	GMOY008079	6.24184e-32	1.91157	GMOY008079	6.24184e-32	2.07328
GMOY000733	1	0	1	0	0	GMOY011513	7.13869e-86	1.91071	GMOY011513	7.13869e-86	2.07236
GMOY000734	7905	7646	1	0.988524	1.07215	GMOY000268	5.8084e-10	1.91013	GMOY000268	5.8084e-10	2.07172
GMOY000735	2041	4870	9.91979e-246	2.4386	2.6449	GMOY000262	5.36351e-141	1.90993	GMOY000262	5.36351e-141	2.07151
GMOY000736	36	35	1	0.99362	1.07768	GMOY009864	1.27929e-80	1.9073	GMOY009864	1.27929e-80	2.06866
GMOY000737	1602	2265	7.89589e-20	1.44498	1.56722	GMOY006881	5.54985e-56	1.90686	GMOY006881	5.54985e-56	2.06818
GMOY000738	320	161	8.06037e-10	0.514198	0.557698	GMOY003472	5.58719e-31	1.90609	GMOY003472	5.58719e-31	2.06734
GMOY000739	924	1364	2.43517e-14	1.50868	1.63631	GMOY000835	7.08665e-87	1.90601	GMOY000835	7.08665e-87	2.06725
GMOY000740	94	118	1	1.28295	1.39148	GMOY007785	1.42784e-34	1.90575	GMOY007785	1.42784e-34	2.06697
GMOY000741	8	13	1	1.66076	1.80126	GMOY001979	4.92371e-53	1.90415	GMOY001979	4.92371e-53	2.06524
GMOY000742	0	1	1	---DIVBYZERO---	---DIVBYZERO---	GMOY007792	3.41808e-39	1.90333	GMOY007792	3.41808e-39	2.06434
GMOY000743	68	108	1	1.62319	1.76051	GMOY004148	< 1.0E-302	1.90219	GMOY004148	< 1.0E-302	2.06311
GMOY000744	399	606	5.85291e-06	1.55222	1.68354	GMOY004997	2.62232e-204	1.90128	GMOY004997	2.62232e-204	2.06213
GMOY000745	1602	1691	1	1.07879	1.17005	GMOY011767	1.45235e-35	1.9007	GMOY011767	1.45235e-35	2.0615
GMOY000746	1462	1388	1	0.970279	1.05236	GMOY004689	< 1.0E-302	1.89962	GMOY004689	< 1.0E-302	2.06033
GMOY000747	15383	12978	1.04572e-52	0.862227	0.935169	GMOY007421	1.66284e-49	1.89937	GMOY007421	1.66284e-49	2.06006
GMOY000748	6558	6103	0.00429312	0.951101	1.03156	GMOY007460	8.57591e-53	1.89844	GMOY007460	8.57591e-53	2.05905
GMOY000749	20	26	1	1.32861	1.44101	GMOY001109	3.65681e-57	1.89815	GMOY001109	3.65681e-57	2.05873
GMOY000750	0	0	1	---DIVBYZERO---	---DIVBYZERO---	GMOY011465	3.40943e-43	1.89785	GMOY011465	3.40943e-43	2.0584
GMOY000751	7012	6490	0.000296026	0.945927	1.02595	GMOY002467	8.86529e-173	1.89771	GMOY002467	8.86529e-173	2.05825
GMOY000752	2360	3253	3.57687e-25	1.40873	1.5279	GMOY003712	4.44331e-21	1.89768	GMOY003712	4.44331e-21	2.05823
GMOY000753	8	6	1	0.766507	0.831352	GMOY001839	1.83444e-64	1.89708	GMOY001839	1.83444e-64	2.05757
GMOY000754	1591	2455	1.03802e-34	1.57702	1.71043	GMOY010755	6.20657e-21	1.89702	GMOY010755	6.20657e-21	2.0575
GMOY000755	1399	2474	3.23847e-59	1.80733	1.96022	GMOY009943	1.36504e-18	1.89654	GMOY009943	1.36504e-18	2.05698
GMOY000756	9	4	1	0.454226	0.492653	GMOY006906	1.6914e-31	1.89618	GMOY006906	1.6914e-31	2.05659
GMOY000757	3462	3680	1	1.08636	1.17827	GMOY010141	6.71862e-43	1.89527	GMOY010141	6.71862e-43	2.05561
GMOY000758	1867	1862	1	1.01927	1.1055	GMOY007409	6.64189e-78	1.89464	GMOY007409	6.64189e-78	2.05492
GMOY000759	1	2	1	2.04402	2.21694	GMOY003119	8.95304e-67	1.89432	GMOY003119	8.95304e-67	2.05458
GMOY000760	224	321	1	1.46458	1.58848	GMOY004872	7.6588e-65	1.8941	GMOY004872	7.6588e-65	2.05434
GMOY000761	4	4	1	1.02201	1.10847	GMOY010440	2.66334e-64	1.89303	GMOY010440	2.66334e-64	2.05318
GMOY000762	1525	1951	3.22328e-07	1.3075	1.41811	GMOY008108	< 1.0E-302	1.89172	GMOY008108	< 1.0E-302	2.05176
GMOY000763	1	8	1	8.17607	8.86775	GMOY005254	1.80135e-22	1.89061	GMOY005254	1.80135e-22	2.05055
GMOY000764	1	1	1	1.02201	1.10847	GMOY010813	1.18639e-226	1.89005	GMOY010813	1.18639e-226	2.04994
GMOY000765	1159	1038	1	0.915311	0.992744	GMOY004475	8.35787e-162	1.8897	GMOY004475	8.35787e-162	2.04957
GMOY000766	2723	3300	2.59001e-07	1.23857	1.34335	GMOY006688	1.5091e-09	1.88917	GMOY006688	1.5091e-09	2.04899
GMOY000767	0	0	1	---DIVBYZERO---	---DIVBYZERO---	GMOY008365	2.95729e-186	1.88897	GMOY008365	2.95729e-186	2.04877
GMOY000768	0	0	1	---DIVBYZERO---	---DIVBYZERO---	GMOY006497	3.36256e-25	1.88858	GMOY006497	3.36256e-25	2.04835
GMOY000769	2	1	1	0.511004	0.554235	GMOY006715	3.19705e-51	1.88732	GMOY006715	3.19705e-51	2.04699
GMOY000770	0	6	1	---DIVBYZERO---	---DIVBYZERO---	GMOY005739	2.24675e-252	1.88569	GMOY005739	2.24675e-252	2.04522
GMOY000771	30	8	1	0.272536	0.295592	GMOY005071	1.8689e-46	1.88494	GMOY005071	1.8689e-46	2.0444
GMOY000772	153	199	1	1.32928	1.44173	GMOY011288	5.01788e-27	1.88484	GMOY011288	5.01788e-27	2.04429
GMOY000773	19	11	1	0.591689	0.641745	GMOY011720	< 1.0E-302	1.88394	GMOY011720	< 1.0E-302	2.04332
GMOY000774	14	22	1	1.60601	1.74188	GMOY011961	2.72028e-152	1.88386	GMOY011961	2.72028e-152	2.04323
GMOY000775	97	227	1.1981e-08	2.39171	2.59405	GMOY003942	5.88518e-49	1.88368	GMOY003942	5.88518e-49	2.04304
GMOY000776	835	1523	2.92207e-39	1.8641	2.02179	GMOY000168	4.44182e-133	1.8836	GMOY000168	4.44182e-133	2.04294
GMOY000777	0	0	1	---DIVBYZERO---	---DIVBYZERO---	GMOY007773	1.17728e-44	1.88117	GMOY007773	1.17728e-44	2.04031
GMOY000778	806	952	1	1.20714	1.30926	GMOY000539	1.6282e-149	1.88009	GMOY000539	1.6282e-149	2.03915
GMOY000779	80	59	1	0.753732	0.817496	GMOY004433	1.04739e-101	1.88009	GMOY004433	1.04739e-101	2.03914
GMOY000780	1918	1731	1	0.922366	1.0004	GMOY003339	3.6928e-75	1.87979	GMOY003339	3.6928e-75	2.03882
GMOY000781	509	67	4.59091e-83	0.134528	0.145908	GMOY009972	6.30498e-61	1.87894	GMOY009972	6.30498e-61	2.03789
GMOY000782	24	18	1	0.766507	0.831352	GMOY010296	5.79339e-63	1.87796	GMOY010296	5.79339e-63	2.03683
GMOY000783	1002	1362	4.92543e-08	1.3892	1.50672	GMOY009177	3.45523e-75	1.87728	GMOY009177	3.45523e-75	2.0361
GMOY000784	3125	3117	1	1.01939	1.10563	GMOY009531	1.29065e-15	1.87657	GMOY009531	1.29065e-15	2.03532
GMOY000785	1743	1540	0.608135	0.90298	0.97937	GMOY010750	1.30624e-123	1.87589	GMOY010750	1.30624e-123	2.03459
GMOY000786	771	348	3.75456e-35	0.461296	0.500321	GMOY009027	1.68037e-24	1.8753	GMOY009027	1.68037e-24	2.03395
GMOY000787	20	0	0.0101351	0	0	GMOY004214	4.13107e-79	1.87464	GMOY004214	4.13107e-79	2.03323
GMOY000788	0	5	1	---DIVBYZERO---	---DIVBYZERO---	GMOY002060	5.20333e-21	1.87368	GMOY002060	5.20333e-21	2.03219
GMOY000789	0	0	1	---DIVBYZERO---	---DIVBYZERO---	GMOY012188	1.27147e-38	1.87326	GMOY012188	1.27147e-38	2.03174
GMOY000790	0	0	1	---DIVBYZERO---	---DIVBYZERO---	GMOY002914	4.8518e-34	1.87297	GMOY002914	4.8518e-34	2.03142
GMOY000791	1690	1709	1	1.0335	1.12093	GMOY002297	2.52323e-34	1.8718	GMOY002297	2.52323e-34	2.03015
GMOY000792	0	0	1	---DIVBYZERO---	---DIVBYZERO---	GMOY003809	4.43967e-140	1.87108	GMOY003809	4.43967e-140	2.02938
GMOY000793	0	0	1	---DIVBYZERO---	---DIVBYZERO---	GMOY005757	1.48435e-120	1.87095	GMOY005757	1.48435e-120	2.02923
GMOY000794	0	0	1	---DIVBYZERO---	---DIVBYZERO---	GMOY010722	7.7359e-121	1.86999	GMOY010722	7.7359e-121	2.02819
GMOY000795	212	242	1	1.16663	1.26533	GMOY009739	< 1.0E-302	1.86964	GMOY009739	< 1.0E-302	2.02781
GMOY000796	419	1071	3.18444e-59	2.61234	2.83334	GMOY004928	2.18393e-14	1.8696	GMOY004928	2.18393e-14	2.02777
GMOY000797	1031	1354	9.88742e-06	1.34219	1.45574	GMOY005823	4.55906e-09	1.86781	GMOY005823	4.55906e-09	2.02582
GMOY000798	3762	4762	2.78716e-19	1.29368	1.40312	GMOY007044	8.586e-257	1.86677	GMOY007044	8.586e-257	2.0247
GMOY000799	637	1049	4.3413e-18	1.68303	1.82541	GMOY007338	1.50242e-78	1.86641	GMOY007338	1.50242e-78	2.02431
GMOY000800	1096	1818	4.51967e-34	1.69527	1.83868	GMOY001493	3.3922e-42	1.86623	GMOY001493	3.3922e-42	2.02411
GMOY000801	2589	2176	4.42976e-07	0.858977	0.931645	GMOY004330	2.25529e-75	1.86536	GMOY004330	2.25529e-75	2.02317
GMOY000802	1970	1836	1	0.952492	1.03307	GMOY003878	1.19768e-58	1.86435	GMOY003878	1.19768e-58	2.02207
GMOY000803	3225	3987	3.68103e-12	1.26349	1.37038	GMOY001454	< 1.0E-302	1.86432	GMOY001454	< 1.0E-302	2.02204
GMOY000804	0	0	1	---DIVBYZERO---	---DIVBYZERO---	GMOY000776	2.92207e-39	1.8641	GMOY000776	2.92207e-39	2.02179
GMOY000805	1	0	1	0	0	GMOY010741	0.000376385	1.86366	GMOY010741	0.000376385	2.02133
GMOY000806	0	1	1	---DIVBYZERO---	---DIVBYZERO---	GMOY010393	6.17689e-62	1.86301	GMOY010393	6.17689e-62	2.02062
GMOY000807	0	0	1	---DIVBYZERO---	---DIVBYZERO---	GMOY010611	5.20569e-90	1.86269	GMOY010611	5.20569e-90	2.02027
GMOY000808	83	51	1	0.627981	0.681107	GMOY008809	1.32353e-155	1.86234	GMOY008809	1.32353e-155	2.01989
GMOY000809	13	0	1	0	0	GMOY007695	2.7349e-103	1.86217	GMOY007695	2.7349e-103	2.0197
GMOY000810	1128	329	7.51003e-102	0.298086	0.323303	GMOY004979	0.000528015	1.86097	GMOY004979	0.000528015	2.01841
GMOY000811	1090	1572	8.70729e-15	1.47394	1.59864	GMOY009377	1.40351e-72	1.8601	GMOY009377	1.40351e-72	2.01746
GMOY000812	34	154	5.60754e-15	4.6291	5.02071	GMOY010679	5.29316e-93	1.85916	GMOY010679	5.29316e-93	2.01644
GMOY000813	52	54	1	1.06132	1.1511	GMOY002567	7.98401e-64	1.85896	GMOY002567	7.98401e-64	2.01622
GMOY000814	1	10	1	10.2201	11.0847	GMOY011859	6.46809e-05	1.8582	GMOY011859	6.46809e-05	2.0154
GMOY000815	715	1069	1.57435e-11	1.52801	1.65728	GMOY003733	< 1.0E-302	1.85683	GMOY003733	< 1.0E-302	2.01391
GMOY000816	2106	1344	6.97126e-38	0.652222	0.707399	GMOY005170	1.78759e-41	1.85581	GMOY005170	1.78759e-41	2.01281
GMOY000817	414	801	2.65971e-23	1.97737	2.14465	GMOY005607	1.02732e-80	1.85525	GMOY005607	1.02732e-80	2.0122
GMOY000818	84	298	2.9042e-24	3.6257	3.93243	GMOY005444	6.90315e-15	1.85454	GMOY005444	6.90315e-15	2.01144
GMOY000819	968	1846	7.98241e-55	1.949	2.11388	GMOY007797	2.05931e-117	1.85333	GMOY007797	2.05931e-117	2.01011
GMOY000820	1285	1434	1	1.14051	1.237	GMOY002292	2.34355e-94	1.85246	GMOY002292	2.34355e-94	2.00917
GMOY000821	4382	4698	1	1.09571	1.1884	GMOY008994	1.93841e-41	1.85161	GMOY008994	1.93841e-41	2.00826
GMOY000822	3764	4416	2.76696e-06	1.19904	1.30048	GMOY006236	1.74145e-113	1.85116	GMOY006236	1.74145e-113	2.00777
GMOY000823	1	2	1	2.04402	2.21694	GMOY009712	1.35999e-113	1.84897	GMOY009712	1.35999e-113	2.00538
GMOY000824	988	778	0.000930095	0.80478	0.872863	GMOY007941	5.29064e-38	1.84865	GMOY007941	5.29064e-38	2.00504
GMOY000825	4666	2116	4.07792e-222	0.463474	0.502683	GMOY011207	4.53859e-36	1.84807	GMOY011207	4.53859e-36	2.00441
GMOY000826	766	919	1	1.22614	1.32987	GMOY008810	1.19542e-192	1.84666	GMOY008810	1.19542e-192	2.00288
GMOY000827	4915	6191	1.23482e-24	1.28734	1.39624	GMOY008046	1.11435e-92	1.84611	GMOY008046	1.11435e-92	2.00229
GMOY000828	0	0	1	---DIVBYZERO---	---DIVBYZERO---	GMOY011906	1.45472e-14	1.84593	GMOY011906	1.45472e-14	2.00209
GMOY000829	1	0	1	0	0	GMOY010735	8.20615e-115	1.8442	GMOY010735	8.20615e-115	2.00021
GMOY000830	88	90	1	1.04524	1.13366	GMOY010502	< 1.0E-302	1.84105	GMOY010502	< 1.0E-302	1.9968
GMOY000831	0	0	1	---DIVBYZERO---	---DIVBYZERO---	GMOY005954	8.14053e-19	1.84098	GMOY005954	8.14053e-19	1.99673
GMOY000832	203	222	1	1.11766	1.21222	GMOY008456	1.61136e-10	1.84036	GMOY008456	1.61136e-10	1.99605
GMOY000833	1129	1798	1.58085e-28	1.62761	1.7653	GMOY007395	8.72681e-12	1.8403	GMOY007395	8.72681e-12	1.99598
GMOY000834	399	258	0.000111041	0.660848	0.716754	GMOY010718	6.69912e-73	1.84013	GMOY010718	6.69912e-73	1.9958
GMOY000835	1644	3066	7.08665e-87	1.90601	2.06725	GMOY004865	4.00441e-42	1.83983	GMOY004865	4.00441e-42	1.99548
GMOY000836	249	304	1	1.24775	1.35331	GMOY013101	2.83706e-31	1.83904	GMOY013101	2.83706e-31	1.99462
GMOY000837	600	838	4.17218e-05	1.42741	1.54816	GMOY010030	8.30794e-14	1.83902	GMOY010030	8.30794e-14	1.9946
GMOY000838	0	0	1	---DIVBYZERO---	---DIVBYZERO---	GMOY009240	7.30218e-62	1.83902	GMOY009240	7.30218e-62	1.99459
GMOY000839	75	75	1	1.02201	1.10847	GMOY003335	< 1.0E-302	1.83784	GMOY003335	< 1.0E-302	1.99332
GMOY000840	12	10	1	0.851674	0.923724	GMOY007234	< 1.0E-302	1.83558	GMOY007234	< 1.0E-302	1.99086
GMOY000841	38	48	1	1.29096	1.40017	GMOY005688	3.52737e-52	1.83505	GMOY005688	3.52737e-52	1.99029
GMOY000842	17	7	1	0.420827	0.456428	GMOY005595	8.97149e-75	1.83417	GMOY005595	8.97149e-75	1.98934
GMOY000843	3737	3872	1	1.05893	1.14851	GMOY005483	4.70227e-72	1.8341	GMOY005483	4.70227e-72	1.98926
GMOY000844	556	758	0.00226552	1.39331	1.51119	GMOY003785	1.51809e-09	1.83407	GMOY003785	1.51809e-09	1.98923
GMOY000845	0	0	1	---DIVBYZERO---	---DIVBYZERO---	GMOY005756	3.11951e-111	1.83399	GMOY005756	3.11951e-111	1.98914
GMOY000846	1	5	1	5.11004	5.54235	GMOY011507	0.000571264	1.83382	GMOY011507	0.000571264	1.98896
GMOY000847	1897	2188	1	1.17879	1.27851	GMOY000953	1.67679e-19	1.83354	GMOY000953	1.67679e-19	1.98865
GMOY000848	0	1	1	---DIVBYZERO---	---DIVBYZERO---	GMOY000267	1.49442e-121	1.83308	GMOY000267	1.49442e-121	1.98816
GMOY000849	1575	2194	2.31386e-17	1.42367	1.54411	GMOY011188	7.06503e-22	1.83257	GMOY011188	7.06503e-22	1.9876
GMOY000850	4927	5995	3.13875e-16	1.24354	1.34875	GMOY004661	1.8755e-06	1.8322	GMOY004661	1.8755e-06	1.9872
GMOY000851	4411	2233	3.94254e-165	0.517376	0.561145	GMOY009870	6.80204e-09	1.83214	GMOY009870	6.80204e-09	1.98713
GMOY000852	457	768	1.16028e-13	1.71751	1.86281	GMOY001727	1.55378e-102	1.83023	GMOY001727	1.55378e-102	1.98507
GMOY000853	51	20	1	0.400788	0.434694	GMOY002448	9.56738e-72	1.83017	GMOY002448	9.56738e-72	1.985
GMOY000854	2694	4769	1.21317e-116	1.80919	1.96225	GMOY010032	4.9544e-73	1.82995	GMOY010032	4.9544e-73	1.98476
GMOY000855	1	1	1	1.02201	1.10847	GMOY004617	3.28536e-174	1.82956	GMOY004617	3.28536e-174	1.98434
GMOY000856	913	1376	2.98027e-16	1.54029	1.6706	GMOY005022	7.62038e-57	1.82785	GMOY005022	7.62038e-57	1.98249
GMOY000857	1733	2932	1.05092e-60	1.7291	1.87538	GMOY004585	0.0399392	1.82782	GMOY004585	0.0399392	1.98245
GMOY000858	13906	12991	1.27428e-08	0.954762	1.03553	GMOY008794	0.0399392	1.82782	GMOY008794	0.0399392	1.98245
GMOY000859	1109	1656	3.69103e-19	1.5261	1.65521	GMOY005754	6.18941e-74	1.82753	GMOY005754	6.18941e-74	1.98213
GMOY000860	21	22	1	1.07068	1.16125	GMOY009352	1.59641e-300	1.82664	GMOY009352	1.59641e-300	1.98117
GMOY000861	108	90	1	0.851674	0.923724	GMOY007288	9.17131e-35	1.82646	GMOY007288	9.17131e-35	1.98098
GMOY000862	5201	5144	1	1.01081	1.09632	GMOY004491	1.92319e-78	1.82593	GMOY004491	1.92319e-78	1.9804
GMOY000863	936	2096	4.45903e-92	2.2886	2.48221	GMOY011234	4.06412e-70	1.82552	GMOY011234	4.06412e-70	1.97996
GMOY000864	2149	1956	1	0.930223	1.00892	GMOY008709	5.49732e-08	1.82533	GMOY008709	5.49732e-08	1.97975
GMOY000865	2	1	1	0.511004	0.554235	GMOY001526	2.25689e-79	1.82518	GMOY001526	2.25689e-79	1.97959
GMOY000866	596	789	0.0187682	1.35296	1.46742	GMOY001849	6.34341e-176	1.82474	GMOY001849	6.34341e-176	1.9791
GMOY000867	1654	1634	1	1.00965	1.09507	GMOY006816	2.61952e-125	1.82447	GMOY006816	2.61952e-125	1.97881
GMOY000868	2310	1919	4.66357e-07	0.84902	0.920845	GMOY006600	7.9121e-269	1.82444	GMOY006600	7.9121e-269	1.97878
GMOY000869	5073	4587	5.4946e-05	0.924099	1.00228	GMOY003380	3.6326e-226	1.82237	GMOY003380	3.6326e-226	1.97654
GMOY000870	6675	8052	2.30857e-20	1.23284	1.33714	GMOY005676	3.85681e-161	1.82157	GMOY005676	3.85681e-161	1.97567
GMOY000871	245	231	1	0.963608	1.04513	GMOY007000	6.75804e-92	1.8215	GMOY007000	6.75804e-92	1.9756
GMOY000872	4	3	1	0.766507	0.831352	GMOY004966	1.40992e-155	1.82085	GMOY004966	1.40992e-155	1.97489
GMOY000873	121	135	1	1.14026	1.23672	GMOY010505	1.27132e-43	1.82026	GMOY010505	1.27132e-43	1.97426
GMOY000874	2577	4193	4.67777e-76	1.6629	1.80357	GMOY008088	1.00554e-14	1.8202	GMOY008088	1.00554e-14	1.97419
GMOY000875	3007	4131	6.20289e-32	1.40403	1.52281	GMOY005781	1.42384e-74	1.81978	GMOY005781	1.42384e-74	1.97373
GMOY000876	2610	2618	1	1.02514	1.11187	GMOY007729	1.25841e-106	1.81935	GMOY007729	1.25841e-106	1.97327
GMOY000877	515	299	4.7505e-11	0.593361	0.643558	GMOY009896	1.20089e-49	1.81868	GMOY009896	1.20089e-49	1.97254
GMOY000878	1967	1772	1	0.920691	0.99858	GMOY009442	1.11442e-67	1.81778	GMOY009442	1.11442e-67	1.97156
GMOY000879	835	778	1	0.952243	1.0328	GMOY007662	2.45196e-148	1.81603	GMOY007662	2.45196e-148	1.96966
GMOY000880	3	3	1	1.02201	1.10847	GMOY006051	6.11941e-68	1.81589	GMOY006051	6.11941e-68	1.96951
GMOY000881	7	4	1	0.584005	0.633411	GMOY007274	2.66337e-201	1.81583	GMOY007274	2.66337e-201	1.96945
GMOY000882	175	111	1	0.648246	0.703086	GMOY002056	3.03317e-163	1.81473	GMOY002056	3.03317e-163	1.96825
GMOY000883	6	18	1	3.06603	3.32541	GMOY011411	2.13467e-08	1.81459	GMOY011411	2.13467e-08	1.9681
GMOY000884	1	2	1	2.04402	2.21694	GMOY000073	3.98793e-50	1.81439	GMOY000073	3.98793e-50	1.96789
GMOY000885	0	1	1	---DIVBYZERO---	---DIVBYZERO---	GMOY003277	2.98897e-147	1.81406	GMOY003277	2.98897e-147	1.96752
GMOY000886	1962	1600	4.44987e-07	0.833443	0.90395	GMOY010657	1.32724e-40	1.8129	GMOY010657	1.32724e-40	1.96627
GMOY000887	826	715	1	0.884669	0.95951	GMOY007677	0.0306187	1.81174	GMOY007677	0.0306187	1.96501
GMOY000888	7	1	1	0.146001	0.158353	GMOY011773	7.36653e-68	1.81095	GMOY011773	7.36653e-68	1.96415
GMOY000889	1535	1310	0.0319772	0.872203	0.94599	GMOY009434	3.2498e-31	1.81076	GMOY009434	3.2498e-31	1.96395
GMOY000890	219538	2522	< 1.0E-302	0.0117406	0.0127338	GMOY000854	1.21317e-116	1.80919	GMOY000854	1.21317e-116	1.96225
GMOY000891	5846	4807	2.89324e-24	0.840369	0.911463	GMOY004815	1.69123e-12	1.80887	GMOY004815	1.69123e-12	1.96189
GMOY000892	2045	1865	1	0.932052	1.0109	GMOY007834	4.22875e-45	1.80846	GMOY007834	4.22875e-45	1.96145
GMOY000893	0	5	1	---DIVBYZERO---	---DIVBYZERO---	GMOY000755	3.23847e-59	1.80733	GMOY000755	3.23847e-59	1.96022
GMOY000894	0	0	1	---DIVBYZERO---	---DIVBYZERO---	GMOY008356	1.42318e-15	1.80721	GMOY008356	1.42318e-15	1.9601
GMOY000895	159	346	3.43567e-12	2.22399	2.41214	GMOY010905	6.07987e-62	1.80667	GMOY010905	6.07987e-62	1.95951
GMOY000896	94	39	0.0113194	0.424025	0.459897	GMOY005708	1.11157e-95	1.80659	GMOY005708	1.11157e-95	1.95942
GMOY000897	27	124	1.29501e-11	4.69367	5.09075	GMOY008565	2.89703e-38	1.80504	GMOY008565	2.89703e-38	1.95774
GMOY000898	5	14	1	2.86163	3.10371	GMOY010662	1.53566e-108	1.80442	GMOY010662	1.53566e-108	1.95707
GMOY000899	1	1	1	1.02201	1.10847	GMOY007603	4.54857e-79	1.804	GMOY007603	4.54857e-79	1.95661
GMOY000900	51	109	0.100878	2.18429	2.36908	GMOY003198	1.86601e-75	1.80385	GMOY003198	1.86601e-75	1.95645
GMOY000901	1575	1128	1.14471e-15	0.731953	0.793875	GMOY001686	2.20174e-11	1.80373	GMOY001686	2.20174e-11	1.95633
GMOY000902	3328	2940	0.000207713	0.902856	0.979236	GMOY008239	0.00766422	1.8026	GMOY008239	0.00766422	1.95509
GMOY000903	1895	1705	1	0.919538	0.99733	GMOY003605	1.59997e-38	1.80239	GMOY003605	1.59997e-38	1.95487
GMOY000904	2766	3380	1.63492e-08	1.24888	1.35453	GMOY010848	1.08768e-65	1.80224	GMOY010848	1.08768e-65	1.9547
GMOY000905	14086	12591	1.33858e-22	0.913539	0.990823	GMOY006319	< 1.0E-302	1.8017	GMOY006319	< 1.0E-302	1.95412
GMOY000906	53	52	1	1.00273	1.08755	GMOY006995	5.08251e-20	1.80134	GMOY006995	5.08251e-20	1.95373
GMOY000907	548	636	1	1.18613	1.28647	GMOY006349	7.78109e-63	1.80127	GMOY006349	7.78109e-63	1.95365
GMOY000908	43	41	1	0.974474	1.05691	GMOY009515	1.56089e-11	1.80113	GMOY009515	1.56089e-11	1.95351
GMOY000909	0	2	1	---DIVBYZERO---	---DIVBYZERO---	GMOY009724	1.23297e-05	1.80068	GMOY009724	1.23297e-05	1.95302
GMOY000910	0	0	1	---DIVBYZERO---	---DIVBYZERO---	GMOY005649	5.68729e-105	1.80047	GMOY005649	5.68729e-105	1.95278
GMOY000911	2	4	1	2.04402	2.21694	GMOY003724	5.19209e-203	1.79985	GMOY003724	5.19209e-203	1.95212
GMOY000912	2	0	1	0	0	GMOY009268	3.20438e-39	1.79967	GMOY009268	3.20438e-39	1.95192
GMOY000913	0	1	1	---DIVBYZERO---	---DIVBYZERO---	GMOY010867	0.000215594	1.79949	GMOY010867	0.000215594	1.95172
GMOY000914	2	13	1	6.64306	7.20505	GMOY005005	1.93288e-84	1.79945	GMOY005005	1.93288e-84	1.95168
GMOY000915	1524	2856	6.82492e-82	1.91526	2.07729	GMOY006714	7.27955e-163	1.79926	GMOY006714	7.27955e-163	1.95147
GMOY000916	0	0	1	---DIVBYZERO---	---DIVBYZERO---	GMOY002356	1.9077e-97	1.7981	GMOY002356	1.9077e-97	1.95022
GMOY000917	7	6	1	0.876008	0.950116	GMOY003296	6.83413e-59	1.79639	GMOY003296	6.83413e-59	1.94836
GMOY000918	0	0	1	---DIVBYZERO---	---DIVBYZERO---	GMOY007441	1.19714e-60	1.79634	GMOY007441	1.19714e-60	1.94831
GMOY000919	1	0	1	0	0	GMOY006726	3.00013e-69	1.79617	GMOY006726	3.00013e-69	1.94812
GMOY000920	3	2	1	0.681339	0.738979	GMOY005063	7.35704e-59	1.79585	GMOY005063	7.35704e-59	1.94777
GMOY000921	1367	49	< 1.0E-302	0.0366338	0.039733	GMOY000362	5.4703e-122	1.79582	GMOY000362	5.4703e-122	1.94774
GMOY000922	7780	8559	0.0133924	1.12434	1.21946	GMOY011704	2.44546e-37	1.79512	GMOY011704	2.44546e-37	1.94699
GMOY000923	197	267	1	1.38516	1.50234	GMOY001213	1.84055e-55	1.79475	GMOY001213	1.84055e-55	1.94658
GMOY000924	1	0	1	0	0	GMOY009041	4.28162e-22	1.7934	GMOY009041	4.28162e-22	1.94512
GMOY000925	11441	918	< 1.0E-302	0.0820037	0.0889411	GMOY008354	7.69883e-05	1.7929	GMOY008354	7.69883e-05	1.94457
GMOY000926	342	233	0.0239313	0.696281	0.755185	GMOY007956	3.70159e-187	1.79224	GMOY007956	3.70159e-187	1.94385
GMOY000927	803	7	4.37358e-227	0.00890917	0.00966287	GMOY012002	2.62261e-42	1.79216	GMOY012002	2.62261e-42	1.94378
GMOY000928	1364	1104	0.000151799	0.827198	0.897177	GMOY004281	8.50564e-82	1.79161	GMOY004281	8.50564e-82	1.94317
GMOY000929	5810	5486	0.666567	0.965016	1.04665	GMOY006456	< 1.0E-302	1.79153	GMOY006456	< 1.0E-302	1.94309
GMOY000930	876	603	1.11029e-09	0.703506	0.763021	GMOY002566	4.64615e-55	1.79078	GMOY002566	4.64615e-55	1.94227
GMOY000931	119	54	0.00493018	0.463769	0.503003	GMOY000619	0.00106751	1.79023	GMOY000619	0.00106751	1.94168
GMOY000932	11932	11212	8.85234e-06	0.960339	1.04158	GMOY006452	4.63596e-71	1.78999	GMOY006452	4.63596e-71	1.94142
GMOY000933	5056	2850	9.82124e-143	0.576093	0.624829	GMOY008204	5.50284e-89	1.78911	GMOY008204	5.50284e-89	1.94046
GMOY000934	2475	4756	9.16706e-148	1.96391	2.13005	GMOY004666	2.63427e-50	1.7877	GMOY004666	2.63427e-50	1.93894
GMOY000935	2275	2516	1	1.13027	1.22589	GMOY010666	3.35247e-102	1.78749	GMOY010666	3.35247e-102	1.93871
GMOY000936	6813	6435	0.158617	0.965306	1.04697	GMOY004826	3.04214e-33	1.78731	GMOY004826	3.04214e-33	1.93851
GMOY000937	603	548	1	0.928791	1.00736	GMOY004703	9.15345e-49	1.78705	GMOY004703	9.15345e-49	1.93823
GMOY000938	2035	2129	1	1.06922	1.15967	GMOY006348	1.57996e-50	1.78629	GMOY006348	1.57996e-50	1.9374
GMOY000939	4601	3828	1.99896e-16	0.850304	0.922239	GMOY000401	1.14968e-16	1.78627	GMOY000401	1.14968e-16	1.93739
GMOY000940	2057	2210	1	1.09803	1.19092	GMOY008247	3.96928e-87	1.78624	GMOY008247	3.96928e-87	1.93736
GMOY000941	383	326	1	0.869908	0.943501	GMOY002839	3.81382e-44	1.78576	GMOY002839	3.81382e-44	1.93683
GMOY000942	4251	4110	1	0.98811	1.0717	GMOY000696	7.05164e-117	1.78405	GMOY000696	7.05164e-117	1.93498
GMOY000943	1235	1845	1.11094e-21	1.52681	1.65597	GMOY011942	1.96316e-28	1.78402	GMOY011942	1.96316e-28	1.93495
GMOY000944	2	1	1	0.511004	0.554235	GMOY007950	3.65082e-35	1.78397	GMOY007950	3.65082e-35	1.93489
GMOY000945	1754	1464	0.000211511	0.853034	0.925199	GMOY008082	1.35972e-13	1.78387	GMOY008082	1.35972e-13	1.93478
GMOY000946	18	27	1	1.53301	1.6627	GMOY006733	1.44629e-52	1.78367	GMOY006733	1.44629e-52	1.93457
GMOY000947	0	0	1	---DIVBYZERO---	---DIVBYZERO---	GMOY004058	4.30427e-75	1.78195	GMOY004058	4.30427e-75	1.9327
GMOY000948	0	0	1	---DIVBYZERO---	---DIVBYZERO---	GMOY005401	1.48472e-37	1.78188	GMOY005401	1.48472e-37	1.93263
GMOY000949	1	2	1	2.04402	2.21694	GMOY002636	8.31986e-141	1.78135	GMOY002636	8.31986e-141	1.93205
GMOY000950	89	89	1	1.02201	1.10847	GMOY000660	4.78959e-75	1.7798	GMOY000660	4.78959e-75	1.93037
GMOY000951	3019	3102	1	1.05011	1.13894	GMOY011891	2.69057e-146	1.77966	GMOY011891	2.69057e-146	1.93022
GMOY000952	2389	3146	3.38047e-17	1.34585	1.45971	GMOY008380	1.31894e-161	1.77965	GMOY008380	1.31894e-161	1.93021
GMOY000953	471	845	1.67679e-19	1.83354	1.98865	GMOY010512	6.66006e-23	1.77936	GMOY010512	6.66006e-23	1.92989
GMOY000954	11289	10892	0.602816	0.986068	1.06949	GMOY003291	1.056e-36	1.77881	GMOY003291	1.056e-36	1.9293
GMOY000955	5157	289	< 1.0E-302	0.0572737	0.062119	GMOY001977	7.87623e-10	1.7783	GMOY001977	7.87623e-10	1.92874
GMOY000956	11	9	1	0.836189	0.906929	GMOY007192	1.39896e-28	1.7767	GMOY007192	1.39896e-28	1.92701
GMOY000957	1571	775	4.91726e-61	0.504174	0.546826	GMOY004290	3.50345e-06	1.77658	GMOY004290	3.50345e-06	1.92687
GMOY000958	1221	1010	0.0113898	0.845396	0.916915	GMOY003389	4.12775e-06	1.77532	GMOY003389	4.12775e-06	1.92551
GMOY000959	850	1020	1	1.22641	1.33016	GMOY005430	4.68965e-66	1.77481	GMOY005430	4.68965e-66	1.92496
GMOY000960	523	662	1	1.29363	1.40307	GMOY011200	0.00203144	1.7747	GMOY011200	0.00203144	1.92484
GMOY000961	192	64	1.28935e-12	0.34067	0.36949	GMOY006149	9.41221e-05	1.77299	GMOY006149	9.41221e-05	1.92298
GMOY000962	632	852	0.00110205	1.37777	1.49433	GMOY012999	2.72139e-41	1.77262	GMOY012999	2.72139e-41	1.92258
GMOY000964	12	43	0.442862	3.6622	3.97201	GMOY002848	8.09315e-32	1.77189	GMOY002848	8.09315e-32	1.92178
GMOY000965	57	43	1	0.770989	0.836213	GMOY006291	6.06455e-98	1.77132	GMOY006291	6.06455e-98	1.92117
GMOY000966	532	413	0.451355	0.793402	0.860522	GMOY010192	1.60023e-13	1.77114	GMOY010192	1.60023e-13	1.92097
GMOY000967	0	0	1	---DIVBYZERO---	---DIVBYZERO---	GMOY002049	2.42383e-127	1.77087	GMOY002049	2.42383e-127	1.92068
GMOY000968	87	67	1	0.787064	0.853649	GMOY008334	2.39674e-05	1.77045	GMOY008334	2.39674e-05	1.92023
GMOY000969	0	0	1	---DIVBYZERO---	---DIVBYZERO---	GMOY005087	1.05972e-68	1.77024	GMOY005087	1.05972e-68	1.92
GMOY000970	733	1088	3.04642e-11	1.51698	1.64531	GMOY010684	0.00143335	1.77015	GMOY010684	0.00143335	1.9199
GMOY000971	0	0	1	---DIVBYZERO---	---DIVBYZERO---	GMOY005841	1.41528e-300	1.76998	GMOY005841	1.41528e-300	1.91972
GMOY000972	0	0	1	---DIVBYZERO---	---DIVBYZERO---	GMOY002166	1.73528e-52	1.76903	GMOY002166	1.73528e-52	1.91869
GMOY000973	37	43	1	1.18774	1.28822	GMOY003424	6.01741e-85	1.76819	GMOY003424	6.01741e-85	1.91778
GMOY000974	111	65	1	0.598474	0.649103	GMOY008329	1.17754e-63	1.76817	GMOY008329	1.17754e-63	1.91775
GMOY000975	1894	4417	3.59016e-213	2.38343	2.58506	GMOY010300	1.33912e-95	1.76791	GMOY010300	1.33912e-95	1.91747
GMOY000976	1451	1403	1	0.9882	1.0718	GMOY011422	4.33142e-64	1.7677	GMOY011422	4.33142e-64	1.91724
GMOY000977	805	636	0.0203317	0.807451	0.875759	GMOY008297	3.05439e-32	1.76722	GMOY008297	3.05439e-32	1.91673
GMOY000978	1027	1113	1	1.10759	1.20129	GMOY009097	1.68364e-05	1.76712	GMOY009097	1.68364e-05	1.91661
GMOY000979	1123	1166	1	1.06114	1.15091	GMOY004318	1.80281e-176	1.76574	GMOY004318	1.80281e-176	1.91512
GMOY000980	6417	8131	4.82438e-35	1.29499	1.40454	GMOY008398	9.0627e-120	1.76456	GMOY008398	9.0627e-120	1.91384
GMOY000981	3652	2847	6.92698e-23	0.79673	0.864132	GMOY011312	6.0895e-74	1.76379	GMOY011312	6.0895e-74	1.913
GMOY000982	1183	1593	4.25134e-09	1.37621	1.49264	GMOY007519	8.51866e-234	1.7636	GMOY007519	8.51866e-234	1.9128
GMOY000983	4079	4673	0.000596751	1.17084	1.26989	GMOY001349	5.36568e-63	1.76354	GMOY001349	5.36568e-63	1.91273
GMOY000984	1096	1267	1	1.18146	1.28141	GMOY010556	4.21895e-27	1.76341	GMOY010556	4.21895e-27	1.91259
GMOY000985	5249	5438	1	1.05881	1.14838	GMOY006659	1.19941e-153	1.7634	GMOY006659	1.19941e-153	1.91258
GMOY000986	0	0	1	---DIVBYZERO---	---DIVBYZERO---	GMOY006703	7.23897e-34	1.76285	GMOY006703	7.23897e-34	1.91199
GMOY000987	3	0	1	0	0	GMOY010710	0.00058714	1.76251	GMOY010710	0.00058714	1.91161
GMOY000988	737	1591	5.55653e-64	2.20626	2.39291	GMOY006196	2.05033e-76	1.76235	GMOY006196	2.05033e-76	1.91144
GMOY000989	2933	3022	1	1.05302	1.1421	GMOY006812	3.0825e-72	1.76223	GMOY006812	3.0825e-72	1.91132
GMOY000990	137	99	1	0.738532	0.80101	GMOY000243	2.00409e-87	1.76092	GMOY000243	2.00409e-87	1.9099
GMOY000991	0	1	1	---DIVBYZERO---	---DIVBYZERO---	GMOY001770	4.96206e-23	1.76083	GMOY001770	4.96206e-23	1.90979
GMOY000992	28	20	1	0.730006	0.791764	GMOY001483	2.32436e-23	1.76004	GMOY001483	2.32436e-23	1.90894
GMOY000993	0	0	1	---DIVBYZERO---	---DIVBYZERO---	GMOY001116	7.64527e-39	1.75953	GMOY001116	7.64527e-39	1.90838
GMOY000994	5	10	1	2.04402	2.21694	GMOY000484	4.93161e-61	1.75953	GMOY000484	4.93161e-61	1.90838
GMOY000995	1760	1649	1	0.957553	1.03856	GMOY002465	6.36372e-25	1.75915	GMOY002465	6.36372e-25	1.90797
GMOY000996	4797	5257	1	1.12001	1.21476	GMOY008281	1.2935e-121	1.75871	GMOY008281	1.2935e-121	1.90749
GMOY000997	604	622	1	1.05247	1.1415	GMOY006442	2.3056e-75	1.75812	GMOY006442	2.3056e-75	1.90686
GMOY000998	2199	2230	1	1.03642	1.1241	GMOY002459	1.67243e-75	1.75677	GMOY002459	1.67243e-75	1.90539
GMOY000999	204	419	3.69823e-13	2.09913	2.27671	GMOY000204	5.31706e-182	1.75674	GMOY000204	5.31706e-182	1.90536
GMOY001000	1115	926	0.0523598	0.848772	0.920576	GMOY008808	5.87697e-37	1.75636	GMOY008808	5.87697e-37	1.90494
GMOY001001	2	9	1	4.59904	4.98811	GMOY000716	2.17788e-21	1.75632	GMOY000716	2.17788e-21	1.9049
GMOY001002	2426	2213	1	0.932278	1.01115	GMOY011090	2.33204e-101	1.75607	GMOY011090	2.33204e-101	1.90463
GMOY001003	1627	2519	3.16528e-36	1.58232	1.71619	GMOY001568	3.88019e-34	1.75607	GMOY001568	3.88019e-34	1.90463
GMOY001004	296	39	3.43977e-47	0.134657	0.146048	GMOY002375	1.61071e-169	1.75558	GMOY002375	1.61071e-169	1.9041
GMOY001005	202	150	1	0.758918	0.823121	GMOY001471	2.14431e-34	1.75526	GMOY001471	2.14431e-34	1.90375
GMOY001006	96	86	1	0.91555	0.993004	GMOY001627	2.9494e-55	1.75477	GMOY001627	2.9494e-55	1.90322
GMOY001007	6	4	1	0.681339	0.738979	GMOY010182	2.73062e-17	1.75431	GMOY010182	2.73062e-17	1.90273
GMOY001008	0	0	1	---DIVBYZERO---	---DIVBYZERO---	GMOY000466	1.42154e-92	1.75428	GMOY000466	1.42154e-92	1.90269
GMOY001009	1544	4373	9.04366e-293	2.89459	3.13947	GMOY007435	4.52822e-125	1.75388	GMOY007435	4.52822e-125	1.90225
GMOY001010	1507	1337	1	0.906719	0.983426	GMOY009075	4.52338e-77	1.75387	GMOY009075	4.52338e-77	1.90224
GMOY001011	68	91	1	1.36769	1.48339	GMOY009602	8.24726e-11	1.75286	GMOY009602	8.24726e-11	1.90115
GMOY001012	3	2	1	0.681339	0.738979	GMOY007893	7.21951e-53	1.75191	GMOY007893	7.21951e-53	1.90012
GMOY001013	51	81	1	1.62319	1.76051	GMOY001804	3.25153e-22	1.75179	GMOY001804	3.25153e-22	1.89999
GMOY001014	18	6	1	0.34067	0.36949	GMOY007439	4.25116e-42	1.75151	GMOY007439	4.25116e-42	1.89968
GMOY001015	246	250	1	1.03863	1.12649	GMOY005718	3.38269e-160	1.74995	GMOY005718	3.38269e-160	1.89799
GMOY001016	4233	3964	1	0.957062	1.03803	GMOY010213	6.9237e-192	1.7482	GMOY010213	6.9237e-192	1.89609
GMOY001017	1609	1903	0.145943	1.20875	1.31101	GMOY000694	4.7764e-28	1.74817	GMOY000694	4.7764e-28	1.89607
GMOY001018	610	276	4.98267e-27	0.462417	0.501537	GMOY001563	5.20871e-90	1.74815	GMOY001563	5.20871e-90	1.89604
GMOY001019	5	4	1	0.817607	0.886775	GMOY001647	7.15888e-81	1.74806	GMOY001647	7.15888e-81	1.89594
GMOY001020	1	0	1	0	0	GMOY002070	2.00056e-44	1.74784	GMOY002070	2.00056e-44	1.89571
GMOY001021	0	0	1	---DIVBYZERO---	---DIVBYZERO---	GMOY003832	3.99825e-65	1.74764	GMOY003832	3.99825e-65	1.89549
GMOY001022	3	5	1	1.70335	1.84745	GMOY013236	3.63836e-16	1.74724	GMOY013236	3.63836e-16	1.89505
GMOY001023	165	164	1	1.01581	1.10175	GMOY005506	6.01326e-64	1.74657	GMOY005506	6.01326e-64	1.89432
GMOY001024	4458	3788	2.34719e-12	0.86841	0.941875	GMOY003687	2.95942e-09	1.74635	GMOY000310	3.54225e-13	1.89408
GMOY001025	1900	4289	5.39568e-194	2.30705	2.50222	GMOY000310	3.54225e-13	1.74635	GMOY003687	2.95942e-09	1.89408
GMOY001026	2267	2416	1	1.08918	1.18132	GMOY008431	2.20072e-23	1.74537	GMOY008431	2.20072e-23	1.89302
GMOY001027	929	851	1	0.9362	1.0154	GMOY004914	2.86955e-70	1.74478	GMOY004914	2.86955e-70	1.89238
GMOY001028	1103	979	1	0.907114	0.983854	GMOY000126	2.09785e-47	1.74402	GMOY000126	2.09785e-47	1.89156
GMOY001029	1069	979	1	0.935965	1.01515	GMOY001745	3.2297e-32	1.74356	GMOY001745	3.2297e-32	1.89106
GMOY001030	967	2053	3.13409e-80	2.16979	2.35335	GMOY005038	5.76247e-36	1.74325	GMOY005038	5.76247e-36	1.89073
GMOY001031	10	12	1	1.22641	1.33016	GMOY002354	1.54947e-17	1.7432	GMOY002354	1.54947e-17	1.89067
GMOY001032	3060	3325	1	1.11052	1.20446	GMOY001688	7.48502e-38	1.74298	GMOY001688	7.48502e-38	1.89043
GMOY001033	3139	3307	1	1.07671	1.16779	GMOY009284	1.46874e-30	1.74233	GMOY009284	1.46874e-30	1.88972
GMOY001034	2532	4244	4.68287e-86	1.71304	1.85796	GMOY007720	2.4935e-14	1.74222	GMOY007720	2.4935e-14	1.8896
GMOY001035	3436	3103	0.0140255	0.922961	1.00104	GMOY007531	5.02118e-79	1.7419	GMOY007531	5.02118e-79	1.88926
GMOY001036	2017	1919	1	0.972353	1.05461	GMOY007151	9.24361e-73	1.74037	GMOY007151	9.24361e-73	1.8876
GMOY001037	0	0	1	---DIVBYZERO---	---DIVBYZERO---	GMOY008254	1.78685e-78	1.74031	GMOY008254	1.78685e-78	1.88753
GMOY001038	3	6	1	2.04402	2.21694	GMOY013090	6.02651e-71	1.74008	GMOY013090	6.02651e-71	1.88729
GMOY001039	24	11	1	0.468421	0.508048	GMOY002820	1.22147e-102	1.74	GMOY002820	1.22147e-102	1.8872
GMOY001040	1	0	1	0	0	GMOY008263	2.88323e-38	1.73901	GMOY008263	2.88323e-38	1.88613
GMOY001041	0	0	1	---DIVBYZERO---	---DIVBYZERO---	GMOY008446	7.57785e-41	1.73803	GMOY008446	7.57785e-41	1.88507
GMOY001042	17	19	1	1.14225	1.23888	GMOY009959	5.49148e-115	1.73758	GMOY009959	5.49148e-115	1.88457
GMOY001043	3977	3525	2.10778e-05	0.905854	0.982488	GMOY010824	1.27588e-21	1.73757	GMOY010824	1.27588e-21	1.88457
GMOY001044	56	67	1	1.22276	1.3262	GMOY008098	8.7217e-05	1.73742	GMOY008098	8.7217e-05	1.8844
GMOY001045	2273	2251	1	1.01212	1.09774	GMOY010085	0.0117629	1.7367	GMOY010085	0.0117629	1.88362
GMOY001046	1033	1039	1	1.02795	1.11491	GMOY009308	2.88471e-57	1.7357	GMOY009308	2.88471e-57	1.88254
GMOY001047	2750	2758	1	1.02498	1.11169	GMOY001363	1.56508e-74	1.7355	GMOY001363	1.56508e-74	1.88232
GMOY001048	944	814	1	0.881266	0.95582	GMOY004637	7.44608e-37	1.73549	GMOY004637	7.44608e-37	1.88231
GMOY001049	2599	3991	1.23605e-56	1.56939	1.70215	GMOY005726	3.52722e-58	1.73498	GMOY005726	3.52722e-58	1.88176
GMOY001050	17	24	1	1.44284	1.5649	GMOY001444	9.58159e-05	1.73432	GMOY001444	9.58159e-05	1.88104
GMOY001051	0	0	1	---DIVBYZERO---	---DIVBYZERO---	GMOY004612	1.6e-29	1.73364	GMOY004612	1.6e-29	1.8803
GMOY001052	0	0	1	---DIVBYZERO---	---DIVBYZERO---	GMOY002632	2.61179e-55	1.73357	GMOY002632	2.61179e-55	1.88022
GMOY001053	1	1	1	1.02201	1.10847	GMOY010654	6.44595e-43	1.73326	GMOY010654	6.44595e-43	1.87989
GMOY001054	0	0	1	---DIVBYZERO---	---DIVBYZERO---	GMOY011100	1.69991e-09	1.73243	GMOY011100	1.69991e-09	1.87899
GMOY001055	0	1	1	---DIVBYZERO---	---DIVBYZERO---	GMOY003855	3.9266e-107	1.73235	GMOY003855	3.9266e-107	1.8789
GMOY001056	1926	2527	6.35505e-13	1.34092	1.45436	GMOY013061	1.25561e-37	1.73208	GMOY013061	1.25561e-37	1.87861
GMOY001057	6	3	1	0.511004	0.554235	GMOY001559	8.92787e-44	1.73205	GMOY001559	8.92787e-44	1.87858
GMOY001058	982	665	2.892e-12	0.692094	0.750643	GMOY009201	0.000561446	1.73174	GMOY009201	0.000561446	1.87824
GMOY001059	1256	1234	1	1.00411	1.08905	GMOY002374	1.47128e-63	1.73117	GMOY002374	1.47128e-63	1.87762
GMOY001060	2333	122	< 1.0E-302	0.0534441	0.0579654	GMOY013296	2.74565e-22	1.7306	GMOY013296	2.74565e-22	1.87701
GMOY001061	0	0	1	---DIVBYZERO---	---DIVBYZERO---	GMOY000857	1.05092e-60	1.7291	GMOY000857	1.05092e-60	1.87538
GMOY001062	1	0	1	0	0	GMOY007125	5.32057e-08	1.72793	GMOY007125	5.32057e-08	1.87411
GMOY001063	0	0	1	---DIVBYZERO---	---DIVBYZERO---	GMOY008918	5.16024e-23	1.72765	GMOY008918	5.16024e-23	1.8738
GMOY001064	0	0	1	---DIVBYZERO---	---DIVBYZERO---	GMOY003616	1.77024e-21	1.72764	GMOY003616	1.77024e-21	1.8738
GMOY001065	134	291	8.32877e-10	2.21944	2.4072	GMOY007740	2.76479e-25	1.7274	GMOY007740	2.76479e-25	1.87353
GMOY001066	2	3	1	1.53301	1.6627	GMOY001913	6.76888e-85	1.72724	GMOY001913	6.76888e-85	1.87336
GMOY001067	1	0	1	0	0	GMOY006076	2.4431e-28	1.72531	GMOY006076	2.4431e-28	1.87127
GMOY001068	1866	1583	0.00102535	0.86701	0.940357	GMOY011226	2.57493e-177	1.72519	GMOY011226	2.57493e-177	1.87114
GMOY001069	3376	2895	1.14058e-07	0.876397	0.950538	GMOY003056	1.79153e-62	1.72453	GMOY003056	1.79153e-62	1.87043
GMOY001070	42	39	1	0.949008	1.02929	GMOY003799	1.96943e-106	1.72392	GMOY003799	1.96943e-106	1.86976
GMOY001071	2677	2501	1	0.954817	1.03559	GMOY010244	5.44226e-60	1.72354	GMOY010244	5.44226e-60	1.86935
GMOY001072	2124	2199	1	1.0581	1.14761	GMOY011185	2.06926e-168	1.72337	GMOY011185	2.06926e-168	1.86916
GMOY001073	3391	2446	3.74057e-35	0.737197	0.799562	GMOY008519	1.18057e-95	1.72315	GMOY008519	1.18057e-95	1.86892
GMOY001074	1382	1280	1	0.946578	1.02666	GMOY002855	4.58036e-26	1.72175	GMOY002855	4.58036e-26	1.86741
GMOY001075	2182	2652	1.34092e-05	1.24215	1.34723	GMOY009424	8.95037e-46	1.72128	GMOY009424	8.95037e-46	1.8669
GMOY001076	275	389	0.407152	1.44568	1.56798	GMOY001506	9.62991e-187	1.7212	GMOY001506	9.62991e-187	1.86681
GMOY001077	69	74	1	1.09607	1.18879	GMOY005987	8.9548e-68	1.72084	GMOY005987	8.9548e-68	1.86642
GMOY001078	55	17	0.0586925	0.315894	0.342618	GMOY005204	< 1.0E-302	1.71947	GMOY005204	< 1.0E-302	1.86493
GMOY001079	6674	11224	6.37405e-234	1.71876	1.86417	GMOY011495	< 1.0E-302	1.71915	GMOY011495	< 1.0E-302	1.86458
GMOY001080	48	26	1	0.553588	0.600421	GMOY009295	1.28791e-104	1.71905	GMOY009295	1.28791e-104	1.86448
GMOY001081	6	13	1	2.21435	2.40168	GMOY001079	6.37405e-234	1.71876	GMOY001079	6.37405e-234	1.86417
GMOY001082	67	50	1	0.762693	0.827216	GMOY011998	1.47051e-10	1.71808	GMOY011998	1.47051e-10	1.86343
GMOY001083	0	0	1	---DIVBYZERO---	---DIVBYZERO---	GMOY000852	1.16028e-13	1.71751	GMOY000852	1.16028e-13	1.86281
GMOY001084	3	6	1	2.04402	2.21694	GMOY006030	7.40018e-37	1.71683	GMOY006030	7.40018e-37	1.86207
GMOY001085	0	0	1	---DIVBYZERO---	---DIVBYZERO---	GMOY003561	8.58642e-23	1.71572	GMOY003561	8.58642e-23	1.86087
GMOY001086	2	3	1	1.53301	1.6627	GMOY007385	0.0031214	1.71551	GMOY007385	0.0031214	1.86064
GMOY001087	0	0	1	---DIVBYZERO---	---DIVBYZERO---	GMOY002609	4.94809e-209	1.71539	GMOY002609	4.94809e-209	1.86051
GMOY001088	11	20	1	1.8582	2.0154	GMOY001591	3.7069e-10	1.7147	GMOY001591	3.7069e-10	1.85976
GMOY001089	1131	2405	1.12652e-94	2.17324	2.35709	GMOY009922	5.08732e-66	1.71452	GMOY009922	5.08732e-66	1.85957
GMOY001090	554	1551	1.28162e-100	2.86126	3.10331	GMOY001173	3.33029e-24	1.71412	GMOY001173	3.33029e-24	1.85913
GMOY001091	1240	1241	1	1.02283	1.10936	GMOY001034	4.68287e-86	1.71304	GMOY001034	4.68287e-86	1.85796
GMOY001092	599	1389	8.76457e-65	2.3699	2.57039	GMOY008290	1.37028e-48	1.7122	GMOY008290	1.37028e-48	1.85705
GMOY001093	15	17	1	1.15828	1.25626	GMOY008889	2.21328e-29	1.71156	GMOY008889	2.21328e-29	1.85635
GMOY001094	871	1929	1.35643e-82	2.26344	2.45492	GMOY005802	3.14845e-42	1.71105	GMOY005802	3.14845e-42	1.8558
GMOY001095	47	53	1	1.15248	1.24998	GMOY004018	5.55871e-69	1.71047	GMOY004018	5.55871e-69	1.85518
GMOY001096	3032	4575	3.37465e-60	1.54211	1.67257	GMOY011706	8.31561e-57	1.71013	GMOY011706	8.31561e-57	1.8548
GMOY001097	3668	2943	4.21604e-18	0.820003	0.889374	GMOY007166	3.17552e-17	1.70993	GMOY007166	3.17552e-17	1.85459
GMOY001098	1955	2236	1	1.16891	1.26779	GMOY006853	2.21068e-28	1.70986	GMOY006853	2.21068e-28	1.85451
GMOY001099	1746	1917	1	1.1221	1.21703	GMOY000208	7.45876e-56	1.7084	GMOY000208	7.45876e-56	1.85292
GMOY001100	2189	2063	1	0.963182	1.04466	GMOY003992	9.34412e-41	1.70797	GMOY003992	9.34412e-41	1.85246
GMOY001101	2066	2539	3.21549e-06	1.25599	1.36225	GMOY001274	3.47194e-34	1.70751	GMOY001274	3.47194e-34	1.85197
GMOY001102	354	385	1	1.11151	1.20554	GMOY004276	3.10105e-85	1.7075	GMOY004276	3.10105e-85	1.85195
GMOY001103	5041	3797	3.03216e-41	0.769801	0.834925	GMOY006841	4.50133e-06	1.7074	GMOY006841	4.50133e-06	1.85185
GMOY001104	0	0	1	---DIVBYZERO---	---DIVBYZERO---	GMOY001904	0.00162291	1.70715	GMOY001904	0.00162291	1.85158
GMOY001105	0	0	1	---DIVBYZERO---	---DIVBYZERO---	GMOY009847	1.33279e-19	1.70707	GMOY009847	1.33279e-19	1.85149
GMOY001106	730	686	1	0.960408	1.04166	GMOY011098	9.26779e-17	1.70701	GMOY011098	9.26779e-17	1.85142
GMOY001107	0	0	1	---DIVBYZERO---	---DIVBYZERO---	GMOY005347	3.01554e-54	1.70666	GMOY005347	3.01554e-54	1.85104
GMOY001108	17	2	1	0.120236	0.130408	GMOY011011	1.93766e-64	1.70597	GMOY011011	1.93766e-64	1.85029
GMOY001109	1114	2069	3.65681e-57	1.89815	2.05873	GMOY004387	8.92329e-91	1.70585	GMOY004387	8.92329e-91	1.85017
GMOY001110	0	0	1	---DIVBYZERO---	---DIVBYZERO---	GMOY008006	1.14372e-11	1.70582	GMOY008006	1.14372e-11	1.85013
GMOY001111	0	0	1	---DIVBYZERO---	---DIVBYZERO---	GMOY006793	1.17132e-92	1.70543	GMOY006793	1.17132e-92	1.84971
GMOY001112	1111	1073	1	0.987053	1.07056	GMOY003340	5.07218e-60	1.70521	GMOY003340	5.07218e-60	1.84947
GMOY001113	1297	1099	0.0882832	0.865989	0.93925	GMOY006851	1.92278e-20	1.70488	GMOY006851	1.92278e-20	1.84911
GMOY001114	1848	1599	0.0215446	0.884303	0.959114	GMOY009341	4.23415e-38	1.7045	GMOY009341	4.23415e-38	1.84869
GMOY001115	1526	1451	1	0.971779	1.05399	GMOY005075	2.89078e-21	1.70433	GMOY005075	2.89078e-21	1.84851
GMOY001116	1049	1806	7.64527e-39	1.75953	1.90838	GMOY000338	1.17068e-98	1.70427	GMOY000338	1.17068e-98	1.84845
GMOY001117	1294	1070	0.0052824	0.845092	0.916586	GMOY005329	6.80099e-164	1.70321	GMOY005329	6.80099e-164	1.8473
GMOY001118	989	977	1	1.00961	1.09502	GMOY005648	4.68803e-231	1.7032	GMOY005648	4.68803e-231	1.84729
GMOY001119	397	400	1	1.02973	1.11685	GMOY004499	3.8353e-47	1.70311	GMOY004499	3.8353e-47	1.84719
GMOY001120	7	3	1	0.438004	0.475058	GMOY005933	9.78784e-79	1.70292	GMOY005933	9.78784e-79	1.84698
GMOY001121	1303	92	1.51812e-275	0.0721603	0.0782649	GMOY006340	5.54619e-24	1.70247	GMOY006340	5.54619e-24	1.8465
GMOY001122	4796	4995	1	1.06442	1.15446	GMOY011884	4.16376e-106	1.70207	GMOY011884	4.16376e-106	1.84606
GMOY001123	505	436	1	0.882368	0.957015	GMOY003981	5.10361e-82	1.70089	GMOY003981	5.10361e-82	1.84478
GMOY001124	2593	2401	1	0.946334	1.02639	GMOY001993	1.00672e-29	1.70084	GMOY001993	1.00672e-29	1.84473
GMOY001125	877	1007	1	1.1735	1.27278	GMOY000572	2.31407e-111	1.70062	GMOY000572	2.31407e-111	1.84449
GMOY001126	2043	1808	0.160486	0.90445	0.980965	GMOY009336	6.30602e-45	1.69995	GMOY009336	6.30602e-45	1.84376
GMOY001127	2288	3597	2.07585e-56	1.60672	1.74264	GMOY006487	2.28055e-96	1.69906	GMOY006487	2.28055e-96	1.84279
GMOY001128	2965	3553	9.07105e-07	1.22469	1.32829	GMOY003045	9.71635e-74	1.69794	GMOY003045	9.71635e-74	1.84158
GMOY001129	727	708	1	0.995299	1.0795	GMOY007074	1.21235e-113	1.69793	GMOY007074	1.21235e-113	1.84158
GMOY001130	2176	2475	1	1.16244	1.26078	GMOY011600	8.58458e-147	1.69769	GMOY011600	8.58458e-147	1.84131
GMOY001131	202	168	1	0.849988	0.921895	GMOY011624	3.75189e-68	1.69705	GMOY011624	3.75189e-68	1.84062
GMOY001132	2563	1798	2.9041e-30	0.716961	0.777615	GMOY011138	2.6093e-99	1.69696	GMOY011138	2.6093e-99	1.84053
GMOY001133	2567	3280	1.006e-13	1.30588	1.41635	GMOY010890	0.0137634	1.6968	GMOY010890	0.0137634	1.84034
GMOY001134	14	24	1	1.75202	1.90023	GMOY003582	0.000538922	1.69643	GMOY003582	0.000538922	1.83995
GMOY001135	2	1	1	0.511004	0.554235	GMOY000800	4.51967e-34	1.69527	GMOY000800	4.51967e-34	1.83868
GMOY001136	0	0	1	---DIVBYZERO---	---DIVBYZERO---	GMOY001633	3.77202e-172	1.69511	GMOY001633	3.77202e-172	1.83851
GMOY001137	2	0	1	0	0	GMOY009198	1.15144e-07	1.69447	GMOY009198	1.15144e-07	1.83782
GMOY001138	7129	9747	4.08118e-76	1.39732	1.51553	GMOY007201	1.31342e-35	1.69412	GMOY007201	1.31342e-35	1.83744
GMOY001139	310	477	0.000166553	1.57258	1.70561	GMOY006772	1.0964e-12	1.69368	GMOY006772	1.0964e-12	1.83696
GMOY001140	219	280	1	1.30668	1.41722	GMOY004862	5.9955e-11	1.69169	GMOY004862	5.9955e-11	1.8348
GMOY001141	2309	1029	1.31609e-112	0.455456	0.493986	GMOY010548	0.00145019	1.69066	GMOY010548	0.00145019	1.83369
GMOY001142	2035	2059	1	1.03406	1.12154	GMOY008882	9.47753e-80	1.69014	GMOY008882	9.47753e-80	1.83312
GMOY001143	0	2	1	---DIVBYZERO---	---DIVBYZERO---	GMOY002671	5.47708e-14	1.68978	GMOY002671	5.47708e-14	1.83273
GMOY001144	22	39	1	1.81174	1.96501	GMOY004468	3.35389e-27	1.68977	GMOY004468	3.35389e-27	1.83272
GMOY001145	2111	1913	1	0.92615	1.0045	GMOY008515	9.18164e-179	1.68914	GMOY008515	9.18164e-179	1.83204
GMOY001146	61	75	1	1.25657	1.36287	GMOY009662	3.63902e-52	1.68904	GMOY009662	3.63902e-52	1.83193
GMOY001147	4833	6691	8.1429e-56	1.41491	1.53461	GMOY000625	2.00776e-58	1.68868	GMOY000625	2.00776e-58	1.83154
GMOY001148	2592	2872	1	1.13241	1.22821	GMOY003970	9.20117e-27	1.68844	GMOY003970	9.20117e-27	1.83128
GMOY001149	573	405	0.000180111	0.722362	0.783473	GMOY008511	2.50254e-172	1.68839	GMOY008511	2.50254e-172	1.83122
GMOY001150	25	29	1	1.18553	1.28582	GMOY002280	5.13308e-09	1.68791	GMOY002280	5.13308e-09	1.8307
GMOY001151	2	2	1	1.02201	1.10847	GMOY010515	1.10942e-73	1.68772	GMOY010515	1.10942e-73	1.83049
GMOY001152	6	3	1	0.511004	0.554235	GMOY003257	2.33183e-31	1.68755	GMOY003257	2.33183e-31	1.83031
GMOY001153	4	16	1	4.08804	4.43388	GMOY009962	2.36431e-08	1.68708	GMOY009962	2.36431e-08	1.8298
GMOY001154	482	683	0.000314533	1.4482	1.57071	GMOY000543	9.82492e-23	1.68658	GMOY000543	9.82492e-23	1.82926
GMOY001155	713	776	1	1.11231	1.20641	GMOY002681	2.71117e-61	1.68631	GMOY002681	2.71117e-61	1.82897
GMOY001156	0	0	1	---DIVBYZERO---	---DIVBYZERO---	GMOY010227	5.77615e-29	1.68605	GMOY010227	5.77615e-29	1.82869
GMOY001157	1	2	1	2.04402	2.21694	GMOY007367	1.22958e-88	1.68597	GMOY007367	1.22958e-88	1.8286
GMOY001158	2976	4502	6.55811e-60	1.54606	1.67686	GMOY007541	5.77346e-07	1.68597	GMOY007541	5.77346e-07	1.8286
GMOY001159	2394	2104	0.00940229	0.898207	0.974193	GMOY001569	8.57998e-63	1.68474	GMOY001569	8.57998e-63	1.82727
GMOY001160	6	6	1	1.02201	1.10847	GMOY003446	1.95125e-27	1.68416	GMOY003446	1.95125e-27	1.82663
GMOY001161	1	0	1	0	0	GMOY010539	2.57177e-68	1.68375	GMOY010539	2.57177e-68	1.82619
GMOY001162	1536	1667	1	1.10917	1.20301	GMOY010889	4.56022e-17	1.68361	GMOY010889	4.56022e-17	1.82604
GMOY001163	8669	8608	1	1.01482	1.10067	GMOY003909	2.87923e-13	1.68319	GMOY003909	2.87923e-13	1.82558
GMOY001164	2334	2234	1	0.978221	1.06098	GMOY000799	4.3413e-18	1.68303	GMOY000799	4.3413e-18	1.82541
GMOY001165	14	37	1	2.70102	2.92953	GMOY010647	0.00594397	1.68193	GMOY010647	0.00594397	1.82422
GMOY001166	1719	2592	6.47713e-33	1.54104	1.67141	GMOY005257	2.2119e-38	1.68114	GMOY005257	2.2119e-38	1.82336
GMOY001167	0	0	1	---DIVBYZERO---	---DIVBYZERO---	GMOY002720	4.44433e-06	1.68064	GMOY002720	4.44433e-06	1.82282
GMOY001168	6	6	1	1.02201	1.10847	GMOY002198	8.23836e-16	1.68016	GMOY002198	8.23836e-16	1.8223
GMOY001169	9	19	1	2.15757	2.3401	GMOY005601	2.25475e-88	1.67986	GMOY005601	2.25475e-88	1.82198
GMOY001170	0	0	1	---DIVBYZERO---	---DIVBYZERO---	GMOY003432	2.47902e-22	1.67967	GMOY003432	2.47902e-22	1.82177
GMOY001171	12	10	1	0.851674	0.923724	GMOY011515	1.03466e-11	1.67885	GMOY011515	1.03466e-11	1.82088
GMOY001172	0	0	1	---DIVBYZERO---	---DIVBYZERO---	GMOY010280	4.74307e-146	1.67814	GMOY010280	4.74307e-146	1.82011
GMOY001173	759	1273	3.33029e-24	1.71412	1.85913	GMOY010952	1.84627e-21	1.67756	GMOY010952	1.84627e-21	1.81948
GMOY001174	0	0	1	---DIVBYZERO---	---DIVBYZERO---	GMOY001235	2.05969e-44	1.67728	GMOY001235	2.05969e-44	1.81918
GMOY001175	10	11	1	1.12421	1.21932	GMOY004783	1.09151e-24	1.67629	GMOY004783	1.09151e-24	1.8181
GMOY001176	1445	1636	1	1.1571	1.25499	GMOY008206	5.59496e-73	1.67608	GMOY008206	5.59496e-73	1.81787
GMOY001177	153	55	3.22566e-08	0.367389	0.398469	GMOY008612	2.71391e-32	1.67602	GMOY008612	2.71391e-32	1.81781
GMOY001178	0	0	1	---DIVBYZERO---	---DIVBYZERO---	GMOY001452	3.81399e-36	1.67596	GMOY001452	3.81399e-36	1.81774
GMOY001179	0	0	1	---DIVBYZERO---	---DIVBYZERO---	GMOY008616	1.44178e-59	1.67593	GMOY008616	1.44178e-59	1.81771
GMOY001180	0	0	1	---DIVBYZERO---	---DIVBYZERO---	GMOY011412	7.21256e-106	1.67576	GMOY011412	7.21256e-106	1.81753
GMOY001181	0	0	1	---DIVBYZERO---	---DIVBYZERO---	GMOY002048	3.41366e-89	1.67545	GMOY002048	3.41366e-89	1.81719
GMOY001182	0	0	1	---DIVBYZERO---	---DIVBYZERO---	GMOY002470	1.53142e-260	1.67432	GMOY002470	1.53142e-260	1.81596
GMOY001183	4	1	1	0.255502	0.277117	GMOY007001	7.21075e-64	1.67365	GMOY007001	7.21075e-64	1.81524
GMOY001184	477	491	1	1.05201	1.141	GMOY003316	4.85823e-63	1.67318	GMOY003316	4.85823e-63	1.81473
GMOY001185	4957	8042	3.0347e-146	1.65806	1.79833	GMOY004909	3.36246e-12	1.67218	GMOY004909	3.36246e-12	1.81364
GMOY001186	1245	1416	1	1.16238	1.26072	GMOY009894	8.92881e-10	1.67214	GMOY009894	8.92881e-10	1.8136
GMOY001187	2546	2509	1	1.00716	1.09236	GMOY003003	1.25475e-61	1.67211	GMOY003003	1.25475e-61	1.81356
GMOY001188	1732	2459	2.58288e-22	1.45099	1.57374	GMOY010481	1.89558e-05	1.67166	GMOY010481	1.89558e-05	1.81308
GMOY001189	0	0	1	---DIVBYZERO---	---DIVBYZERO---	GMOY009704	3.30274e-46	1.67125	GMOY009704	3.30274e-46	1.81263
GMOY001190	1	1	1	1.02201	1.10847	GMOY007325	3.6815e-56	1.67089	GMOY007325	3.6815e-56	1.81225
GMOY001191	1308	2621	8.20178e-90	2.04792	2.22118	GMOY010093	2.65995e-11	1.67028	GMOY010093	2.65995e-11	1.81158
GMOY001192	224	234	1	1.06763	1.15795	GMOY011328	3.21635e-52	1.66969	GMOY011328	3.21635e-52	1.81094
GMOY001193	3606	3517	1	0.996785	1.08111	GMOY012183	2.19515e-72	1.66891	GMOY012183	2.19515e-72	1.8101
GMOY001194	3926	3460	6.04669e-06	0.900701	0.976898	GMOY005450	4.31576e-106	1.66885	GMOY005450	4.31576e-106	1.81004
GMOY001195	1	2	1	2.04402	2.21694	GMOY000088	9.99745e-10	1.66885	GMOY000088	9.99745e-10	1.81003
GMOY001196	50	105	0.223779	2.14622	2.32778	GMOY002099	5.98798e-82	1.66816	GMOY002099	5.98798e-82	1.80928
GMOY001197	48	41	1	0.872966	0.946817	GMOY007142	2.26939e-51	1.66811	GMOY007142	2.26939e-51	1.80923
GMOY001198	1101	946	1	0.878129	0.952418	GMOY011343	7.15826e-74	1.66653	GMOY011343	7.15826e-74	1.80752
GMOY001199	302	189	0.00145631	0.639602	0.693711	GMOY008777	1.03012e-15	1.66594	GMOY008777	1.03012e-15	1.80688
GMOY001200	1873	2273	0.000283615	1.24027	1.34519	GMOY008921	3.34853e-32	1.66587	GMOY008921	3.34853e-32	1.80679
GMOY001201	15648	14033	4.51073e-24	0.916529	0.994066	GMOY001311	5.65162e-145	1.66444	GMOY001311	5.65162e-145	1.80525
GMOY001202	5	15	1	3.06603	3.32541	GMOY005228	7.09885e-247	1.66436	GMOY005228	7.09885e-247	1.80516
GMOY001203	36	69	1	1.95885	2.12457	GMOY005543	3.11215e-72	1.66416	GMOY005543	3.11215e-72	1.80495
GMOY001204	1814	1787	1	1.0068	1.09197	GMOY010467	7.50272e-47	1.66329	GMOY010467	7.50272e-47	1.80401
GMOY001205	2554	3391	4.51438e-20	1.35694	1.47174	GMOY003117	0.0102413	1.66293	GMOY003117	0.0102413	1.80361
GMOY001206	1722	1311	1.80014e-11	0.77808	0.843904	GMOY000874	4.67777e-76	1.6629	GMOY000874	4.67777e-76	1.80357
GMOY001207	1021	870	1	0.87086	0.944533	GMOY008925	8.19043e-62	1.66282	GMOY008925	8.19043e-62	1.80349
GMOY001208	2118	1491	4.0256e-24	0.71946	0.780325	GMOY000681	1.69288e-37	1.66261	GMOY000681	1.69288e-37	1.80327
GMOY001209	1250	1155	1	0.944336	1.02423	GMOY009050	3.49744e-224	1.66251	GMOY009050	3.49744e-224	1.80316
GMOY001210	0	0	1	---DIVBYZERO---	---DIVBYZERO---	GMOY002027	1.09404e-57	1.66173	GMOY002027	1.09404e-57	1.80231
GMOY001211	0	1	1	---DIVBYZERO---	---DIVBYZERO---	GMOY010690	6.90629e-62	1.66113	GMOY010690	6.90629e-62	1.80165
GMOY001212	0	0	1	---DIVBYZERO---	---DIVBYZERO---	GMOY013000	4.74805e-67	1.66021	GMOY013000	4.74805e-67	1.80066
GMOY001213	1353	2376	1.84055e-55	1.79475	1.94658	GMOY010385	8.36524e-83	1.65905	GMOY010385	8.36524e-83	1.7994
GMOY001214	934	1284	3.33917e-08	1.40499	1.52385	GMOY001185	3.0347e-146	1.65806	GMOY001185	3.0347e-146	1.79833
GMOY001215	2	1	1	0.511004	0.554235	GMOY004667	2.84378e-89	1.65788	GMOY004667	2.84378e-89	1.79813
GMOY001216	4419	3796	1.39541e-10	0.877924	0.952195	GMOY007147	1.97414e-17	1.65769	GMOY007147	1.97414e-17	1.79792
GMOY001217	236	189	1	0.818473	0.887715	GMOY006544	2.31897e-86	1.65749	GMOY006544	2.31897e-86	1.79771
GMOY001218	799	1278	6.19775e-20	1.6347	1.773	GMOY011190	2.23102e-62	1.65734	GMOY011190	2.23102e-62	1.79755
GMOY001219	28313	23966	1.39708e-95	0.865096	0.938282	GMOY008538	2.4521e-32	1.65648	GMOY008538	2.4521e-32	1.79662
GMOY001220	3114	2401	8.56783e-21	0.788004	0.854667	GMOY011623	6.09269e-36	1.65639	GMOY011623	6.09269e-36	1.79651
GMOY001221	59	5	4.25843e-09	0.0866109	0.0939381	GMOY005021	1.55226e-74	1.65615	GMOY005021	1.55226e-74	1.79626
GMOY001222	176	197	1	1.14395	1.24073	GMOY005600	0.0458214	1.65591	GMOY005600	0.0458214	1.796
GMOY001223	18	19	1	1.07879	1.17005	GMOY002929	5.27837e-81	1.65512	GMOY002929	5.27837e-81	1.79513
GMOY001224	1443	3121	2.39767e-128	2.21046	2.39746	GMOY010629	1.37838e-54	1.65496	GMOY010629	1.37838e-54	1.79497
GMOY001225	0	0	1	---DIVBYZERO---	---DIVBYZERO---	GMOY011566	1.18588e-29	1.65473	GMOY011566	1.18588e-29	1.79471
GMOY001226	0	0	1	---DIVBYZERO---	---DIVBYZERO---	GMOY004681	1.07292e-46	1.6545	GMOY004681	1.07292e-46	1.79447
GMOY001227	0	0	1	---DIVBYZERO---	---DIVBYZERO---	GMOY002864	8.64132e-56	1.65431	GMOY002864	8.64132e-56	1.79426
GMOY001228	7	7	1	1.02201	1.10847	GMOY003912	1.9293e-43	1.65415	GMOY003912	1.9293e-43	1.79408
GMOY001229	198	220	1	1.13557	1.23163	GMOY003879	1.37489e-05	1.6538	GMOY003879	1.37489e-05	1.7937
GMOY001230	771	764	1	1.01273	1.09841	GMOY008134	7.06532e-108	1.65302	GMOY008134	7.06532e-108	1.79287
GMOY001231	4859	5087	1	1.06996	1.16048	GMOY006083	6.84547e-51	1.65268	GMOY006083	6.84547e-51	1.7925
GMOY001232	0	0	1	---DIVBYZERO---	---DIVBYZERO---	GMOY009281	5.93851e-80	1.65252	GMOY009281	5.93851e-80	1.79232
GMOY001233	3593	3225	0.00213078	0.917333	0.994938	GMOY002337	0.000435536	1.65232	GMOY002337	0.000435536	1.79211
GMOY001234	980	2019	1.79607e-73	2.10555	2.28367	GMOY009614	3.24993e-21	1.65231	GMOY009614	3.24993e-21	1.79209
GMOY001235	1477	2424	2.05969e-44	1.67728	1.81918	GMOY007318	0.0120785	1.65225	GMOY007318	0.0120785	1.79202
GMOY001236	4	7	1	1.78852	1.93982	GMOY005867	7.35762e-54	1.65193	GMOY005867	7.35762e-54	1.79168
GMOY001237	0	0	1	---DIVBYZERO---	---DIVBYZERO---	GMOY008660	5.92632e-29	1.65175	GMOY008660	5.92632e-29	1.79149
GMOY001238	1112	1003	1	0.92183	0.999815	GMOY009282	4.80058e-111	1.65155	GMOY009282	4.80058e-111	1.79127
GMOY001239	4	3	1	0.766507	0.831352	GMOY003220	6.29761e-14	1.65136	GMOY003220	6.29761e-14	1.79106
GMOY001240	5455	8039	8.96281e-96	1.50613	1.63354	GMOY001657	5.8316e-31	1.65108	GMOY001657	5.8316e-31	1.79075
GMOY001241	549	453	1	0.843297	0.914638	GMOY008198	4.3716e-08	1.6505	GMOY008198	4.3716e-08	1.79013
GMOY001242	1997	3925	5.26423e-129	2.00871	2.17864	GMOY008878	1.47383e-31	1.64911	GMOY008878	1.47383e-31	1.78862
GMOY001243	3315	3155	1	0.972681	1.05497	GMOY009290	1.77588e-104	1.64815	GMOY009290	1.77588e-104	1.78758
GMOY001244	15	20	1	1.36268	1.47796	GMOY010517	3.04465e-90	1.64807	GMOY010517	3.04465e-90	1.78749
GMOY001245	1780	6104	< 1.0E-302	3.50469	3.80118	GMOY010374	3.18652e-80	1.64805	GMOY010374	3.18652e-80	1.78747
GMOY001246	734	824	1	1.14732	1.24438	GMOY010781	2.95639e-81	1.64803	GMOY010781	2.95639e-81	1.78745
GMOY001247	2	1	1	0.511004	0.554235	GMOY001320	5.6407e-79	1.64795	GMOY001320	5.6407e-79	1.78737
GMOY001248	4	5	1	1.27751	1.38559	GMOY003603	1.17117e-10	1.64745	GMOY003603	1.17117e-10	1.78682
GMOY001249	0	0	1	---DIVBYZERO---	---DIVBYZERO---	GMOY008130	7.90085e-68	1.64732	GMOY008130	7.90085e-68	1.78668
GMOY001250	78	75	1	0.982701	1.06584	GMOY013105	2.80214e-68	1.64725	GMOY013105	2.80214e-68	1.7866
GMOY001251	0	0	1	---DIVBYZERO---	---DIVBYZERO---	GMOY002380	4.73278e-07	1.64691	GMOY002380	4.73278e-07	1.78624
GMOY001252	0	0	1	---DIVBYZERO---	---DIVBYZERO---	GMOY002545	2.29922e-70	1.64689	GMOY002545	2.29922e-70	1.78621
GMOY001253	882	1411	2.72187e-22	1.63498	1.7733	GMOY004816	2.05184e-135	1.64683	GMOY004816	2.05184e-135	1.78615
GMOY001254	7228	9106	1.87741e-37	1.28755	1.39647	GMOY002202	1.65924e-37	1.64682	GMOY002202	1.65924e-37	1.78614
GMOY001255	3873	4080	1	1.07663	1.16771	GMOY009700	5.35671e-27	1.64651	GMOY009700	5.35671e-27	1.78581
GMOY001256	796	947	1	1.21588	1.31874	GMOY000441	9.61775e-38	1.64645	GMOY000441	9.61775e-38	1.78573
GMOY001257	1885	1997	1	1.08273	1.17433	GMOY010904	1.70825e-52	1.64555	GMOY010904	1.70825e-52	1.78476
GMOY001258	1878	2289	0.000113681	1.24568	1.35106	GMOY002795	2.47453e-34	1.64536	GMOY002795	2.47453e-34	1.78456
GMOY001259	0	2	1	---DIVBYZERO---	---DIVBYZERO---	GMOY010615	5.7884e-68	1.64468	GMOY010615	5.7884e-68	1.78382
GMOY001260	0	0	1	---DIVBYZERO---	---DIVBYZERO---	GMOY009501	2.49436e-25	1.64456	GMOY009501	2.49436e-25	1.78369
GMOY001261	0	0	1	---DIVBYZERO---	---DIVBYZERO---	GMOY007731	1.21837e-50	1.6441	GMOY007731	1.21837e-50	1.78319
GMOY001262	10	23	1	2.35062	2.54948	GMOY008712	2.7794e-21	1.64389	GMOY008712	2.7794e-21	1.78296
GMOY001263	0	0	1	---DIVBYZERO---	---DIVBYZERO---	GMOY007026	1.14331e-42	1.64331	GMOY007026	1.14331e-42	1.78233
GMOY001264	8	9	1	1.14976	1.24703	GMOY006148	2.5633e-54	1.64309	GMOY006148	2.5633e-54	1.78209
GMOY001265	0	0	1	---DIVBYZERO---	---DIVBYZERO---	GMOY005832	4.37776e-51	1.64222	GMOY005832	4.37776e-51	1.78115
GMOY001266	0	0	1	---DIVBYZERO---	---DIVBYZERO---	GMOY002606	6.0543e-33	1.64201	GMOY002606	6.0543e-33	1.78092
GMOY001267	0	1	1	---DIVBYZERO---	---DIVBYZERO---	GMOY011522	2.85318e-60	1.64165	GMOY011522	2.85318e-60	1.78053
GMOY001268	6	3	1	0.511004	0.554235	GMOY001641	5.53294e-75	1.64133	GMOY001641	5.53294e-75	1.78018
GMOY001269	0	0	1	---DIVBYZERO---	---DIVBYZERO---	GMOY010976	4.13588e-73	1.64109	GMOY010976	4.13588e-73	1.77993
GMOY001270	0	0	1	---DIVBYZERO---	---DIVBYZERO---	GMOY011959	1.13157e-15	1.64068	GMOY011959	1.13157e-15	1.77948
GMOY001271	0	0	1	---DIVBYZERO---	---DIVBYZERO---	GMOY011815	1.30416e-20	1.64053	GMOY011815	1.30416e-20	1.77931
GMOY001272	3264	4182	1.10034e-18	1.30945	1.42023	GMOY011607	4.98329e-56	1.63979	GMOY011607	4.98329e-56	1.77852
GMOY001273	2402	2785	0.0449488	1.18497	1.28521	GMOY010870	4.88292e-147	1.63964	GMOY010870	4.88292e-147	1.77835
GMOY001274	1063	1776	3.47194e-34	1.70751	1.85197	GMOY003029	4.83405e-14	1.63907	GMOY003029	4.83405e-14	1.77773
GMOY001275	2359	2448	1	1.06057	1.15029	GMOY006610	9.37978e-129	1.63897	GMOY006610	9.37978e-129	1.77762
GMOY001276	2187	1569	1.59217e-22	0.733211	0.795239	GMOY009152	4.0722e-42	1.63873	GMOY009152	4.0722e-42	1.77736
GMOY001277	31733	11861	< 1.0E-302	0.382001	0.414318	GMOY005623	1.97475e-15	1.63682	GMOY005623	1.97475e-15	1.7753
GMOY001278	1433	2141	1.53071e-25	1.52695	1.65613	GMOY000106	3.364e-23	1.63656	GMOY000106	3.364e-23	1.77502
GMOY001279	36	75	1	2.12919	2.30931	GMOY007471	3.56769e-12	1.636	GMOY007471	3.56769e-12	1.7744
GMOY001280	580	662	1	1.1665	1.26518	GMOY007838	9.29027e-14	1.63592	GMOY007838	9.29027e-14	1.77432
GMOY001281	26	16	1	0.628929	0.682135	GMOY004046	2.74694e-44	1.63571	GMOY004046	2.74694e-44	1.77408
GMOY001282	36	17	1	0.482615	0.523444	GMOY008325	6.41933e-23	1.63567	GMOY008325	6.41933e-23	1.77404
GMOY001283	4	6	1	1.53301	1.6627	GMOY000718	2.83256e-16	1.63552	GMOY000718	2.83256e-16	1.77388
GMOY001284	7979	5774	2.08099e-84	0.739576	0.802143	GMOY004807	2.805e-24	1.63521	GMOY004807	2.805e-24	1.77355
GMOY001285	1	6	1	6.13205	6.65081	GMOY001253	2.72187e-22	1.63498	GMOY001253	2.72187e-22	1.7733
GMOY001286	82	118	1	1.4707	1.59511	GMOY001218	6.19775e-20	1.6347	GMOY001218	6.19775e-20	1.773
GMOY001287	1	0	1	0	0	GMOY010850	1.27048e-47	1.63453	GMOY010850	1.27048e-47	1.77281
GMOY001288	425	409	1	0.983533	1.06674	GMOY004111	2.10122e-96	1.63423	GMOY004111	2.10122e-96	1.77248
GMOY001289	5350	5072	1	0.968903	1.05087	GMOY009368	< 1.0E-302	1.63415	GMOY009368	< 1.0E-302	1.77239
GMOY001290	5498	4345	4.08853e-32	0.807681	0.876009	GMOY008811	1.81294e-43	1.63397	GMOY008811	1.81294e-43	1.7722
GMOY001291	733	895	1	1.24788	1.35345	GMOY008235	5.3489e-11	1.63352	GMOY008235	5.3489e-11	1.77171
GMOY001292	4986	7409	7.48098e-92	1.51867	1.64714	GMOY002294	1.32548e-42	1.63319	GMOY002294	1.32548e-42	1.77135
GMOY001293	52	74	1	1.4544	1.57744	GMOY007915	0.0263669	1.63293	GMOY007915	0.0263669	1.77107
GMOY001294	1363	1902	6.64511e-15	1.42616	1.54681	GMOY003348	3.17391e-85	1.63262	GMOY003348	3.17391e-85	1.77074
GMOY001295	34	42	1	1.26248	1.36929	GMOY006006	3.98246e-49	1.63202	GMOY006006	3.98246e-49	1.77008
GMOY001296	1110	994	1	0.915204	0.992629	GMOY005879	1.22943e-28	1.63192	GMOY005879	1.22943e-28	1.76997
GMOY001297	911	558	1.034e-17	0.625994	0.678952	GMOY010849	2.32593e-21	1.6314	GMOY010849	2.32593e-21	1.76941
GMOY001298	92	115	1	1.27751	1.38559	GMOY004249	3.12049e-71	1.63129	GMOY004249	3.12049e-71	1.7693
GMOY001299	1657	4525	8.92049e-287	2.79094	3.02705	GMOY009963	1.63877e-16	1.63074	GMOY009963	1.63877e-16	1.7687
GMOY001300	281	163	7.51582e-05	0.592838	0.642991	GMOY004049	0.00193998	1.63057	GMOY004049	0.00193998	1.76851
GMOY001301	0	0	1	---DIVBYZERO---	---DIVBYZERO---	GMOY002075	3.90822e-39	1.62978	GMOY002075	3.90822e-39	1.76766
GMOY001302	1	2	1	2.04402	2.21694	GMOY005944	1.25692e-85	1.62946	GMOY005944	1.25692e-85	1.76731
GMOY001303	1	2	1	2.04402	2.21694	GMOY007612	6.29414e-47	1.62917	GMOY007612	6.29414e-47	1.76699
GMOY001304	97	2	4.5747e-23	0.0210723	0.022855	GMOY004071	1.17936e-124	1.62906	GMOY004071	1.17936e-124	1.76688
GMOY001305	4	9	1	2.29952	2.49406	GMOY003745	4.5732e-23	1.62903	GMOY003745	4.5732e-23	1.76685
GMOY001306	6871	7377	1	1.09727	1.1901	GMOY007223	2.06013e-166	1.62902	GMOY007223	2.06013e-166	1.76683
GMOY001307	377	568	3.7385e-05	1.53979	1.67005	GMOY001584	3.07097e-23	1.62821	GMOY001584	3.07097e-23	1.76595
GMOY001308	112	261	3.65472e-10	2.38165	2.58313	GMOY002373	5.29678e-46	1.62814	GMOY002373	5.29678e-46	1.76588
GMOY001309	0	4	1	---DIVBYZERO---	---DIVBYZERO---	GMOY003986	3.53984e-60	1.62786	GMOY003986	3.53984e-60	1.76557
GMOY001310	619	744	1	1.22839	1.33231	GMOY006023	8.40117e-91	1.62764	GMOY006023	8.40117e-91	1.76534
GMOY001311	4825	7858	5.65162e-145	1.66444	1.80525	GMOY000833	1.58085e-28	1.62761	GMOY000833	1.58085e-28	1.7653
GMOY001312	9	5	1	0.567783	0.615816	GMOY003394	2.89194e-205	1.62732	GMOY003394	2.89194e-205	1.76499
GMOY001313	546	487	1	0.911572	0.988689	GMOY005927	2.98452e-49	1.62698	GMOY005927	2.98452e-49	1.76462
GMOY001314	0	0	1	---DIVBYZERO---	---DIVBYZERO---	GMOY005111	1.86196e-26	1.62632	GMOY005111	1.86196e-26	1.7639
GMOY001315	3095	3617	0.000286554	1.19438	1.29542	GMOY007985	3.32962e-17	1.62586	GMOY007985	3.32962e-17	1.7634
GMOY001316	2652	5157	1.40522e-165	1.98737	2.1555	GMOY009200	2.70269e-55	1.62584	GMOY009200	2.70269e-55	1.76338
GMOY001317	0	0	1	---DIVBYZERO---	---DIVBYZERO---	GMOY011166	5.39115e-40	1.62524	GMOY011166	5.39115e-40	1.76273
GMOY001318	0	0	1	---DIVBYZERO---	---DIVBYZERO---	GMOY004929	2.35015e-25	1.62519	GMOY004929	2.35015e-25	1.76268
GMOY001319	0	0	1	---DIVBYZERO---	---DIVBYZERO---	GMOY001443	2.30304e-89	1.62445	GMOY001443	2.30304e-89	1.76188
GMOY001320	2792	4502	5.6407e-79	1.64795	1.78737	GMOY005603	1.26157e-72	1.62434	GMOY005603	1.26157e-72	1.76176
GMOY001321	1280	2537	1.76439e-84	2.02565	2.19702	GMOY001576	3.98777e-35	1.62428	GMOY001576	3.98777e-35	1.76169
GMOY001322	2303	2323	1	1.03088	1.1181	GMOY005147	0.00277206	1.62401	GMOY005147	0.00277206	1.7614
GMOY001323	6549	5570	3.69295e-19	0.86923	0.942766	GMOY000012	3.56136e-29	1.62247	GMOY000012	3.56136e-29	1.75973
GMOY001324	3	4	1	1.36268	1.47796	GMOY010783	5.75918e-17	1.62244	GMOY010783	5.75918e-17	1.75969
GMOY001325	1045	984	1	0.962351	1.04376	GMOY005001	4.65839e-132	1.62243	GMOY005001	4.65839e-132	1.75969
GMOY001326	1051	1128	1	1.09688	1.18968	GMOY000699	2.95548e-57	1.62059	GMOY000699	2.95548e-57	1.75769
GMOY001327	2	2	1	1.02201	1.10847	GMOY003243	3.7002e-66	1.62035	GMOY003243	3.7002e-66	1.75742
GMOY001328	1739	1862	1	1.0943	1.18687	GMOY007284	8.02279e-20	1.62023	GMOY007284	8.02279e-20	1.7573
GMOY001329	939	1107	1	1.20486	1.30679	GMOY002067	5.6314e-27	1.62012	GMOY002067	5.6314e-27	1.75718
GMOY001330	1430	1507	1	1.07704	1.16816	GMOY004732	3.80406e-09	1.61974	GMOY004732	3.80406e-09	1.75677
GMOY001331	6	4	1	0.681339	0.738979	GMOY001744	9.79009e-33	1.61935	GMOY001744	9.79009e-33	1.75634
GMOY001332	8558	7890	1.75093e-06	0.942235	1.02195	GMOY006553	9.00574e-68	1.61889	GMOY006553	9.00574e-68	1.75585
GMOY001333	478	323	0.000119876	0.690604	0.749028	GMOY006529	2.69243e-15	1.61831	GMOY006529	2.69243e-15	1.75521
GMOY001334	177	198	1	1.14326	1.23998	GMOY007272	2.23616e-56	1.61756	GMOY007272	2.23616e-56	1.75441
GMOY001335	3097	2441	2.07865e-17	0.805529	0.873675	GMOY006749	2.33535e-36	1.6169	GMOY006749	2.33535e-36	1.75369
GMOY001337	2602	3118	1.26344e-05	1.22468	1.32829	GMOY011625	3.72351e-23	1.61659	GMOY011625	3.72351e-23	1.75335
GMOY001338	80	100	1	1.27751	1.38559	GMOY009000	2.92595e-13	1.61632	GMOY009000	2.92595e-13	1.75306
GMOY001339	1	1	1	1.02201	1.10847	GMOY010022	3.13835e-08	1.61608	GMOY010022	3.13835e-08	1.7528
GMOY001340	48	74	1	1.5756	1.70889	GMOY008147	8.6992e-53	1.61602	GMOY008147	8.6992e-53	1.75273
GMOY001341	111	113	1	1.04042	1.12844	GMOY006872	5.6292e-31	1.61231	GMOY006872	5.6292e-31	1.74871
GMOY001342	0	102	7.57578e-27	---DIVBYZERO---	---DIVBYZERO---	GMOY009355	1.78342e-43	1.61217	GMOY009355	1.78342e-43	1.74855
GMOY001343	4	3	1	0.766507	0.831352	GMOY006327	0.00173889	1.61163	GMOY006327	0.00173889	1.74797
GMOY001344	13	16	1	1.25786	1.36427	GMOY006550	1.46428e-41	1.61156	GMOY006550	1.46428e-41	1.74789
GMOY001345	3	85	1.23722e-17	28.9569	31.4066	GMOY007822	2.55387e-08	1.61125	GMOY007822	2.55387e-08	1.74756
GMOY001346	271	139	2.20648e-07	0.524204	0.568551	GMOY006808	1.20903e-150	1.61098	GMOY006808	1.20903e-150	1.74726
GMOY001347	436	415	1	0.972784	1.05508	GMOY001425	6.82844e-92	1.61032	GMOY001425	6.82844e-92	1.74655
GMOY001348	1920	1869	1	0.994862	1.07903	GMOY007224	1.84068e-43	1.60956	GMOY007224	1.84068e-43	1.74573
GMOY001349	1647	2842	5.36568e-63	1.76354	1.91273	GMOY005514	2.39649e-73	1.60956	GMOY005514	2.39649e-73	1.74572
GMOY001350	1406	941	9.77415e-20	0.684005	0.74187	GMOY006536	7.92219e-89	1.60929	GMOY006536	7.92219e-89	1.74543
GMOY001351	4423	4308	1	0.995436	1.07965	GMOY003320	9.05638e-75	1.6091	GMOY003320	9.05638e-75	1.74523
GMOY001352	3164	2697	1.14294e-07	0.871162	0.944861	GMOY000194	2.31932e-62	1.60863	GMOY000194	2.31932e-62	1.74472
GMOY001353	1	0	1	0	0	GMOY006156	5.84664e-34	1.60861	GMOY006156	5.84664e-34	1.7447
GMOY001354	58	24	1	0.4229	0.458677	GMOY005665	5.02209e-15	1.60838	GMOY005665	5.02209e-15	1.74445
GMOY001355	2173	2367	1	1.11325	1.20743	GMOY005291	1.84587e-10	1.60804	GMOY005291	1.84587e-10	1.74408
GMOY001356	3731	3931	1	1.07679	1.16789	GMOY011764	5.28488e-10	1.60782	GMOY011764	5.28488e-10	1.74384
GMOY001357	1657	1829	1	1.1281	1.22353	GMOY012306	7.67908e-69	1.60765	GMOY012306	7.67908e-69	1.74365
GMOY001358	150	227	1	1.54664	1.67748	GMOY010074	3.76644e-22	1.60755	GMOY010074	3.76644e-22	1.74354
GMOY001359	5053	4226	2.76413e-17	0.854742	0.927051	GMOY008936	0.00844855	1.60738	GMOY008936	0.00844855	1.74337
GMOY001360	4887	5423	0.205096	1.1341	1.23004	GMOY010706	2.86109e-57	1.60702	GMOY010706	2.86109e-57	1.74297
GMOY001361	25078	22156	3.88343e-50	0.902928	0.979314	GMOY001127	2.07585e-56	1.60672	GMOY001127	2.07585e-56	1.74264
GMOY001362	479	253	6.71418e-14	0.539808	0.585475	GMOY005644	7.86404e-10	1.60632	GMOY005644	7.86404e-10	1.74221
GMOY001363	2077	3527	1.56508e-74	1.7355	1.88232	GMOY004876	6.36799e-174	1.6057	GMOY004876	6.36799e-174	1.74154
GMOY001364	1096	1075	1	1.00243	1.08723	GMOY009527	7.92738e-09	1.60568	GMOY009527	7.92738e-09	1.74152
GMOY001365	14	18	1	1.31401	1.42517	GMOY002271	2.58435e-139	1.60546	GMOY002271	2.58435e-139	1.74128
GMOY001366	324	61	2.12835e-41	0.192415	0.208693	GMOY004635	7.52341e-65	1.60535	GMOY004635	7.52341e-65	1.74116
GMOY001367	1323	3188	5.19155e-163	2.46271	2.67105	GMOY003707	9.71124e-30	1.60532	GMOY003707	9.71124e-30	1.74112
GMOY001368	4	4	1	1.02201	1.10847	GMOY000302	9.11985e-35	1.60511	GMOY000302	9.11985e-35	1.7409
GMOY001369	9481	8899	0.000324996	0.959272	1.04042	GMOY008829	2.89932e-44	1.60198	GMOY008829	2.89932e-44	1.7375
GMOY001370	94	324	9.49459e-26	3.52267	3.82068	GMOY006355	1.35107e-17	1.60106	GMOY006355	1.35107e-17	1.73651
GMOY001371	0	0	1	---DIVBYZERO---	---DIVBYZERO---	GMOY011424	2.70592e-96	1.60021	GMOY011424	2.70592e-96	1.73558
GMOY001372	0	0	1	---DIVBYZERO---	---DIVBYZERO---	GMOY010714	7.59896e-94	1.59999	GMOY010714	7.59896e-94	1.73535
GMOY001373	7	5	1	0.730006	0.791764	GMOY011635	3.96621e-58	1.59959	GMOY011635	3.96621e-58	1.73492
GMOY001374	0	0	1	---DIVBYZERO---	---DIVBYZERO---	GMOY013063	5.27777e-25	1.59934	GMOY013063	5.27777e-25	1.73464
GMOY001375	0	0	1	---DIVBYZERO---	---DIVBYZERO---	GMOY007294	3.1075e-10	1.59801	GMOY007294	3.1075e-10	1.7332
GMOY001376	0	0	1	---DIVBYZERO---	---DIVBYZERO---	GMOY003413	2.29527e-73	1.59741	GMOY003413	2.29527e-73	1.73255
GMOY001377	9	0	1	0	0	GMOY011709	1.70377e-99	1.59675	GMOY011709	1.70377e-99	1.73183
GMOY001378	1989	2832	1.58089e-26	1.45517	1.57827	GMOY003662	3.37944e-05	1.59668	GMOY003662	3.37944e-05	1.73176
GMOY001379	9827	6636	9.88805e-147	0.690145	0.74853	GMOY003377	1.11117e-36	1.596	GMOY003377	1.11117e-36	1.73101
GMOY001380	1682	1495	1	0.908385	0.985233	GMOY007824	3.87438e-39	1.59597	GMOY007824	3.87438e-39	1.73099
GMOY001381	28	38	1	1.38701	1.50435	GMOY005086	2.7557e-05	1.59588	GMOY005086	2.7557e-05	1.73089
GMOY001382	27	2	0.00914417	0.0757044	0.0821088	GMOY010985	4.27687e-87	1.59551	GMOY010985	4.27687e-87	1.73049
GMOY001383	0	0	1	---DIVBYZERO---	---DIVBYZERO---	GMOY002066	1.76536e-31	1.59544	GMOY002066	1.76536e-31	1.73041
GMOY001384	0	0	1	---DIVBYZERO---	---DIVBYZERO---	GMOY002073	1.45638e-35	1.59497	GMOY002073	1.45638e-35	1.72991
GMOY001385	0	0	1	---DIVBYZERO---	---DIVBYZERO---	GMOY004587	8.09077e-30	1.59493	GMOY004587	8.09077e-30	1.72986
GMOY001386	0	0	1	---DIVBYZERO---	---DIVBYZERO---	GMOY002219	5.08602e-19	1.5949	GMOY002219	5.08602e-19	1.72983
GMOY001387	104	558	4.60136e-70	5.48347	5.94736	GMOY001833	1.19521e-57	1.59432	GMOY001833	1.19521e-57	1.72919
GMOY001388	33	89	0.00853594	2.75633	2.98951	GMOY011901	1.06947e-87	1.59376	GMOY011901	1.06947e-87	1.72859
GMOY001389	7	3	1	0.438004	0.475058	GMOY001453	2.37647e-10	1.59371	GMOY001453	2.37647e-10	1.72853
GMOY001390	121	69	1	0.582798	0.632102	GMOY007306	1.16801e-07	1.59364	GMOY007306	1.16801e-07	1.72846
GMOY001391	29	26	1	0.916284	0.9938	GMOY011698	1.65569e-07	1.59313	GMOY011698	1.65569e-07	1.72791
GMOY001392	1023	1131	1	1.1299	1.22549	GMOY011822	5.23245e-11	1.59226	GMOY011822	5.23245e-11	1.72696
GMOY001393	7129	10861	1.47103e-152	1.55703	1.68875	GMOY000198	2.20939e-16	1.59215	GMOY000198	2.20939e-16	1.72685
GMOY001394	0	0	1	---DIVBYZERO---	---DIVBYZERO---	GMOY007619	1.72504e-17	1.59202	GMOY007619	1.72504e-17	1.72671
GMOY001395	0	0	1	---DIVBYZERO---	---DIVBYZERO---	GMOY003690	5.47263e-17	1.59165	GMOY003690	5.47263e-17	1.7263
GMOY001396	0	0	1	---DIVBYZERO---	---DIVBYZERO---	GMOY006490	0.0449249	1.59096	GMOY006490	0.0449249	1.72555
GMOY001397	0	0	1	---DIVBYZERO---	---DIVBYZERO---	GMOY007379	4.82871e-48	1.59056	GMOY007379	4.82871e-48	1.72512
GMOY001398	5	2	1	0.408804	0.443388	GMOY008151	1.04087e-12	1.59052	GMOY008151	1.04087e-12	1.72508
GMOY001399	0	0	1	---DIVBYZERO---	---DIVBYZERO---	GMOY005957	8.99594e-26	1.59048	GMOY005957	8.99594e-26	1.72503
GMOY001400	2438	2431	1	1.01907	1.10529	GMOY001717	3.5187e-50	1.59032	GMOY001717	3.5187e-50	1.72486
GMOY001401	41	71	1	1.76982	1.91954	GMOY002246	1.46082e-24	1.5902	GMOY002246	1.46082e-24	1.72473
GMOY001402	4531	4146	0.00719343	0.935169	1.01428	GMOY007239	2.08372e-36	1.59015	GMOY007239	2.08372e-36	1.72467
GMOY001403	7609	6617	4.46628e-17	0.888768	0.963956	GMOY002504	1.47557e-34	1.58942	GMOY002504	1.47557e-34	1.72388
GMOY001404	1373	1355	1	1.00861	1.09394	GMOY005830	8.83141e-164	1.58939	GMOY005830	8.83141e-164	1.72385
GMOY001405	1	0	1	0	0	GMOY007844	5.11229e-47	1.58625	GMOY007844	5.11229e-47	1.72045
GMOY001406	957	941	1	1.00492	1.08994	GMOY004811	1.311e-07	1.58604	GMOY004811	1.311e-07	1.72022
GMOY001407	1154	1174	1	1.03972	1.12768	GMOY004670	2.18756e-41	1.58599	GMOY004670	2.18756e-41	1.72016
GMOY001408	3582	3817	1	1.08906	1.18119	GMOY003102	1.04875e-60	1.5859	GMOY003102	1.04875e-60	1.72007
GMOY001409	9904	8553	3.5557e-25	0.882597	0.957263	GMOY010469	4.55866e-60	1.58509	GMOY010469	4.55866e-60	1.71919
GMOY001410	1092	2224	6.41405e-79	2.08145	2.25754	GMOY004442	7.32181e-19	1.58457	GMOY004442	7.32181e-19	1.71862
GMOY001411	32321	25837	1.89322e-183	0.816981	0.886096	GMOY007832	7.14278e-72	1.58449	GMOY007832	7.14278e-72	1.71854
GMOY001412	2743	2832	1	1.05517	1.14443	GMOY006286	3.30288e-97	1.58344	GMOY006286	3.30288e-97	1.7174
GMOY001413	1677	1676	1	1.0214	1.10781	GMOY002713	2.51644e-257	1.58338	GMOY002713	2.51644e-257	1.71733
GMOY001414	43	32	1	0.760565	0.824907	GMOY010038	2.75556e-50	1.58337	GMOY010038	2.75556e-50	1.71733
GMOY001415	66	55	1	0.851674	0.923724	GMOY010118	2.24571e-62	1.58336	GMOY010118	2.24571e-62	1.71731
GMOY001416	1	0	1	0	0	GMOY012020	1.06044e-76	1.58313	GMOY012020	1.06044e-76	1.71706
GMOY001418	1249	1086	1	0.888632	0.963809	GMOY007387	9.90771e-53	1.58303	GMOY007387	9.90771e-53	1.71696
GMOY001419	2320	2383	1	1.04976	1.13857	GMOY005123	2.49792e-26	1.58293	GMOY005123	2.49792e-26	1.71684
GMOY001420	1528	1741	1	1.16447	1.26299	GMOY001003	3.16528e-36	1.58232	GMOY001003	3.16528e-36	1.71619
GMOY001421	3740	5366	9.03691e-55	1.46634	1.59039	GMOY009885	1.67996e-74	1.58196	GMOY009885	1.67996e-74	1.71579
GMOY001422	652	640	1	1.0032	1.08807	GMOY008077	1.80785e-24	1.58168	GMOY008077	1.80785e-24	1.71549
GMOY001423	16621	15768	1.55514e-06	0.969559	1.05158	GMOY000654	4.87509e-12	1.58128	GMOY000654	4.87509e-12	1.71506
GMOY001424	0	0	1	---DIVBYZERO---	---DIVBYZERO---	GMOY006967	8.48884e-18	1.57925	GMOY006967	8.48884e-18	1.71285
GMOY001425	3629	5718	6.82844e-92	1.61032	1.74655	GMOY008483	2.35421e-07	1.57925	GMOY008483	2.35421e-07	1.71285
GMOY001426	3692	5392	1.2183e-60	1.4926	1.61887	GMOY010514	5.11961e-44	1.57905	GMOY010514	5.11961e-44	1.71263
GMOY001427	5033	4552	6.9174e-05	0.924336	1.00253	GMOY006388	2.32072e-07	1.57881	GMOY006388	2.32072e-07	1.71238
GMOY001428	7905	6692	6.25727e-25	0.865185	0.938378	GMOY002622	1.56037e-05	1.57867	GMOY002622	1.56037e-05	1.71222
GMOY001429	51	102	0.840817	2.04402	2.21694	GMOY010751	3.13213e-21	1.57864	GMOY010751	3.13213e-21	1.71219
GMOY001430	0	0	1	---DIVBYZERO---	---DIVBYZERO---	GMOY007964	5.36386e-18	1.57808	GMOY007964	5.36386e-18	1.71159
GMOY001431	1760	2310	1.34827e-11	1.34139	1.45487	GMOY004838	2.40588e-23	1.57795	GMOY004838	2.40588e-23	1.71144
GMOY001432	32	32	1	1.02201	1.10847	GMOY000754	1.03802e-34	1.57702	GMOY000754	1.03802e-34	1.71043
GMOY001433	0	0	1	---DIVBYZERO---	---DIVBYZERO---	GMOY009884	1.71103e-40	1.57689	GMOY009884	1.71103e-40	1.7103
GMOY001434	4606	3789	1.60917e-18	0.840728	0.911852	GMOY004546	5.50353e-276	1.57685	GMOY004546	5.50353e-276	1.71025
GMOY001435	576	450	0.313371	0.798444	0.865991	GMOY002160	1.91908e-21	1.5763	GMOY002160	1.91908e-21	1.70965
GMOY001436	2906	2282	1.19546e-16	0.802555	0.87045	GMOY007614	4.18386e-14	1.57608	GMOY007614	4.18386e-14	1.70941
GMOY001437	687	1807	1.09783e-106	2.68817	2.91558	GMOY002770	1.11826e-126	1.57538	GMOY002770	1.11826e-126	1.70866
GMOY001438	2299	3078	3.44239e-19	1.36831	1.48407	GMOY012997	8.76813e-23	1.57318	GMOY012997	8.76813e-23	1.70627
GMOY001439	1925	1705	0.317437	0.905208	0.981787	GMOY006585	7.46158e-25	1.57305	GMOY006585	7.46158e-25	1.70613
GMOY001440	2	4	1	2.04402	2.21694	GMOY005290	8.72752e-22	1.57284	GMOY005290	8.72752e-22	1.7059
GMOY001441	0	0	1	---DIVBYZERO---	---DIVBYZERO---	GMOY001139	0.000166553	1.57258	GMOY001139	0.000166553	1.70561
GMOY001443	3381	5374	2.30304e-89	1.62445	1.76188	GMOY010723	1.31346e-153	1.57251	GMOY010723	1.31346e-153	1.70554
GMOY001444	198	336	9.58159e-05	1.73432	1.88104	GMOY009331	2.38855e-30	1.57243	GMOY009331	2.38855e-30	1.70546
GMOY001445	639	661	1	1.0572	1.14663	GMOY007842	2.92941e-55	1.57132	GMOY007842	2.92941e-55	1.70425
GMOY001446	0	0	1	---DIVBYZERO---	---DIVBYZERO---	GMOY008692	1.46951e-46	1.57093	GMOY008692	1.46951e-46	1.70383
GMOY001447	530	1028	7.25575e-31	1.98231	2.15001	GMOY010987	6.18235e-108	1.57023	GMOY010987	6.18235e-108	1.70307
GMOY001448	88	65	1	0.754893	0.818756	GMOY008578	1.69741e-58	1.56942	GMOY008578	1.69741e-58	1.70219
GMOY001449	0	0	1	---DIVBYZERO---	---DIVBYZERO---	GMOY001049	1.23605e-56	1.56939	GMOY001049	1.23605e-56	1.70215
GMOY001450	0	0	1	---DIVBYZERO---	---DIVBYZERO---	GMOY009801	1.05492e-44	1.56892	GMOY009801	1.05492e-44	1.70164
GMOY001451	53	69	1	1.33054	1.4431	GMOY002551	1.31147e-41	1.56796	GMOY002551	1.31147e-41	1.7006
GMOY001452	1219	1999	3.81399e-36	1.67596	1.81774	GMOY009351	9.28544e-22	1.56784	GMOY009351	9.28544e-22	1.70048
GMOY001453	522	814	2.37647e-10	1.59371	1.72853	GMOY000532	6.548e-21	1.56761	GMOY000532	6.548e-21	1.70022
GMOY001454	11682	21310	< 1.0E-302	1.86432	2.02204	GMOY003081	2.77761e-112	1.56758	GMOY003081	2.77761e-112	1.70019
GMOY001455	481457	138	< 1.0E-302	0.000292938	0.00031772	GMOY009908	7.13873e-15	1.56682	GMOY009908	7.13873e-15	1.69936
GMOY001456	4511	4496	1	1.01861	1.10478	GMOY011696	0.000651437	1.56661	GMOY011696	0.000651437	1.69914
GMOY001457	88	124	1	1.4401	1.56193	GMOY009366	3.76564e-274	1.56634	GMOY009366	3.76564e-274	1.69885
GMOY001458	69	56	1	0.829457	0.899627	GMOY010711	3.9688e-27	1.56599	GMOY010711	3.9688e-27	1.69847
GMOY001459	14	11	1	0.803007	0.87094	GMOY007840	6.78711e-36	1.56529	GMOY007840	6.78711e-36	1.69771
GMOY001460	1371	864	5.22261e-25	0.644067	0.698554	GMOY007870	2.65949e-10	1.56517	GMOY007870	2.65949e-10	1.69759
GMOY001461	0	0	1	---DIVBYZERO---	---DIVBYZERO---	GMOY008836	3.70614e-26	1.565	GMOY008836	3.70614e-26	1.6974
GMOY001462	0	0	1	---DIVBYZERO---	---DIVBYZERO---	GMOY007442	2.77438e-13	1.56495	GMOY007442	2.77438e-13	1.69734
GMOY001463	0	0	1	---DIVBYZERO---	---DIVBYZERO---	GMOY009280	1.14126e-68	1.56447	GMOY009280	1.14126e-68	1.69682
GMOY001464	3	0	1	0	0	GMOY008852	1.57442e-50	1.56376	GMOY008852	1.57442e-50	1.69605
GMOY001465	559	607	1	1.10977	1.20365	GMOY002264	4.06561e-37	1.5626	GMOY002264	4.06561e-37	1.69479
GMOY001466	3557	3841	1	1.10361	1.19697	GMOY013273	8.46705e-17	1.56245	GMOY013273	8.46705e-17	1.69463
GMOY001467	1436	1633	1	1.16221	1.26054	GMOY004448	1.47624e-72	1.56217	GMOY004448	1.47624e-72	1.69432
GMOY001468	7	1	1	0.146001	0.158353	GMOY004611	4.21845e-28	1.56194	GMOY004611	4.21845e-28	1.69408
GMOY001469	3965	987	< 1.0E-302	0.254407	0.275929	GMOY001933	1.42985e-118	1.56189	GMOY001933	1.42985e-118	1.69402
GMOY001470	914	837	1	0.93591	1.01509	GMOY010697	1.44775e-27	1.56121	GMOY010697	1.44775e-27	1.69329
GMOY001471	945	1623	2.14431e-34	1.75526	1.90375	GMOY002614	4.00489e-37	1.56096	GMOY002614	4.00489e-37	1.69301
GMOY001472	9543	9823	1	1.052	1.14099	GMOY002327	2.8165e-66	1.56091	GMOY002327	2.8165e-66	1.69296
GMOY001473	5227	5212	1	1.01908	1.10529	GMOY004311	5.01488e-27	1.56055	GMOY004311	5.01488e-27	1.69257
GMOY001474	1644	1501	1	0.933112	1.01205	GMOY004213	3.35713e-27	1.56039	GMOY004213	3.35713e-27	1.69239
GMOY001475	2087	2015	1	0.98675	1.07023	GMOY004408	1.58241e-06	1.5603	GMOY004408	1.58241e-06	1.6923
GMOY001476	56	54	1	0.985509	1.06888	GMOY005006	1.29891e-105	1.56005	GMOY005006	1.29891e-105	1.69203
GMOY001477	0	0	1	---DIVBYZERO---	---DIVBYZERO---	GMOY006071	2.85574e-14	1.55991	GMOY006071	2.85574e-14	1.69187
GMOY001478	184	139	1	0.772061	0.837376	GMOY008418	1.2229e-20	1.55981	GMOY008418	1.2229e-20	1.69176
GMOY001479	0	0	1	---DIVBYZERO---	---DIVBYZERO---	GMOY000519	2.58153e-51	1.55978	GMOY000519	2.58153e-51	1.69173
GMOY001480	0	0	1	---DIVBYZERO---	---DIVBYZERO---	GMOY006920	4.27177e-52	1.55868	GMOY006920	4.27177e-52	1.69054
GMOY001481	0	0	1	---DIVBYZERO---	---DIVBYZERO---	GMOY008059	2.15938e-13	1.55755	GMOY008059	2.15938e-13	1.68931
GMOY001482	0	0	1	---DIVBYZERO---	---DIVBYZERO---	GMOY001393	1.47103e-152	1.55703	GMOY001393	1.47103e-152	1.68875
GMOY001483	655	1128	2.32436e-23	1.76004	1.90894	GMOY000395	4.95912e-12	1.55676	GMOY000395	4.95912e-12	1.68846
GMOY001484	1013	998	1	1.00688	1.09206	GMOY006742	1.96043e-30	1.55596	GMOY006742	1.96043e-30	1.6876
GMOY001485	7	15	1	2.19002	2.37529	GMOY001497	1.1298e-05	1.55593	GMOY001497	1.1298e-05	1.68756
GMOY001486	20	28	1	1.43081	1.55186	GMOY006155	1.01383e-33	1.55502	GMOY006155	1.01383e-33	1.68657
GMOY001487	1130	896	0.000235494	0.810372	0.878928	GMOY002176	1.52514e-06	1.55491	GMOY002176	1.52514e-06	1.68646
GMOY001488	2700	2306	5.72601e-06	0.872871	0.946715	GMOY003512	0.000152129	1.55469	GMOY003512	0.000152129	1.68622
GMOY001489	738	876	1	1.21312	1.31574	GMOY001962	2.47084e-142	1.55463	GMOY001962	2.47084e-142	1.68615
GMOY001490	150	89	0.54798	0.606392	0.657692	GMOY004211	2.24355e-14	1.55461	GMOY004211	2.24355e-14	1.68612
GMOY001491	1	0	1	0	0	GMOY005886	2.00749e-82	1.55444	GMOY005886	2.00749e-82	1.68594
GMOY001492	296	267	1	0.92188	0.999869	GMOY009035	1.71542e-83	1.55429	GMOY009035	1.71542e-83	1.68579
GMOY001493	891	1627	3.3922e-42	1.86623	2.02411	GMOY006014	7.61711e-35	1.554	GMOY006014	7.61711e-35	1.68546
GMOY001494	1951	1646	0.000218242	0.862238	0.935182	GMOY000151	8.09038e-48	1.55359	GMOY000151	8.09038e-48	1.68502
GMOY001495	1492	1633	1	1.11859	1.21322	GMOY011532	9.53028e-22	1.55345	GMOY011532	9.53028e-22	1.68487
GMOY001496	5153	5254	1	1.04204	1.1302	GMOY000744	5.85291e-06	1.55222	GMOY000744	5.85291e-06	1.68354
GMOY001497	379	577	1.1298e-05	1.55593	1.68756	GMOY006161	2.83092e-18	1.55202	GMOY006161	2.83092e-18	1.68332
GMOY001498	1	1	1	1.02201	1.10847	GMOY000107	1.39396e-17	1.5515	GMOY000107	1.39396e-17	1.68275
GMOY001499	0	0	1	---DIVBYZERO---	---DIVBYZERO---	GMOY006622	3.23112e-31	1.55148	GMOY006622	3.23112e-31	1.68274
GMOY001500	34	67	1	2.01396	2.18434	GMOY010013	1.92183e-09	1.5512	GMOY010013	1.92183e-09	1.68243
GMOY001501	81	168	0.000992073	2.11972	2.29905	GMOY010228	3.75863e-11	1.54965	GMOY010228	3.75863e-11	1.68075
GMOY001502	152	396	4.12619e-21	2.6626	2.88785	GMOY004024	1.87949e-09	1.54926	GMOY004024	1.87949e-09	1.68033
GMOY001503	699	721	1	1.05418	1.14336	GMOY005436	1.10054e-19	1.54915	GMOY005436	1.10054e-19	1.68021
GMOY001504	1214	1442	1	1.21395	1.31665	GMOY004419	3.12097e-72	1.5491	GMOY004419	3.12097e-72	1.68015
GMOY001505	1835	2294	7.81331e-07	1.27765	1.38574	GMOY003658	2.07722e-219	1.54907	GMOY003658	2.07722e-219	1.68012
GMOY001506	5306	8936	9.62991e-187	1.7212	1.86681	GMOY006784	2.85521e-13	1.54879	GMOY006784	2.85521e-13	1.67981
GMOY001507	839	690	0.387894	0.840508	0.911613	GMOY011502	2.16119e-16	1.5485	GMOY011502	2.16119e-16	1.6795
GMOY001508	18994	12773	7.69964e-291	0.687276	0.745418	GMOY009669	1.06527e-34	1.54811	GMOY009669	1.06527e-34	1.67908
GMOY001509	668	479	4.94752e-05	0.732848	0.794845	GMOY008720	7.7017e-05	1.54745	GMOY008720	7.7017e-05	1.67836
GMOY001510	12	7	1	0.596172	0.646607	GMOY011123	5.05846e-29	1.54736	GMOY011123	5.05846e-29	1.67826
GMOY001511	1	0	1	0	0	GMOY012181	0.0471515	1.54658	GMOY012181	0.0471515	1.67742
GMOY001512	2813	2881	1	1.04671	1.13526	GMOY007310	5.05264e-08	1.54622	GMOY007310	5.05264e-08	1.67703
GMOY001513	41	33	1	0.822593	0.892182	GMOY003763	1.05152e-48	1.5462	GMOY003763	1.05152e-48	1.67701
GMOY001514	85	32	0.00530063	0.384756	0.417306	GMOY001158	6.55811e-60	1.54606	GMOY001158	6.55811e-60	1.67686
GMOY001515	24	47	1	2.00143	2.17075	GMOY009334	8.66127e-13	1.54558	GMOY009334	8.66127e-13	1.67633
GMOY001516	318	411	1	1.3209	1.43264	GMOY002094	1.87328e-05	1.5449	GMOY002094	1.87328e-05	1.67559
GMOY001517	135	4	1.10281e-31	0.0302817	0.0328435	GMOY006494	1.73664e-19	1.54467	GMOY006494	1.73664e-19	1.67535
GMOY001518	1000	795	0.00226237	0.812497	0.881233	GMOY011025	1.80618e-19	1.54417	GMOY011025	1.80618e-19	1.67481
GMOY001519	0	0	1	---DIVBYZERO---	---DIVBYZERO---	GMOY010173	1.03645e-182	1.54413	GMOY010173	1.03645e-182	1.67476
GMOY001520	20183	18141	1.39336e-30	0.918608	0.99632	GMOY009682	4.16746e-17	1.54329	GMOY009682	4.16746e-17	1.67385
GMOY001521	1	0	1	0	0	GMOY010782	1.58733e-38	1.5423	GMOY010782	1.58733e-38	1.67277
GMOY001522	73	127	1	1.77802	1.92843	GMOY001096	3.37465e-60	1.54211	GMOY001096	3.37465e-60	1.67257
GMOY001523	89	122	1	1.40096	1.51947	GMOY002541	2.08108e-25	1.54211	GMOY002541	2.08108e-25	1.67257
GMOY001524	24	24	1	1.02201	1.10847	GMOY004766	3.91788e-193	1.54178	GMOY004766	3.91788e-193	1.67221
GMOY001525	6501	6915	1	1.08709	1.17906	GMOY002941	1.85321e-43	1.54126	GMOY002941	1.85321e-43	1.67165
GMOY001526	1784	3186	2.25689e-79	1.82518	1.97959	GMOY001166	6.47713e-33	1.54104	GMOY001166	6.47713e-33	1.67141
GMOY001527	2851	2694	1	0.965729	1.04743	GMOY002675	3.69862e-45	1.54073	GMOY002675	3.69862e-45	1.67108
GMOY001528	81	64	1	0.807513	0.875827	GMOY002587	1.2038e-143	1.54047	GMOY002587	1.2038e-143	1.67079
GMOY001529	2044	1828	0.654185	0.914008	0.991331	GMOY000856	2.98027e-16	1.54029	GMOY000856	2.98027e-16	1.6706
GMOY001530	4166	3736	0.000180991	0.916521	0.994057	GMOY001879	2.27259e-09	1.54006	GMOY001879	2.27259e-09	1.67035
GMOY001531	3	7	1	2.38469	2.58643	GMOY001307	3.7385e-05	1.53979	GMOY001307	3.7385e-05	1.67005
GMOY001532	2826	2736	1	0.989461	1.07317	GMOY004210	9.47869e-25	1.53915	GMOY004210	9.47869e-25	1.66936
GMOY001533	6	9	1	1.53301	1.6627	GMOY010888	3.40427e-11	1.53911	GMOY010888	3.40427e-11	1.66932
GMOY001534	138	127	1	0.940544	1.02011	GMOY008295	1.85775e-147	1.53906	GMOY008295	1.85775e-147	1.66926
GMOY001535	23	32	1	1.42193	1.54222	GMOY008118	5.1817e-22	1.539	GMOY008118	5.1817e-22	1.66919
GMOY001536	706	773	1	1.119	1.21366	GMOY007177	0.000163067	1.53885	GMOY007177	0.000163067	1.66904
GMOY001537	0	0	1	---DIVBYZERO---	---DIVBYZERO---	GMOY010699	4.09835e-89	1.53847	GMOY010699	4.09835e-89	1.66862
GMOY001538	0	0	1	---DIVBYZERO---	---DIVBYZERO---	GMOY010264	2.84074e-16	1.53801	GMOY010264	2.84074e-16	1.66812
GMOY001539	0	0	1	---DIVBYZERO---	---DIVBYZERO---	GMOY007515	8.5239e-46	1.53797	GMOY007515	8.5239e-46	1.66808
GMOY001540	0	0	1	---DIVBYZERO---	---DIVBYZERO---	GMOY002733	5.78691e-90	1.53762	GMOY002733	5.78691e-90	1.66769
GMOY001541	0	0	1	---DIVBYZERO---	---DIVBYZERO---	GMOY001609	7.32599e-09	1.53664	GMOY001609	7.32599e-09	1.66663
GMOY001542	0	0	1	---DIVBYZERO---	---DIVBYZERO---	GMOY000437	1.6667e-23	1.5362	GMOY000437	1.6667e-23	1.66616
GMOY001543	0	0	1	---DIVBYZERO---	---DIVBYZERO---	GMOY008860	1.98445e-77	1.53611	GMOY008860	1.98445e-77	1.66607
GMOY001544	0	0	1	---DIVBYZERO---	---DIVBYZERO---	GMOY009843	2.41135e-24	1.5361	GMOY009843	2.41135e-24	1.66605
GMOY001545	0	0	1	---DIVBYZERO---	---DIVBYZERO---	GMOY005339	2.05755e-25	1.53598	GMOY005339	2.05755e-25	1.66592
GMOY001546	0	0	1	---DIVBYZERO---	---DIVBYZERO---	GMOY010009	2.52575e-21	1.53474	GMOY010009	2.52575e-21	1.66458
GMOY001547	0	0	1	---DIVBYZERO---	---DIVBYZERO---	GMOY011174	9.35575e-37	1.53459	GMOY011174	9.35575e-37	1.66441
GMOY001548	0	0	1	---DIVBYZERO---	---DIVBYZERO---	GMOY012056	4.05854e-23	1.53422	GMOY012056	4.05854e-23	1.66401
GMOY001549	2054	2841	3.3837e-22	1.4136	1.53318	GMOY000296	8.70064e-39	1.53401	GMOY000296	8.70064e-39	1.66378
GMOY001550	1	3	1	3.06603	3.32541	GMOY008874	1.24599e-69	1.53401	GMOY008874	1.24599e-69	1.66378
GMOY001551	3855	3680	1	0.975614	1.05815	GMOY000659	2.48234e-40	1.53397	GMOY000659	2.48234e-40	1.66374
GMOY001552	2191	1706	8.1382e-13	0.795777	0.863098	GMOY007236	1.10337e-14	1.53361	GMOY007236	1.10337e-14	1.66335
GMOY001553	1077	1543	7.47259e-14	1.46422	1.58809	GMOY013046	2.11358e-16	1.53356	GMOY013046	2.11358e-16	1.66329
GMOY001554	2007	2172	1	1.10603	1.1996	GMOY002665	4.99756e-22	1.53343	GMOY002665	4.99756e-22	1.66316
GMOY001555	316	345	1	1.1158	1.2102	GMOY004443	2.55911e-07	1.53301	GMOY004443	2.55911e-07	1.6627
GMOY001556	970	1154	1	1.21587	1.31874	GMOY004373	1.339e-06	1.53301	GMOY004373	1.339e-06	1.6627
GMOY001557	64695	103	< 1.0E-302	0.00162713	0.00176478	GMOY002172	3.76176e-16	1.53247	GMOY002172	3.76176e-16	1.66211
GMOY001558	54541	15	< 1.0E-302	0.000281075	0.000304854	GMOY010206	8.73309e-16	1.5319	GMOY010206	8.73309e-16	1.6615
GMOY001559	1258	2132	8.92787e-44	1.73205	1.87858	GMOY009172	9.17041e-111	1.53167	GMOY009172	9.17041e-111	1.66125
GMOY001560	1270	1815	1.62205e-16	1.46059	1.58415	GMOY000099	0.00175234	1.53136	GMOY000099	0.00175234	1.66091
GMOY001561	943	1832	3.39958e-57	1.98549	2.15346	GMOY011858	0.00370104	1.53126	GMOY011858	0.00370104	1.6608
GMOY001562	1	0	1	0	0	GMOY008138	9.93195e-32	1.53064	GMOY008138	9.93195e-32	1.66013
GMOY001563	2418	4136	5.20871e-90	1.74815	1.89604	GMOY000105	2.19265e-30	1.53024	GMOY000105	2.19265e-30	1.6597
GMOY001564	167	162	1	0.99141	1.07528	GMOY000328	2.27456e-25	1.53011	GMOY000328	2.27456e-25	1.65955
GMOY001565	36	45	1	1.27751	1.38559	GMOY002390	4.57567e-53	1.52938	GMOY002390	4.57567e-53	1.65877
GMOY001566	6955	7348	1	1.07976	1.1711	GMOY004842	8.85743e-42	1.52937	GMOY004842	8.85743e-42	1.65875
GMOY001567	78	57	1	0.746853	0.810035	GMOY004720	4.94966e-07	1.52882	GMOY004720	4.94966e-07	1.65816
GMOY001568	937	1610	3.88019e-34	1.75607	1.90463	GMOY005498	0.000261429	1.52867	GMOY005498	0.000261429	1.65799
GMOY001569	2014	3320	8.57998e-63	1.68474	1.82727	GMOY005142	0.000394925	1.52857	GMOY005142	0.000394925	1.65788
GMOY001570	928	569	5.44366e-18	0.626641	0.679654	GMOY003704	0.000675922	1.52838	GMOY003704	0.000675922	1.65768
GMOY001571	3354	3660	1	1.11525	1.2096	GMOY003860	4.08804e-25	1.52828	GMOY003860	4.08804e-25	1.65757
GMOY001572	148	185	1	1.27751	1.38559	GMOY000815	1.57435e-11	1.52801	GMOY000815	1.57435e-11	1.65728
GMOY001573	1243	1252	1	1.02941	1.11649	GMOY001278	1.53071e-25	1.52695	GMOY001278	1.53071e-25	1.65613
GMOY001574	3360	3255	1	0.990071	1.07383	GMOY000943	1.11094e-21	1.52681	GMOY000943	1.11094e-21	1.65597
GMOY001575	1577	1512	1	0.979884	1.06278	GMOY002899	3.24516e-14	1.52644	GMOY002899	3.24516e-14	1.65557
GMOY001576	1383	2198	3.98777e-35	1.62428	1.76169	GMOY000859	3.69103e-19	1.5261	GMOY000859	3.69103e-19	1.65521
GMOY001577	48	48	1	1.02201	1.10847	GMOY011818	2.88081e-14	1.52475	GMOY011818	2.88081e-14	1.65374
GMOY001578	5	0	1	0	0	GMOY004250	1.61441e-115	1.52464	GMOY004250	1.61441e-115	1.65362
GMOY001579	9	12	1	1.36268	1.47796	GMOY005457	3.35818e-40	1.52421	GMOY005457	3.35818e-40	1.65316
GMOY001580	0	0	1	---DIVBYZERO---	---DIVBYZERO---	GMOY003933	1.79395e-16	1.52414	GMOY003933	1.79395e-16	1.65308
GMOY001581	301	162	2.76561e-07	0.550051	0.596585	GMOY013245	9.89221e-46	1.52399	GMOY013245	9.89221e-46	1.65292
GMOY001582	1834	2053	1	1.14405	1.24083	GMOY000028	2.43296e-10	1.52381	GMOY000028	2.43296e-10	1.65272
GMOY001583	13	21	1	1.65094	1.7906	GMOY000606	2.00318e-88	1.52369	GMOY000606	2.00318e-88	1.65259
GMOY001584	934	1488	3.07097e-23	1.62821	1.76595	GMOY010490	1.12288e-34	1.52345	GMOY010490	1.12288e-34	1.65233
GMOY001585	1054	1081	1	1.04819	1.13686	GMOY002128	8.13111e-32	1.52269	GMOY002128	8.13111e-32	1.65151
GMOY001586	0	0	1	---DIVBYZERO---	---DIVBYZERO---	GMOY000072	1.6363e-50	1.52246	GMOY000072	1.6363e-50	1.65125
GMOY001588	4732	5774	4.68176e-16	1.24706	1.35256	GMOY007391	9.87365e-34	1.52216	GMOY007391	9.87365e-34	1.65094
GMOY001590	1	2	1	2.04402	2.21694	GMOY008276	6.84732e-06	1.52038	GMOY008276	6.84732e-06	1.649
GMOY001591	360	604	3.7069e-10	1.7147	1.85976	GMOY000702	1.01978e-55	1.52031	GMOY000702	1.01978e-55	1.64892
GMOY001592	32	54	1	1.72464	1.87054	GMOY006802	2.0943e-33	1.52025	GMOY006802	2.0943e-33	1.64886
GMOY001593	1356	1295	1	0.976034	1.0586	GMOY010145	5.35707e-16	1.51986	GMOY010145	5.35707e-16	1.64843
GMOY001594	166	464	2.5677e-28	2.8567	3.09837	GMOY004150	3.10308e-167	1.51981	GMOY004150	3.10308e-167	1.64839
GMOY001595	1	1	1	1.02201	1.10847	GMOY008172	2.02119e-48	1.51966	GMOY008172	2.02119e-48	1.64822
GMOY001596	0	0	1	---DIVBYZERO---	---DIVBYZERO---	GMOY011089	5.14484e-48	1.51899	GMOY011089	5.14484e-48	1.6475
GMOY001597	0	0	1	---DIVBYZERO---	---DIVBYZERO---	GMOY002919	2.08638e-08	1.51887	GMOY002919	2.08638e-08	1.64736
GMOY001598	0	0	1	---DIVBYZERO---	---DIVBYZERO---	GMOY001292	7.48098e-92	1.51867	GMOY001292	7.48098e-92	1.64714
GMOY001599	0	0	1	---DIVBYZERO---	---DIVBYZERO---	GMOY000970	3.04642e-11	1.51698	GMOY000970	3.04642e-11	1.64531
GMOY001600	283	609	9.39333e-23	2.19931	2.38536	GMOY009991	7.91283e-37	1.51571	GMOY009991	7.91283e-37	1.64394
GMOY001601	1	1	1	1.02201	1.10847	GMOY003103	5.71164e-19	1.51561	GMOY003103	5.71164e-19	1.64383
GMOY001602	72	63	1	0.894258	0.96991	GMOY004951	2.21998e-66	1.51553	GMOY004951	2.21998e-66	1.64374
GMOY001603	0	2	1	---DIVBYZERO---	---DIVBYZERO---	GMOY002183	8.94172e-08	1.51539	GMOY002183	8.94172e-08	1.64359
GMOY001604	0	0	1	---DIVBYZERO---	---DIVBYZERO---	GMOY007416	7.51988e-11	1.51515	GMOY007416	7.51988e-11	1.64332
GMOY001605	34	47	1	1.41278	1.5323	GMOY004942	1.1639e-169	1.51483	GMOY004942	1.1639e-169	1.64298
GMOY001606	7	8	1	1.16801	1.26682	GMOY006062	0.00578685	1.51446	GMOY006062	0.00578685	1.64258
GMOY001607	1081	974	1	0.920848	0.99875	GMOY006153	1.57383e-91	1.51403	GMOY006153	1.57383e-91	1.64211
GMOY001608	1849	3688	8.98818e-126	2.03849	2.21094	GMOY008992	0.00731846	1.51396	GMOY008992	0.00731846	1.64204
GMOY001609	564	848	7.32599e-09	1.53664	1.66663	GMOY006465	7.92785e-38	1.51391	GMOY006465	7.92785e-38	1.64199
GMOY001610	367	366	1	1.01922	1.10545	GMOY005394	8.9507e-30	1.51359	GMOY005394	8.9507e-30	1.64163
GMOY001611	2358	1904	4.60273e-10	0.825235	0.895049	GMOY005494	1.52164e-38	1.51315	GMOY005494	1.52164e-38	1.64116
GMOY001612	0	0	1	---DIVBYZERO---	---DIVBYZERO---	GMOY008700	< 1.0E-302	1.51243	GMOY008700	< 1.0E-302	1.64038
GMOY001613	0	0	1	---DIVBYZERO---	---DIVBYZERO---	GMOY005849	5.45883e-166	1.51237	GMOY005849	5.45883e-166	1.64032
GMOY001614	0	0	1	---DIVBYZERO---	---DIVBYZERO---	GMOY004119	2.07123e-46	1.51234	GMOY004119	2.07123e-46	1.64028
GMOY001615	73	93	1	1.30201	1.41216	GMOY011975	9.96201e-43	1.51212	GMOY011975	9.96201e-43	1.64004
GMOY001616	1632	1828	1	1.14475	1.24159	GMOY009125	1.33319e-33	1.51184	GMOY009125	1.33319e-33	1.63974
GMOY001617	4545	6588	1.2204e-71	1.48141	1.60673	GMOY002658	0.00282139	1.5108	GMOY002658	0.00282139	1.63861
GMOY001618	0	0	1	---DIVBYZERO---	---DIVBYZERO---	GMOY003943	3.61999e-57	1.51054	GMOY003943	3.61999e-57	1.63832
GMOY001619	921	1306	1.38614e-10	1.44923	1.57184	GMOY003538	6.17466e-13	1.51053	GMOY003538	6.17466e-13	1.63832
GMOY001620	703	820	1	1.1921	1.29295	GMOY002451	2.27501e-55	1.51035	GMOY002451	2.27501e-55	1.63812
GMOY001621	30	36	1	1.22641	1.33016	GMOY005572	3.6099e-55	1.5101	GMOY005572	3.6099e-55	1.63786
GMOY001622	433	406	1	0.958281	1.03935	GMOY003057	2.06337e-08	1.5099	GMOY003057	2.06337e-08	1.63764
GMOY001623	318	663	3.11376e-23	2.13079	2.31105	GMOY006249	5.3082e-05	1.50962	GMOY006249	5.3082e-05	1.63733
GMOY001624	0	0	1	---DIVBYZERO---	---DIVBYZERO---	GMOY006459	1.20652e-44	1.50942	GMOY006459	1.20652e-44	1.63711
GMOY001625	0	0	1	---DIVBYZERO---	---DIVBYZERO---	GMOY005864	3.5376e-25	1.50939	GMOY005864	3.5376e-25	1.63708
GMOY001626	190	185	1	0.995114	1.0793	GMOY000739	2.43517e-14	1.50868	GMOY000739	2.43517e-14	1.63631
GMOY001627	1484	2548	2.9494e-55	1.75477	1.90322	GMOY004004	8.51542e-79	1.50811	GMOY004004	8.51542e-79	1.6357
GMOY001628	0	0	1	---DIVBYZERO---	---DIVBYZERO---	GMOY004756	1.8715e-38	1.50805	GMOY004756	1.8715e-38	1.63563
GMOY001629	816	1630	1.74527e-54	2.04151	2.21422	GMOY006063	8.46752e-37	1.50796	GMOY006063	8.46752e-37	1.63553
GMOY001630	63	55	1	0.89223	0.967711	GMOY007691	4.13183e-31	1.50632	GMOY007691	4.13183e-31	1.63375
GMOY001631	70	82	1	1.19721	1.29849	GMOY006223	9.32916e-16	1.50622	GMOY006223	9.32916e-16	1.63365
GMOY001632	11	7	1	0.650369	0.705389	GMOY005983	2.74568e-46	1.50616	GMOY005983	2.74568e-46	1.63358
GMOY001633	5249	8706	3.77202e-172	1.69511	1.83851	GMOY001240	8.96281e-96	1.50613	GMOY001240	8.96281e-96	1.63354
GMOY001634	0	0	1	---DIVBYZERO---	---DIVBYZERO---	GMOY000136	4.20031e-49	1.50604	GMOY000136	4.20031e-49	1.63345
GMOY001635	304	200	0.0176843	0.672374	0.729256	GMOY005314	3.81942e-22	1.50604	GMOY005314	3.81942e-22	1.63345
GMOY001636	573	1185	1.30921e-42	2.11358	2.29238	GMOY009879	2.00798e-55	1.50525	GMOY009879	2.00798e-55	1.63259
GMOY001637	721	359	5.08754e-26	0.508878	0.551928	GMOY007153	1.24601e-05	1.50506	GMOY007153	1.24601e-05	1.63238
GMOY001638	509	1406	3.35821e-89	2.82307	3.0619	GMOY007312	7.48278e-05	1.50469	GMOY007312	7.48278e-05	1.63199
GMOY001639	2945	2937	1	1.01923	1.10546	GMOY010606	2.99542e-29	1.50466	GMOY010606	2.99542e-29	1.63195
GMOY001640	3455	2388	6.93199e-45	0.706384	0.766143	GMOY005505	1.18256e-15	1.50426	GMOY005505	1.18256e-15	1.63152
GMOY001641	2708	4349	5.53294e-75	1.64133	1.78018	GMOY007542	2.03668e-38	1.50393	GMOY007542	2.03668e-38	1.63116
GMOY001642	6	9	1	1.53301	1.6627	GMOY010859	1.0384e-29	1.50376	GMOY010859	1.0384e-29	1.63097
GMOY001643	0	0	1	---DIVBYZERO---	---DIVBYZERO---	GMOY006514	3.43519e-29	1.50357	GMOY006514	3.43519e-29	1.63076
GMOY001644	0	0	1	---DIVBYZERO---	---DIVBYZERO---	GMOY007861	2.7787e-49	1.50326	GMOY007861	2.7787e-49	1.63044
GMOY001645	1662	2400	5.15125e-24	1.47583	1.60068	GMOY007303	3.92786e-14	1.50289	GMOY007303	3.92786e-14	1.63003
GMOY001646	6	4	1	0.681339	0.738979	GMOY005464	2.30376e-13	1.50262	GMOY005464	2.30376e-13	1.62974
GMOY001647	2179	3727	7.15888e-81	1.74806	1.89594	GMOY000380	5.16048e-27	1.50194	GMOY000380	5.16048e-27	1.629
GMOY001648	993	886	1	0.911883	0.989027	GMOY005227	8.07701e-06	1.50067	GMOY005227	8.07701e-06	1.62763
GMOY001649	1082	1272	1	1.20147	1.30312	GMOY007366	2.82613e-14	1.50067	GMOY007366	2.82613e-14	1.62763
GMOY001650	0	0	1	---DIVBYZERO---	---DIVBYZERO---	GMOY010332	1.06678e-28	1.50057	GMOY010332	1.06678e-28	1.62751
GMOY001651	0	0	1	---DIVBYZERO---	---DIVBYZERO---	GMOY003836	8.51428e-13	1.50052	GMOY003836	8.51428e-13	1.62746
GMOY001652	0	0	1	---DIVBYZERO---	---DIVBYZERO---	GMOY005388	0.00109487	1.50027	GMOY005388	0.00109487	1.6272
GMOY001653	0	0	1	---DIVBYZERO---	---DIVBYZERO---	GMOY008252	1.26246e-19	1.4997	GMOY008252	1.26246e-19	1.62658
GMOY001654	2713	2853	1	1.07475	1.16567	GMOY001748	4.01572e-07	1.49957	GMOY001748	4.01572e-07	1.62643
GMOY001655	2298	2596	1	1.15454	1.25221	GMOY002637	0.019905	1.49942	GMOY002637	0.019905	1.62627
GMOY001656	232	225	1	0.991172	1.07502	GMOY008574	5.5988e-66	1.49808	GMOY008574	5.5988e-66	1.62481
GMOY001657	1134	1832	5.8316e-31	1.65108	1.79075	GMOY003831	1.03529e-40	1.49804	GMOY003831	1.03529e-40	1.62477
GMOY001658	2995	3462	0.00554675	1.18137	1.28131	GMOY004216	2.64437e-33	1.49785	GMOY004216	2.64437e-33	1.62456
GMOY001659	1401	1174	0.00953703	0.856416	0.928867	GMOY005863	2.47684e-31	1.49764	GMOY005863	2.47684e-31	1.62434
GMOY001660	790	726	1	0.939213	1.01867	GMOY005222	3.53894e-42	1.49764	GMOY005222	3.53894e-42	1.62434
GMOY001661	17000	3601	< 1.0E-302	0.216486	0.2348	GMOY004944	8.02698e-32	1.49742	GMOY004944	8.02698e-32	1.6241
GMOY001662	7	0	1	0	0	GMOY002635	8.24929e-21	1.49706	GMOY002635	8.24929e-21	1.62371
GMOY001663	0	6	1	---DIVBYZERO---	---DIVBYZERO---	GMOY011994	1.59854e-72	1.49607	GMOY011994	1.59854e-72	1.62263
GMOY001664	1722	2241	2.57013e-10	1.33004	1.44255	GMOY004525	5.16598e-24	1.49592	GMOY004525	5.16598e-24	1.62247
GMOY001665	42	84	1	2.04402	2.21694	GMOY010691	4.36355e-12	1.49548	GMOY010691	4.36355e-12	1.62199
GMOY001666	63	103	1	1.6709	1.81226	GMOY009902	3.12456e-12	1.49472	GMOY009902	3.12456e-12	1.62117
GMOY001667	37	24	1	0.662925	0.719007	GMOY006513	3.36858e-43	1.49465	GMOY006513	3.36858e-43	1.6211
GMOY001668	3672	3964	1	1.10328	1.19662	GMOY004103	1.55971e-24	1.49371	GMOY004103	1.55971e-24	1.62007
GMOY001669	2952	2930	1	1.01439	1.10021	GMOY001426	1.2183e-60	1.4926	GMOY001426	1.2183e-60	1.61887
GMOY001670	0	0	1	---DIVBYZERO---	---DIVBYZERO---	GMOY009155	0.00579923	1.49251	GMOY009155	0.00579923	1.61877
GMOY001671	0	0	1	---DIVBYZERO---	---DIVBYZERO---	GMOY009509	5.49209e-43	1.49249	GMOY009509	5.49209e-43	1.61876
GMOY001672	1094	885	0.00417672	0.826762	0.896705	GMOY006278	0.00711444	1.49201	GMOY006278	0.00711444	1.61823
GMOY001675	1863	3759	6.16446e-132	2.06212	2.23657	GMOY007308	2.7362e-11	1.49196	GMOY007308	2.7362e-11	1.61817
GMOY001676	17	16	1	0.961891	1.04326	GMOY010114	2.19314e-30	1.49191	GMOY010114	2.19314e-30	1.61812
GMOY001677	1680	2421	5.50078e-24	1.47279	1.59738	GMOY005439	5.00661e-32	1.49184	GMOY005439	5.00661e-32	1.61805
GMOY001678	1111	1211	1	1.114	1.20824	GMOY012098	9.72397e-88	1.49159	GMOY012098	9.72397e-88	1.61777
GMOY001679	1926	1772	1	0.940291	1.01984	GMOY006250	0.00488959	1.49158	GMOY006250	0.00488959	1.61777
GMOY001680	129	118	1	0.934861	1.01395	GMOY008064	4.08239e-21	1.49132	GMOY008064	4.08239e-21	1.61748
GMOY001681	178	358	3.20853e-10	2.0555	2.22939	GMOY006694	1.19389e-07	1.49121	GMOY006694	1.19389e-07	1.61737
GMOY001682	0	0	1	---DIVBYZERO---	---DIVBYZERO---	GMOY005593	6.66038e-29	1.49119	GMOY005593	6.66038e-29	1.61734
GMOY001683	28	10	1	0.365003	0.395882	GMOY011807	2.95588e-140	1.49015	GMOY011807	2.95588e-140	1.61622
GMOY001684	0	0	1	---DIVBYZERO---	---DIVBYZERO---	GMOY005287	4.50262e-11	1.48979	GMOY005287	4.50262e-11	1.61583
GMOY001685	3633	3460	1	0.973342	1.05568	GMOY011829	6.26066e-21	1.48978	GMOY011829	6.26066e-21	1.61582
GMOY001686	319	563	2.20174e-11	1.80373	1.95633	GMOY003988	3.31907e-08	1.48963	GMOY003988	3.31907e-08	1.61565
GMOY001687	0	0	1	---DIVBYZERO---	---DIVBYZERO---	GMOY002114	8.7782e-70	1.48907	GMOY002114	8.7782e-70	1.61504
GMOY001688	1066	1818	7.48502e-38	1.74298	1.89043	GMOY008114	1.90201e-62	1.4889	GMOY008114	1.90201e-62	1.61485
GMOY001689	0	0	1	---DIVBYZERO---	---DIVBYZERO---	GMOY006027	0.00215125	1.48889	GMOY006027	0.00215125	1.61484
GMOY001690	1302	1075	0.00410235	0.843825	0.915211	GMOY011737	2.9085e-34	1.48877	GMOY011737	2.9085e-34	1.61472
GMOY001691	119	145	1	1.24531	1.35066	GMOY000636	1.30198e-43	1.48859	GMOY000636	1.30198e-43	1.61453
GMOY001692	928	1040	1	1.14535	1.24225	GMOY010696	3.11591e-06	1.48832	GMOY010696	3.11591e-06	1.61423
GMOY001693	4	5	1	1.27751	1.38559	GMOY003400	2.4111e-23	1.48758	GMOY003400	2.4111e-23	1.61343
GMOY001694	16	5	1	0.319378	0.346397	GMOY007249	2.09416e-28	1.48731	GMOY007249	2.09416e-28	1.61314
GMOY001695	5	16	1	3.27043	3.5471	GMOY003092	4.43721e-70	1.48692	GMOY003092	4.43721e-70	1.61271
GMOY001696	135	140	1	1.05986	1.14952	GMOY011621	1.03397e-69	1.48594	GMOY011621	1.03397e-69	1.61165
GMOY001697	0	1	1	---DIVBYZERO---	---DIVBYZERO---	GMOY009639	7.17942e-54	1.48568	GMOY009639	7.17942e-54	1.61137
GMOY001698	139	119	1	0.874957	0.948977	GMOY005462	1.59402e-10	1.48561	GMOY005462	1.59402e-10	1.61129
GMOY001699	1	1	1	1.02201	1.10847	GMOY009049	3.55138e-10	1.48498	GMOY009049	3.55138e-10	1.61061
GMOY001700	0	1	1	---DIVBYZERO---	---DIVBYZERO---	GMOY009129	2.05608e-92	1.48491	GMOY009129	2.05608e-92	1.61053
GMOY001701	0	0	1	---DIVBYZERO---	---DIVBYZERO---	GMOY006873	2.50398e-13	1.48452	GMOY006873	2.50398e-13	1.61011
GMOY001702	9	1	1	0.113557	0.123163	GMOY012105	9.90467e-26	1.48449	GMOY012105	9.90467e-26	1.61007
GMOY001703	23	3	0.549237	0.133306	0.144583	GMOY003476	5.3533e-68	1.48427	GMOY003476	5.3533e-68	1.60984
GMOY001704	3706	3317	0.000717093	0.914734	0.992119	GMOY007751	0.00137415	1.48409	GMOY007751	0.00137415	1.60964
GMOY001705	4499	4145	0.036791	0.941593	1.02125	GMOY003416	0.0126127	1.48366	GMOY003416	0.0126127	1.60918
GMOY001706	81	101	1	1.27436	1.38217	GMOY008907	7.08661e-11	1.48336	GMOY008907	7.08661e-11	1.60885
GMOY001707	1	1	1	1.02201	1.10847	GMOY009321	5.9952e-11	1.48304	GMOY009321	5.9952e-11	1.6085
GMOY001708	2232	1666	5.62008e-18	0.762844	0.827379	GMOY011213	0.0061536	1.48191	GMOY011213	0.0061536	1.60728
GMOY001709	1505	1532	1	1.04034	1.12836	GMOY005896	7.98281e-09	1.48147	GMOY005896	7.98281e-09	1.6068
GMOY001710	0	0	1	---DIVBYZERO---	---DIVBYZERO---	GMOY001617	1.2204e-71	1.48141	GMOY001617	1.2204e-71	1.60673
GMOY001711	0	0	1	---DIVBYZERO---	---DIVBYZERO---	GMOY009689	4.13367e-08	1.48058	GMOY009689	4.13367e-08	1.60584
GMOY001712	0	0	1	---DIVBYZERO---	---DIVBYZERO---	GMOY011769	6.64764e-26	1.47987	GMOY011769	6.64764e-26	1.60506
GMOY001713	402	514	1	1.30675	1.4173	GMOY008237	2.44279e-14	1.47896	GMOY008237	2.44279e-14	1.60408
GMOY001714	33	47	1	1.45559	1.57873	GMOY009574	5.9336e-22	1.47834	GMOY009574	5.9336e-22	1.6034
GMOY001715	0	0	1	---DIVBYZERO---	---DIVBYZERO---	GMOY002900	4.5931e-50	1.47804	GMOY002900	4.5931e-50	1.60308
GMOY001716	3	7	1	2.38469	2.58643	GMOY009518	1.46076e-09	1.47744	GMOY009518	1.46076e-09	1.60243
GMOY001717	2158	3358	3.5187e-50	1.59032	1.72486	GMOY003969	4.99949e-23	1.47709	GMOY003969	4.99949e-23	1.60205
GMOY001718	616	452	0.00123697	0.749916	0.813357	GMOY006045	9.94028e-67	1.4766	GMOY006045	9.94028e-67	1.60152
GMOY001719	704	936	0.00118589	1.35881	1.47376	GMOY005418	2.51324e-57	1.47657	GMOY005418	2.51324e-57	1.60148
GMOY001720	3731	3785	1	1.0368	1.12451	GMOY008733	2.48069e-17	1.47651	GMOY008733	2.48069e-17	1.60142
GMOY001721	11	9	1	0.836189	0.906929	GMOY009462	1.06055e-31	1.4765	GMOY009462	1.06055e-31	1.60141
GMOY001722	2786	2743	1	1.00623	1.09136	GMOY011804	9.12399e-28	1.4763	GMOY011804	9.12399e-28	1.60119
GMOY001723	1056	1282	0.34131	1.24073	1.3457	GMOY001837	1.40295e-14	1.47613	GMOY001837	1.40295e-14	1.60101
GMOY001724	860	1754	4.91903e-62	2.08442	2.26076	GMOY001645	5.15125e-24	1.47583	GMOY001645	5.15125e-24	1.60068
GMOY001725	563	468	1	0.849556	0.921427	GMOY009371	9.81094e-06	1.47472	GMOY009371	9.81094e-06	1.59948
GMOY001726	2915	6893	< 1.0E-302	2.41671	2.62116	GMOY000675	2.94647e-45	1.47442	GMOY000675	2.94647e-45	1.59916
GMOY001727	2266	4058	1.55378e-102	1.83023	1.98507	GMOY004622	1.60358e-53	1.47418	GMOY004622	1.60358e-53	1.59889
GMOY001728	914	588	2.00912e-14	0.657485	0.713107	GMOY000811	8.70729e-15	1.47394	GMOY000811	8.70729e-15	1.59864
GMOY001729	562	627	1	1.14021	1.23667	GMOY006205	7.1131e-33	1.47345	GMOY006205	7.1131e-33	1.5981
GMOY001730	41	138	4.37624e-09	3.43993	3.73094	GMOY009168	2.47735e-34	1.47322	GMOY009168	2.47735e-34	1.59785
GMOY001731	323	835	1.51072e-46	2.64204	2.86555	GMOY001677	5.50078e-24	1.47279	GMOY001677	5.50078e-24	1.59738
GMOY001732	6518	5488	2.06864e-21	0.860507	0.933304	GMOY005909	3.80643e-50	1.47217	GMOY005909	3.80643e-50	1.59671
GMOY001733	3463	3546	1	1.0465	1.13504	GMOY005189	1.50354e-13	1.47125	GMOY005189	1.50354e-13	1.59572
GMOY001734	1321	1292	1	0.999573	1.08413	GMOY000201	2.60868e-11	1.47123	GMOY000201	2.60868e-11	1.59569
GMOY001735	1641	1391	0.00560661	0.86631	0.939598	GMOY005383	1.93407e-59	1.47018	GMOY005383	1.93407e-59	1.59456
GMOY001736	520	1305	2.14957e-70	2.56485	2.78183	GMOY008527	1.05373e-16	1.47007	GMOY008527	1.05373e-16	1.59443
GMOY001737	6691	6326	0.251348	0.966257	1.048	GMOY013070	2.19936e-15	1.46992	GMOY013070	2.19936e-15	1.59427
GMOY001738	1633	1801	1	1.12715	1.22251	GMOY011425	7.29605e-21	1.46973	GMOY011425	7.29605e-21	1.59407
GMOY001739	0	0	1	---DIVBYZERO---	---DIVBYZERO---	GMOY008423	1.96307e-26	1.46934	GMOY008423	1.96307e-26	1.59365
GMOY001740	7387	8925	2.69691e-23	1.23479	1.33926	GMOY003403	4.10425e-05	1.4685	GMOY003403	4.10425e-05	1.59273
GMOY001741	0	0	1	---DIVBYZERO---	---DIVBYZERO---	GMOY008433	8.29869e-30	1.46819	GMOY008433	8.29869e-30	1.5924
GMOY001742	1325	144	3.23983e-240	0.111071	0.120468	GMOY003179	2.38631e-30	1.46734	GMOY003179	2.38631e-30	1.59147
GMOY001743	6243	6992	0.000740702	1.14462	1.24146	GMOY009698	1.5822e-98	1.46731	GMOY009698	1.5822e-98	1.59144
GMOY001744	1314	2082	9.79009e-33	1.61935	1.75634	GMOY008955	7.19236e-14	1.46728	GMOY008955	7.19236e-14	1.59141
GMOY001745	915	1561	3.2297e-32	1.74356	1.89106	GMOY010763	3.30832e-06	1.46636	GMOY010763	3.30832e-06	1.59041
GMOY001746	0	1	1	---DIVBYZERO---	---DIVBYZERO---	GMOY001421	9.03691e-55	1.46634	GMOY001421	9.03691e-55	1.59039
GMOY001747	999	1399	1.55925e-10	1.43122	1.5523	GMOY004363	3.47588e-48	1.46605	GMOY004363	3.47588e-48	1.59008
GMOY001748	550	807	4.01572e-07	1.49957	1.62643	GMOY010856	9.0637e-39	1.46564	GMOY010856	9.0637e-39	1.58963
GMOY001749	13	13	1	1.02201	1.10847	GMOY004537	1.07509e-09	1.46547	GMOY004537	1.07509e-09	1.58945
GMOY001750	12	15	1	1.27751	1.38559	GMOY004342	3.19507e-54	1.46527	GMOY004342	3.19507e-54	1.58923
GMOY001751	0	0	1	---DIVBYZERO---	---DIVBYZERO---	GMOY003344	6.84054e-21	1.46486	GMOY003344	6.84054e-21	1.58878
GMOY001752	3264	4491	2.84949e-35	1.4062	1.52516	GMOY012076	4.8073e-82	1.46468	GMOY012076	4.8073e-82	1.58859
GMOY001753	5	13	1	2.65722	2.88202	GMOY001553	7.47259e-14	1.46422	GMOY001553	7.47259e-14	1.58809
GMOY001754	403	537	0.575176	1.36183	1.47704	GMOY006032	9.88067e-13	1.46379	GMOY006032	9.88067e-13	1.58763
GMOY001755	42	70	1	1.70335	1.84745	GMOY002739	6.99579e-16	1.46253	GMOY002739	6.99579e-16	1.58626
GMOY001756	4072	5201	3.42711e-23	1.30537	1.4158	GMOY005856	7.31449e-34	1.46225	GMOY005856	7.31449e-34	1.58596
GMOY001757	841	670	0.0243511	0.814205	0.883085	GMOY011611	1.79001e-11	1.46221	GMOY011611	1.79001e-11	1.58591
GMOY001758	1986	2198	1	1.13111	1.2268	GMOY002791	6.81509e-61	1.46209	GMOY002791	6.81509e-61	1.58578
GMOY001759	3313	4174	8.05627e-16	1.28761	1.39654	GMOY010078	1.45732e-09	1.46146	GMOY010078	1.45732e-09	1.5851
GMOY001760	0	0	1	---DIVBYZERO---	---DIVBYZERO---	GMOY005037	6.98683e-55	1.46116	GMOY005037	6.98683e-55	1.58477
GMOY001761	3637	4825	2.10926e-29	1.35584	1.47054	GMOY010511	1.70949e-26	1.46107	GMOY010511	1.70949e-26	1.58467
GMOY001762	18	33	1	1.87368	2.03219	GMOY001560	1.62205e-16	1.46059	GMOY001560	1.62205e-16	1.58415
GMOY001763	1	0	1	0	0	GMOY004009	3.28628e-10	1.46053	GMOY004009	3.28628e-10	1.58408
GMOY001764	145	174	1	1.22641	1.33016	GMOY008306	1.97286e-16	1.46036	GMOY008306	1.97286e-16	1.5839
GMOY001765	0	0	1	---DIVBYZERO---	---DIVBYZERO---	GMOY009994	1.89825e-58	1.46012	GMOY009994	1.89825e-58	1.58364
GMOY001766	0	0	1	---DIVBYZERO---	---DIVBYZERO---	GMOY006012	6.87385e-33	1.45995	GMOY006012	6.87385e-33	1.58346
GMOY001767	24	52	1	2.21435	2.40168	GMOY010899	2.69606e-27	1.45928	GMOY010899	2.69606e-27	1.58274
GMOY001768	0	0	1	---DIVBYZERO---	---DIVBYZERO---	GMOY005592	4.62644e-13	1.4589	GMOY005592	4.62644e-13	1.58232
GMOY001769	0	0	1	---DIVBYZERO---	---DIVBYZERO---	GMOY007324	1.65568e-16	1.45797	GMOY007324	1.65568e-16	1.58131
GMOY001770	646	1113	4.96206e-23	1.76083	1.90979	GMOY002590	7.50962e-53	1.45772	GMOY002590	7.50962e-53	1.58104
GMOY001771	27	33	1	1.24912	1.3548	GMOY002021	8.07406e-28	1.45759	GMOY002021	8.07406e-28	1.5809
GMOY001772	0	0	1	---DIVBYZERO---	---DIVBYZERO---	GMOY008856	9.56114e-35	1.45753	GMOY008856	9.56114e-35	1.58083
GMOY001773	0	1	1	---DIVBYZERO---	---DIVBYZERO---	GMOY010234	6.37313e-23	1.45722	GMOY010234	6.37313e-23	1.5805
GMOY001774	4	10	1	2.55502	2.77117	GMOY010351	3.73962e-46	1.45714	GMOY010351	3.73962e-46	1.58041
GMOY001775	0	0	1	---DIVBYZERO---	---DIVBYZERO---	GMOY009577	2.6484e-05	1.45703	GMOY009577	2.6484e-05	1.58029
GMOY001776	4427	2055	5.83988e-201	0.474413	0.514548	GMOY010492	0.0177619	1.45666	GMOY010492	0.0177619	1.57989
GMOY001777	0	0	1	---DIVBYZERO---	---DIVBYZERO---	GMOY007172	1.21911e-10	1.45579	GMOY007172	1.21911e-10	1.57895
GMOY001778	34	36	1	1.08213	1.17367	GMOY005534	1.4765e-22	1.45541	GMOY005534	1.4765e-22	1.57853
GMOY001779	0	0	1	---DIVBYZERO---	---DIVBYZERO---	GMOY001378	1.58089e-26	1.45517	GMOY001378	1.58089e-26	1.57827
GMOY001780	866	716	0.472262	0.844987	0.916471	GMOY011212	3.74234e-07	1.45499	GMOY011212	3.74234e-07	1.57807
GMOY001781	12	12	1	1.02201	1.10847	GMOY002013	1.57988e-44	1.45495	GMOY002013	1.57988e-44	1.57803
GMOY001782	2191	2239	1	1.0444	1.13275	GMOY002007	6.81462e-31	1.45484	GMOY002007	6.81462e-31	1.57792
GMOY001783	2398	2339	1	0.996864	1.0812	GMOY004011	3.06205e-17	1.45483	GMOY004011	3.06205e-17	1.57791
GMOY001784	170	84	0.000323063	0.504993	0.547714	GMOY009461	0.00562977	1.4547	GMOY009461	0.00562977	1.57777
GMOY001785	0	0	1	---DIVBYZERO---	---DIVBYZERO---	GMOY010828	7.9023e-07	1.45458	GMOY010828	7.9023e-07	1.57763
GMOY001786	0	0	1	---DIVBYZERO---	---DIVBYZERO---	GMOY010398	1.16018e-09	1.45426	GMOY010398	1.16018e-09	1.57728
GMOY001787	3	1	1	0.34067	0.36949	GMOY010399	5.87578e-46	1.45423	GMOY010399	5.87578e-46	1.57726
GMOY001788	607	463	0.0312104	0.779555	0.845504	GMOY003145	1.81927e-15	1.45263	GMOY003145	1.81927e-15	1.57552
GMOY001789	242	360	0.0608522	1.52034	1.64896	GMOY002342	1.16615e-26	1.45214	GMOY002342	1.16615e-26	1.57499
GMOY001790	697	2	1.61683e-204	0.00293259	0.00318069	GMOY008107	9.14894e-06	1.4515	GMOY008107	9.14894e-06	1.57429
GMOY001791	5	3	1	0.613205	0.665081	GMOY001188	2.58288e-22	1.45099	GMOY001188	2.58288e-22	1.57374
GMOY001792	0	0	1	---DIVBYZERO---	---DIVBYZERO---	GMOY013073	8.13467e-05	1.45098	GMOY013073	8.13467e-05	1.57373
GMOY001793	0	0	1	---DIVBYZERO---	---DIVBYZERO---	GMOY007348	0.00101261	1.45052	GMOY007348	0.00101261	1.57323
GMOY001794	13	3	1	0.235848	0.255801	GMOY008261	0.0240422	1.4505	GMOY008261	0.0240422	1.57321
GMOY001795	169	210	1	1.26995	1.37739	GMOY011799	2.54722e-37	1.45023	GMOY011799	2.54722e-37	1.57291
GMOY001796	163	308	1.04363e-06	1.93116	2.09453	GMOY001619	1.38614e-10	1.44923	GMOY001619	1.38614e-10	1.57184
GMOY001797	1241	1195	1	0.984126	1.06738	GMOY003902	1.44728e-45	1.44918	GMOY003902	1.44728e-45	1.57178
GMOY001798	7299	6731	4.33748e-05	0.942477	1.02221	GMOY005252	3.89998e-61	1.44879	GMOY005252	3.89998e-61	1.57136
GMOY001799	12690	12190	0.0403035	0.981741	1.06479	GMOY003221	1.57759e-06	1.44864	GMOY003221	1.57759e-06	1.57119
GMOY001800	3229	3338	1	1.05651	1.14589	GMOY011332	3.51715e-18	1.44849	GMOY011332	3.51715e-18	1.57103
GMOY001801	2509	2833	1	1.15399	1.25161	GMOY010401	< 1.0E-302	1.44834	GMOY010401	< 1.0E-302	1.57087
GMOY001802	3	2	1	0.681339	0.738979	GMOY004203	3.81721e-18	1.44831	GMOY004203	3.81721e-18	1.57084
GMOY001803	352	353	1	1.02491	1.11162	GMOY001154	0.000314533	1.4482	GMOY001154	0.000314533	1.57071
GMOY001804	640	1097	3.25153e-22	1.75179	1.89999	GMOY009834	1.73122e-25	1.44819	GMOY009834	1.73122e-25	1.57071
GMOY001805	3467	2371	2.03179e-47	0.698928	0.758056	GMOY008402	1.70667e-25	1.44763	GMOY008402	1.70667e-25	1.5701
GMOY001806	16030	14676	8.2797e-17	0.935683	1.01484	GMOY007008	2.0101e-50	1.44757	GMOY007008	2.0101e-50	1.57004
GMOY001807	0	0	1	---DIVBYZERO---	---DIVBYZERO---	GMOY002756	3.37806e-07	1.44735	GMOY002756	3.37806e-07	1.5698
GMOY001808	2836	2912	1	1.0494	1.13817	GMOY011246	1.42888e-119	1.44682	GMOY011246	1.42888e-119	1.56922
GMOY001809	1994	4016	1.51603e-140	2.05837	2.2325	GMOY006955	4.58704e-14	1.4464	GMOY006955	4.58704e-14	1.56877
GMOY001810	6	7	1	1.19234	1.29321	GMOY004188	8.24847e-16	1.44615	GMOY004188	8.24847e-16	1.56849
GMOY001811	11352	9532	3.25531e-40	0.858156	0.930755	GMOY000211	1.2477e-60	1.44588	GMOY000211	1.2477e-60	1.5682
GMOY001812	3681	3666	1	1.01784	1.10395	GMOY005929	1.6417e-13	1.44583	GMOY005929	1.6417e-13	1.56815
GMOY001813	4354	2997	2.55553e-58	0.703482	0.762995	GMOY000737	7.89589e-20	1.44498	GMOY000737	7.89589e-20	1.56722
GMOY001814	3175	2153	5.80742e-45	0.693035	0.751664	GMOY006753	1.45404e-08	1.44495	GMOY006753	1.45404e-08	1.56719
GMOY001815	2833	2562	0.158202	0.924245	1.00243	GMOY000159	0.000388347	1.44433	GMOY000159	0.000388347	1.56651
GMOY001816	1829	1392	2.16211e-12	0.777822	0.843624	GMOY000304	9.16303e-13	1.44382	GMOY000304	9.16303e-13	1.56596
GMOY001817	54	72	1	1.36268	1.47796	GMOY000419	2.13203e-13	1.44347	GMOY000419	2.13203e-13	1.56558
GMOY001818	1100	1118	1	1.03873	1.12661	GMOY000731	0.000330338	1.4432	GMOY000731	0.000330338	1.56529
GMOY001819	2317	2270	1	1.00128	1.08598	GMOY003104	2.05122e-27	1.44281	GMOY003104	2.05122e-27	1.56487
GMOY001820	5592	5864	1	1.07172	1.16239	GMOY003576	6.68251e-30	1.44273	GMOY003576	6.68251e-30	1.56479
GMOY001821	1818	2517	1.70919e-19	1.41496	1.53466	GMOY007193	3.85048e-23	1.44248	GMOY007193	3.85048e-23	1.56451
GMOY001822	4853	4077	1.07143e-15	0.858589	0.931224	GMOY006463	2.0996e-07	1.44209	GMOY006463	2.0996e-07	1.56409
GMOY001823	679	954	1.72033e-06	1.43593	1.55741	GMOY006186	1.82076e-07	1.44144	GMOY006186	1.82076e-07	1.56338
GMOY001824	1948	1731	0.446239	0.908161	0.98499	GMOY002358	7.00094e-19	1.43966	GMOY002358	7.00094e-19	1.56145
GMOY001825	280	236	1	0.861408	0.934281	GMOY000435	7.84223e-18	1.43886	GMOY000435	7.84223e-18	1.56059
GMOY001826	27	13	1	0.492078	0.533707	GMOY004992	4.58115e-16	1.4378	GMOY004992	4.58115e-16	1.55944
GMOY001827	2081	1761	0.000116385	0.864852	0.938017	GMOY003281	3.07361e-23	1.43779	GMOY003281	3.07361e-23	1.55942
GMOY001828	16	18	1	1.14976	1.24703	GMOY004623	1.95051e-41	1.43758	GMOY004623	1.95051e-41	1.5592
GMOY001829	36	34	1	0.965231	1.04689	GMOY002369	4.5583e-23	1.43661	GMOY002369	4.5583e-23	1.55815
GMOY001830	2093	2019	1	0.985875	1.06928	GMOY008944	0.00152317	1.43658	GMOY008944	0.00152317	1.55811
GMOY001831	5630	7033	4.60386e-26	1.27669	1.3847	GMOY003175	1.4546e-10	1.43645	GMOY003175	1.4546e-10	1.55797
GMOY001832	507	494	1	0.995804	1.08005	GMOY001823	1.72033e-06	1.43593	GMOY001823	1.72033e-06	1.55741
GMOY001833	2434	3797	1.19521e-57	1.59432	1.72919	GMOY004031	7.67112e-26	1.43563	GMOY004031	7.67112e-26	1.55709
GMOY001834	2	2	1	1.02201	1.10847	GMOY004455	6.71992e-16	1.4351	GMOY004455	6.71992e-16	1.55651
GMOY001835	72	83	1	1.17815	1.27782	GMOY006110	1.58354e-20	1.43483	GMOY006110	1.58354e-20	1.55622
GMOY001836	94	117	1	1.27207	1.37969	GMOY005923	2.19425e-16	1.43441	GMOY005923	2.19425e-16	1.55576
GMOY001837	1069	1544	1.40295e-14	1.47613	1.60101	GMOY011149	7.4482e-07	1.43369	GMOY011149	7.4482e-07	1.55498
GMOY001838	1131	1006	1	0.909055	0.985959	GMOY007256	6.58976e-19	1.43334	GMOY007256	6.58976e-19	1.55459
GMOY001839	1252	2324	1.83444e-64	1.89708	2.05757	GMOY009346	1.37276e-24	1.433	GMOY009346	1.37276e-24	1.55423
GMOY001840	331	73	1.76938e-37	0.225398	0.244466	GMOY010155	3.66782e-10	1.43272	GMOY010155	3.66782e-10	1.55393
GMOY001841	337	62	4.1078e-44	0.188025	0.203932	GMOY000037	0.000164575	1.43232	GMOY000037	0.000164575	1.55349
GMOY001842	943	952	1	1.03176	1.11905	GMOY010808	1.5857e-26	1.43211	GMOY010808	1.5857e-26	1.55326
GMOY001843	1416	1639	1	1.18296	1.28304	GMOY006362	3.69319e-10	1.43123	GMOY006362	3.69319e-10	1.55231
GMOY001844	2628	2200	1.22632e-07	0.855563	0.927942	GMOY001747	1.55925e-10	1.43122	GMOY001747	1.55925e-10	1.5523
GMOY001845	572	382	1.60106e-06	0.68253	0.740271	GMOY003833	0.000153795	1.42933	GMOY003833	0.000153795	1.55025
GMOY001846	1068	1149	1	1.09952	1.19254	GMOY009852	0.00989806	1.42885	GMOY009852	0.00989806	1.54973
GMOY001847	52	36	1	0.707545	0.767402	GMOY002816	3.40338e-211	1.42783	GMOY002816	3.40338e-211	1.54862
GMOY001848	8	10	1	1.27751	1.38559	GMOY004873	3.45431e-24	1.42776	GMOY004873	3.45431e-24	1.54854
GMOY001849	3901	6965	6.34341e-176	1.82474	1.9791	GMOY005047	2.57853e-16	1.42773	GMOY005047	2.57853e-16	1.54852
GMOY001850	1506	1609	1	1.09191	1.18428	GMOY000837	4.17218e-05	1.42741	GMOY000837	4.17218e-05	1.54816
GMOY001851	1395	1260	1	0.923105	1.0012	GMOY004145	7.41443e-54	1.42737	GMOY004145	7.41443e-54	1.54812
GMOY001852	4277	4930	4.63678e-05	1.17805	1.27771	GMOY009981	7.59083e-07	1.42719	GMOY009981	7.59083e-07	1.54793
GMOY001853	450	460	1	1.04472	1.1331	GMOY005033	1.7198e-14	1.42696	GMOY005033	1.7198e-14	1.54767
GMOY001854	8	9	1	1.14976	1.24703	GMOY000531	3.21543e-55	1.42687	GMOY000531	3.21543e-55	1.54758
GMOY001855	0	0	1	---DIVBYZERO---	---DIVBYZERO---	GMOY007534	1.33049e-16	1.42657	GMOY007534	1.33049e-16	1.54725
GMOY001856	0	0	1	---DIVBYZERO---	---DIVBYZERO---	GMOY006704	6.05584e-32	1.42641	GMOY006704	6.05584e-32	1.54708
GMOY001857	0	0	1	---DIVBYZERO---	---DIVBYZERO---	GMOY001294	6.64511e-15	1.42616	GMOY001294	6.64511e-15	1.54681
GMOY001858	0	0	1	---DIVBYZERO---	---DIVBYZERO---	GMOY008474	2.44817e-08	1.42603	GMOY008474	2.44817e-08	1.54667
GMOY001859	0	0	1	---DIVBYZERO---	---DIVBYZERO---	GMOY007574	0.0314427	1.42446	GMOY007574	0.0314427	1.54496
GMOY001860	3997	11678	< 1.0E-302	2.98599	3.2386	GMOY006193	8.79631e-32	1.42417	GMOY006193	8.79631e-32	1.54466
GMOY001861	1	0	1	0	0	GMOY000849	2.31386e-17	1.42367	GMOY000849	2.31386e-17	1.54411
GMOY001862	1894	1570	1.8122e-05	0.847177	0.918847	GMOY007567	1.58456e-145	1.42284	GMOY007567	1.58456e-145	1.54321
GMOY001863	0	0	1	---DIVBYZERO---	---DIVBYZERO---	GMOY005382	5.09713e-17	1.42253	GMOY005382	5.09713e-17	1.54287
GMOY001864	0	0	1	---DIVBYZERO---	---DIVBYZERO---	GMOY005246	1.28737e-65	1.42236	GMOY005246	1.28737e-65	1.54269
GMOY001865	0	0	1	---DIVBYZERO---	---DIVBYZERO---	GMOY004559	1.27984e-54	1.42213	GMOY004559	1.27984e-54	1.54244
GMOY001866	0	1	1	---DIVBYZERO---	---DIVBYZERO---	GMOY006432	8.62731e-11	1.42197	GMOY006432	8.62731e-11	1.54226
GMOY001867	1	0	1	0	0	GMOY004449	2.83852e-96	1.42153	GMOY004449	2.83852e-96	1.54179
GMOY001868	0	0	1	---DIVBYZERO---	---DIVBYZERO---	GMOY003370	8.13212e-16	1.42123	GMOY003370	8.13212e-16	1.54146
GMOY001869	0	0	1	---DIVBYZERO---	---DIVBYZERO---	GMOY009107	5.93877e-43	1.42064	GMOY009107	5.93877e-43	1.54082
GMOY001870	0	0	1	---DIVBYZERO---	---DIVBYZERO---	GMOY007673	2.59911e-20	1.42004	GMOY007673	2.59911e-20	1.54018
GMOY001871	0	0	1	---DIVBYZERO---	---DIVBYZERO---	GMOY005636	4.73253e-09	1.41946	GMOY005636	4.73253e-09	1.53954
GMOY001872	0	0	1	---DIVBYZERO---	---DIVBYZERO---	GMOY000485	2.41851e-05	1.41937	GMOY000485	2.41851e-05	1.53944
GMOY001873	0	0	1	---DIVBYZERO---	---DIVBYZERO---	GMOY009017	1.50031e-16	1.41891	GMOY009017	1.50031e-16	1.53894
GMOY001874	3157	2483	4.10628e-18	0.803816	0.871818	GMOY000346	5.74499e-09	1.41861	GMOY000346	5.74499e-09	1.53862
GMOY001875	2	1	1	0.511004	0.554235	GMOY005190	0.00287844	1.41804	GMOY005190	0.00287844	1.538
GMOY001876	0	0	1	---DIVBYZERO---	---DIVBYZERO---	GMOY010193	1.43786e-10	1.41766	GMOY010193	1.43786e-10	1.53759
GMOY001877	0	0	1	---DIVBYZERO---	---DIVBYZERO---	GMOY002726	7.5625e-34	1.41753	GMOY002726	7.5625e-34	1.53745
GMOY001878	494	424	1	0.87719	0.951399	GMOY008008	4.76678e-60	1.41747	GMOY008008	4.76678e-60	1.53739
GMOY001879	580	874	2.27259e-09	1.54006	1.67035	GMOY004660	1.99199e-14	1.41684	GMOY004660	1.99199e-14	1.5367
GMOY001880	691	587	1	0.86819	0.941637	GMOY000288	0.00844028	1.41615	GMOY000288	0.00844028	1.53595
GMOY001881	1511	1165	8.77985e-09	0.787982	0.854644	GMOY009897	0.00114131	1.41509	GMOY009897	0.00114131	1.5348
GMOY001882	961	931	1	0.990104	1.07387	GMOY008792	2.16857e-06	1.41509	GMOY008792	2.16857e-06	1.5348
GMOY001883	2538	4816	1.23451e-144	1.93932	2.10338	GMOY011335	2.75033e-19	1.41505	GMOY011335	2.75033e-19	1.53476
GMOY001884	4038	4434	1	1.12224	1.21717	GMOY001821	1.70919e-19	1.41496	GMOY001821	1.70919e-19	1.53466
GMOY001885	4443	4065	0.00873058	0.935059	1.01416	GMOY001147	8.1429e-56	1.41491	GMOY001147	8.1429e-56	1.53461
GMOY001886	1917	6674	< 1.0E-302	3.55811	3.85911	GMOY011191	2.16481e-28	1.4149	GMOY011191	2.16481e-28	1.5346
GMOY001887	93	115	1	1.26377	1.37069	GMOY011270	3.80964e-38	1.41479	GMOY011270	3.80964e-38	1.53447
GMOY001888	2375	2507	1	1.07881	1.17008	GMOY003168	1.27004e-07	1.41388	GMOY003168	1.27004e-07	1.53349
GMOY001889	17	30	1	1.80355	1.95612	GMOY005567	1.66578e-06	1.41373	GMOY005567	1.66578e-06	1.53333
GMOY001890	610	1489	8.53036e-77	2.49471	2.70575	GMOY001549	3.3837e-22	1.4136	GMOY001549	3.3837e-22	1.53318
GMOY001891	2658	2474	1	0.95126	1.03174	GMOY001946	4.73396e-43	1.41201	GMOY001946	4.73396e-43	1.53146
GMOY001892	1109	828	1.28716e-07	0.763051	0.827604	GMOY003882	1.6115e-26	1.41117	GMOY003882	1.6115e-26	1.53055
GMOY001893	1381	1335	1	0.987967	1.07155	GMOY012147	3.2217e-29	1.40997	GMOY012147	3.2217e-29	1.52925
GMOY001894	4	6	1	1.53301	1.6627	GMOY007058	0.0107206	1.40974	GMOY007058	0.0107206	1.52901
GMOY001895	0	0	1	---DIVBYZERO---	---DIVBYZERO---	GMOY011086	1.22635e-05	1.40947	GMOY011086	1.22635e-05	1.5287
GMOY001896	0	0	1	---DIVBYZERO---	---DIVBYZERO---	GMOY012992	5.25624e-27	1.40933	GMOY012992	5.25624e-27	1.52856
GMOY001897	1236	2762	1.26838e-121	2.28381	2.47702	GMOY005878	1.81124e-16	1.40914	GMOY005878	1.81124e-16	1.52835
GMOY001898	2347	2539	1	1.10562	1.19915	GMOY008420	2.65966e-07	1.40891	GMOY008420	2.65966e-07	1.5281
GMOY001899	1656	2070	7.33348e-06	1.27751	1.38559	GMOY000752	3.57687e-25	1.40873	GMOY000752	3.57687e-25	1.5279
GMOY001900	3277	3267	1	1.01889	1.10509	GMOY011954	0.000110771	1.40814	GMOY011954	0.000110771	1.52726
GMOY001901	9	14	1	1.58979	1.72429	GMOY009426	1.82543e-33	1.40804	GMOY009426	1.82543e-33	1.52716
GMOY001902	0	0	1	---DIVBYZERO---	---DIVBYZERO---	GMOY000122	4.58705e-08	1.40793	GMOY000122	4.58705e-08	1.52703
GMOY001903	53	50	1	0.964159	1.04573	GMOY005806	0.0284677	1.40767	GMOY005806	0.0284677	1.52676
GMOY001904	179	299	0.00162291	1.70715	1.85158	GMOY003711	1.0352e-09	1.40732	GMOY003711	1.0352e-09	1.52638
GMOY001905	195	401	1.71506e-12	2.10167	2.27947	GMOY008767	4.70747e-198	1.40723	GMOY008767	4.70747e-198	1.52628
GMOY001906	0	0	1	---DIVBYZERO---	---DIVBYZERO---	GMOY002659	1.29229e-13	1.40701	GMOY002659	1.29229e-13	1.52604
GMOY001907	0	0	1	---DIVBYZERO---	---DIVBYZERO---	GMOY000638	5.09006e-14	1.4067	GMOY000638	5.09006e-14	1.5257
GMOY001908	6907	6631	1	0.98117	1.06418	GMOY001752	2.84949e-35	1.4062	GMOY001752	2.84949e-35	1.52516
GMOY001909	911	852	1	0.95582	1.03668	GMOY007096	0.00489689	1.40578	GMOY007096	0.00489689	1.52471
GMOY001910	597	9	6.12779e-162	0.0154072	0.0167106	GMOY007979	0.00213155	1.40575	GMOY007979	0.00213155	1.52468
GMOY001911	151	1	9.22434e-41	0.00676827	0.00734085	GMOY000451	1.07758e-21	1.40538	GMOY000451	1.07758e-21	1.52428
GMOY001912	0	2	1	---DIVBYZERO---	---DIVBYZERO---	GMOY005455	1.38885e-06	1.4051	GMOY005455	1.38885e-06	1.52397
GMOY001913	2410	4073	6.76888e-85	1.72724	1.87336	GMOY001214	3.33917e-08	1.40499	GMOY001214	3.33917e-08	1.52385
GMOY001914	253	228	1	0.92102	0.998937	GMOY009658	2.50942e-07	1.40497	GMOY009658	2.50942e-07	1.52382
GMOY001915	5	3	1	0.613205	0.665081	GMOY007810	1.86467e-39	1.4047	GMOY007810	1.86467e-39	1.52354
GMOY001916	8	9	1	1.14976	1.24703	GMOY002792	1.41266e-25	1.40443	GMOY002792	1.41266e-25	1.52324
GMOY001917	1737	2048	0.0996212	1.20499	1.30693	GMOY000875	6.20289e-32	1.40403	GMOY000875	6.20289e-32	1.52281
GMOY001918	2112	1749	1.67055e-06	0.846351	0.917951	GMOY010542	6.28425e-59	1.40384	GMOY010542	6.28425e-59	1.5226
GMOY001919	0	1	1	---DIVBYZERO---	---DIVBYZERO---	GMOY003453	6.54089e-64	1.40384	GMOY003453	6.54089e-64	1.5226
GMOY001920	36412	27194	< 1.0E-302	0.763279	0.827851	GMOY011145	5.07073e-15	1.40343	GMOY011145	5.07073e-15	1.52216
GMOY001921	66	43	1	0.665854	0.722184	GMOY010261	3.48023e-10	1.40297	GMOY010261	3.48023e-10	1.52166
GMOY001922	6	2	1	0.34067	0.36949	GMOY002081	1.86936e-07	1.40294	GMOY002081	1.86936e-07	1.52163
GMOY001923	68	126	0.68378	1.89372	2.05393	GMOY003261	9.27776e-08	1.40232	GMOY003261	9.27776e-08	1.52095
GMOY001924	758	752	1	1.01392	1.09969	GMOY002347	1.68175e-08	1.40134	GMOY002347	1.68175e-08	1.51989
GMOY001925	1957	2131	1	1.11288	1.20702	GMOY004444	1.26597e-58	1.40107	GMOY004444	1.26597e-58	1.5196
GMOY001926	330	389	1	1.20473	1.30665	GMOY000411	0.0176464	1.40053	GMOY000411	0.0176464	1.51901
GMOY001927	4	3	1	0.766507	0.831352	GMOY009859	2.82141e-61	1.40013	GMOY009859	2.82141e-61	1.51857
GMOY001928	0	0	1	---DIVBYZERO---	---DIVBYZERO---	GMOY008157	8.10928e-32	1.39924	GMOY008157	8.10928e-32	1.51761
GMOY001929	1	0	1	0	0	GMOY007901	1.29523e-55	1.39902	GMOY007901	1.29523e-55	1.51738
GMOY001930	2	3	1	1.53301	1.6627	GMOY007360	1.06901e-42	1.39863	GMOY007360	1.06901e-42	1.51695
GMOY001931	6	9	1	1.53301	1.6627	GMOY009167	7.92178e-17	1.39857	GMOY009167	7.92178e-17	1.51689
GMOY001932	13	10	1	0.786161	0.852668	GMOY010147	7.41977e-41	1.39839	GMOY010147	7.41977e-41	1.51669
GMOY001933	5469	8358	1.42985e-118	1.56189	1.69402	GMOY010338	6.81814e-44	1.39832	GMOY010338	6.81814e-44	1.51661
GMOY001934	15	18	1	1.22641	1.33016	GMOY002433	2.11197e-153	1.39753	GMOY002433	2.11197e-153	1.51576
GMOY001935	0	0	1	---DIVBYZERO---	---DIVBYZERO---	GMOY001138	4.08118e-76	1.39732	GMOY001138	4.08118e-76	1.51553
GMOY001936	3605	3636	1	1.0308	1.118	GMOY003911	5.71736e-17	1.39702	GMOY003911	5.71736e-17	1.5152
GMOY001937	420	376	1	0.914941	0.992344	GMOY000594	7.1157e-09	1.39698	GMOY000594	7.1157e-09	1.51516
GMOY001938	0	1	1	---DIVBYZERO---	---DIVBYZERO---	GMOY007486	0.0228898	1.39689	GMOY007486	0.0228898	1.51507
GMOY001939	1	0	1	0	0	GMOY002576	7.81802e-29	1.39682	GMOY002576	7.81802e-29	1.51499
GMOY001940	523	456	1	0.891082	0.966466	GMOY010070	1.41102e-14	1.39646	GMOY010070	1.41102e-14	1.5146
GMOY001941	297	237	1	0.815542	0.884536	GMOY006916	1.38597e-25	1.39631	GMOY006916	1.38597e-25	1.51443
GMOY001942	14	27	1	1.97102	2.13776	GMOY002441	2.41941e-07	1.39622	GMOY002441	2.41941e-07	1.51434
GMOY001943	8	13	1	1.66076	1.80126	GMOY000512	5.17209e-22	1.39594	GMOY000512	5.17209e-22	1.51403
GMOY001944	2040	2218	1	1.11118	1.20519	GMOY012122	3.67682e-19	1.39501	GMOY012122	3.67682e-19	1.51302
GMOY001945	1562	1531	1	1.00173	1.08647	GMOY012158	4.41521e-11	1.39462	GMOY012158	4.41521e-11	1.5126
GMOY001946	3826	5286	4.73396e-43	1.41201	1.53146	GMOY005306	9.94483e-12	1.39436	GMOY005306	9.94483e-12	1.51232
GMOY001947	1	0	1	0	0	GMOY003847	1.7574e-43	1.39435	GMOY003847	1.7574e-43	1.51231
GMOY001948	2	0	1	0	0	GMOY008245	1.34271e-13	1.39421	GMOY008245	1.34271e-13	1.51216
GMOY001949	0	0	1	---DIVBYZERO---	---DIVBYZERO---	GMOY007423	4.81606e-11	1.39343	GMOY007423	4.81606e-11	1.51131
GMOY001950	0	0	1	---DIVBYZERO---	---DIVBYZERO---	GMOY000844	0.00226552	1.39331	GMOY000844	0.00226552	1.51119
GMOY001951	1830	1991	1	1.11192	1.20599	GMOY002090	4.08131e-37	1.39327	GMOY002090	4.08131e-37	1.51114
GMOY001952	1267	1432	1	1.1551	1.25282	GMOY009285	4.2068e-22	1.39324	GMOY009285	4.2068e-22	1.51111
GMOY001953	131	78	1	0.608524	0.660004	GMOY000447	0.0451591	1.39301	GMOY000447	0.0451591	1.51086
GMOY001954	6	1	1	0.170335	0.184745	GMOY009117	5.52682e-18	1.39301	GMOY009117	5.52682e-18	1.51086
GMOY001955	19	18	1	0.968219	1.05013	GMOY009104	0.000337593	1.39277	GMOY009104	0.000337593	1.5106
GMOY001956	298	654	7.1883e-26	2.24293	2.43268	GMOY009648	3.18111e-16	1.39247	GMOY009648	3.18111e-16	1.51027
GMOY001957	79	38	1	0.491599	0.533188	GMOY002549	0.00531142	1.39188	GMOY002549	0.00531142	1.50963
GMOY001958	0	0	1	---DIVBYZERO---	---DIVBYZERO---	GMOY009555	0.0398482	1.39177	GMOY009555	0.0398482	1.50951
GMOY001959	0	0	1	---DIVBYZERO---	---DIVBYZERO---	GMOY005625	6.02815e-23	1.39088	GMOY005625	6.02815e-23	1.50854
GMOY001960	0	0	1	---DIVBYZERO---	---DIVBYZERO---	GMOY009493	1.89267e-35	1.39088	GMOY009493	1.89267e-35	1.50854
GMOY001961	48	48	1	1.02201	1.10847	GMOY010307	1.01875e-08	1.39075	GMOY010307	1.01875e-08	1.5084
GMOY001962	6714	10213	2.47084e-142	1.55463	1.68615	GMOY012363	1.36325e-15	1.39037	GMOY012363	1.36325e-15	1.50799
GMOY001963	3878	2922	4.20643e-31	0.770064	0.835211	GMOY002854	0.00136324	1.38924	GMOY002854	0.00136324	1.50677
GMOY001964	776	758	1	0.998303	1.08276	GMOY008078	5.85716e-17	1.3892	GMOY000783	4.92543e-08	1.50672
GMOY001965	1296	1268	1	0.999928	1.08452	GMOY000783	4.92543e-08	1.3892	GMOY008078	5.85716e-17	1.50672
GMOY001966	68	49	1	0.736448	0.79875	GMOY010427	7.40652e-12	1.38894	GMOY010427	7.40652e-12	1.50644
GMOY001967	522	516	1	1.01026	1.09573	GMOY011384	1.9285e-30	1.38882	GMOY011384	1.9285e-30	1.50631
GMOY001968	0	0	1	---DIVBYZERO---	---DIVBYZERO---	GMOY000428	0.000740885	1.3888	GMOY000428	0.000740885	1.50629
GMOY001969	0	1	1	---DIVBYZERO---	---DIVBYZERO---	GMOY007819	2.59066e-32	1.38874	GMOY007819	2.59066e-32	1.50623
GMOY001970	320	319	1	1.01882	1.10501	GMOY000687	4.54149e-47	1.38746	GMOY000687	4.54149e-47	1.50484
GMOY001971	2	0	1	0	0	GMOY005121	4.93433e-20	1.38742	GMOY005121	4.93433e-20	1.50479
GMOY001972	1	1	1	1.02201	1.10847	GMOY006359	8.80108e-14	1.3872	GMOY006359	8.80108e-14	1.50455
GMOY001973	4	0	1	0	0	GMOY010188	2.38771e-13	1.38644	GMOY010188	2.38771e-13	1.50373
GMOY001974	63	56	1	0.908452	0.985306	GMOY009519	0.000697148	1.38619	GMOY009519	0.000697148	1.50346
GMOY001975	1220	1018	0.0307492	0.852791	0.924936	GMOY007954	5.39699e-12	1.38617	GMOY007954	5.39699e-12	1.50344
GMOY001976	364	275	1	0.772122	0.837442	GMOY007873	2.10249e-06	1.38458	GMOY007873	2.10249e-06	1.50171
GMOY001977	300	522	7.87623e-10	1.7783	1.92874	GMOY009781	6.45532e-57	1.38369	GMOY009781	6.45532e-57	1.50075
GMOY001978	124	43	1.21167e-06	0.354406	0.384388	GMOY009833	2.66378e-11	1.38343	GMOY009833	2.66378e-11	1.50047
GMOY001979	1023	1906	4.92371e-53	1.90415	2.06524	GMOY003106	5.3921e-05	1.38337	GMOY003106	5.3921e-05	1.5004
GMOY001980	281	302	1	1.09839	1.19131	GMOY003520	2.49518e-15	1.38324	GMOY003520	2.49518e-15	1.50026
GMOY001981	2070	4197	2.57384e-149	2.07216	2.24746	GMOY006709	2.74521e-05	1.38311	GMOY006709	2.74521e-05	1.50012
GMOY001982	91	89	1	0.999547	1.08411	GMOY008183	1.11696e-27	1.38237	GMOY008183	1.11696e-27	1.49932
GMOY001983	1730	1519	0.300037	0.897359	0.973274	GMOY006773	0.000128073	1.38137	GMOY006773	0.000128073	1.49823
GMOY001984	3310	3367	1	1.03961	1.12756	GMOY006744	1.3038e-12	1.38095	GMOY006744	1.3038e-12	1.49777
GMOY001985	61	82	1	1.37385	1.49007	GMOY000617	3.07597e-21	1.38085	GMOY000617	3.07597e-21	1.49766
GMOY001986	1672	2243	1.61309e-13	1.37103	1.48702	GMOY006367	5.11821e-16	1.38072	GMOY006367	5.11821e-16	1.49752
GMOY001987	3938	4954	5.68667e-19	1.28569	1.39445	GMOY007621	2.46436e-21	1.379	GMOY007621	2.46436e-21	1.49566
GMOY001988	1182	1462	0.00894386	1.26411	1.37105	GMOY009771	1.02411e-14	1.37894	GMOY009771	1.02411e-14	1.49559
GMOY001989	4339	5771	2.33397e-36	1.3593	1.4743	GMOY011762	5.47466e-09	1.3783	GMOY011762	5.47466e-09	1.4949
GMOY001990	65	177	1.26747e-08	2.78301	3.01845	GMOY006859	0.00468074	1.37819	GMOY006859	0.00468074	1.49478
GMOY001991	1158	1436	0.00853888	1.26736	1.37458	GMOY000962	0.00110205	1.37777	GMOY000962	0.00110205	1.49433
GMOY001992	37	57	1	1.57445	1.70764	GMOY012041	1.6559e-28	1.37753	GMOY012041	1.6559e-28	1.49407
GMOY001993	950	1581	1.00672e-29	1.70084	1.84473	GMOY002688	3.52826e-29	1.3773	GMOY002688	3.52826e-29	1.49381
GMOY001994	2152	2005	1	0.952197	1.03275	GMOY000347	4.00823e-09	1.37711	GMOY000347	4.00823e-09	1.49362
GMOY001995	0	0	1	---DIVBYZERO---	---DIVBYZERO---	GMOY005786	7.58462e-30	1.37662	GMOY005786	7.58462e-30	1.49308
GMOY001996	4475	3336	7.24962e-39	0.761882	0.826336	GMOY005539	1.29573e-30	1.37651	GMOY005539	1.29573e-30	1.49296
GMOY001997	567	1163	6.591e-41	2.09629	2.27363	GMOY006061	4.60309e-47	1.37638	GMOY006061	4.60309e-47	1.49281
GMOY001998	1495	1896	2.90378e-06	1.29614	1.40579	GMOY000982	4.25134e-09	1.37621	GMOY000982	4.25134e-09	1.49264
GMOY001999	138	38	5.74192e-11	0.281423	0.305231	GMOY004915	1.69716e-18	1.37562	GMOY004915	1.69716e-18	1.49199
GMOY002000	7958	7304	1.32522e-06	0.938019	1.01737	GMOY009450	5.77629e-11	1.37504	GMOY009450	5.77629e-11	1.49137
GMOY002001	77	98	1	1.30074	1.41078	GMOY003531	4.24742e-06	1.37498	GMOY003531	4.24742e-06	1.4913
GMOY002002	45	39	1	0.885741	0.960673	GMOY009249	1.51967e-07	1.3749	GMOY009249	1.51967e-07	1.49122
GMOY002003	1	2	1	2.04402	2.21694	GMOY004901	3.80498e-16	1.37485	GMOY004901	3.80498e-16	1.49116
GMOY002004	2394	1128	2.85938e-104	0.481548	0.522286	GMOY005808	4.48127e-19	1.37473	GMOY005808	4.48127e-19	1.49103
GMOY002005	47	39	1	0.84805	0.919793	GMOY007518	4.04436e-73	1.37463	GMOY007518	4.04436e-73	1.49093
GMOY002006	1558	1879	0.011375	1.23258	1.33685	GMOY006461	3.52115e-38	1.37392	GMOY006461	3.52115e-38	1.49015
GMOY002007	2288	3257	6.81462e-31	1.45484	1.57792	GMOY011261	3.99011e-47	1.37361	GMOY011261	3.99011e-47	1.48982
GMOY002008	28	34	1	1.24101	1.346	GMOY007347	0.0293607	1.37339	GMOY007347	0.0293607	1.48957
GMOY002009	52	122	0.00233562	2.39779	2.60064	GMOY004848	2.50423e-19	1.37217	GMOY004848	2.50423e-19	1.48825
GMOY002010	591	506	1	0.875019	0.949045	GMOY008535	2.09536e-07	1.3719	GMOY008535	2.09536e-07	1.48796
GMOY002013	3227	4594	1.57988e-44	1.45495	1.57803	GMOY009674	4.8072e-05	1.37168	GMOY009674	4.8072e-05	1.48772
GMOY002014	1130	977	1	0.883631	0.958384	GMOY005873	6.01326e-32	1.37142	GMOY005873	6.01326e-32	1.48744
GMOY002015	397	373	1	0.960225	1.04146	GMOY006253	1.11757e-50	1.37141	GMOY006253	1.11757e-50	1.48742
GMOY002016	2355	2447	1	1.06193	1.15177	GMOY013088	3.58388e-08	1.37121	GMOY013088	3.58388e-08	1.48721
GMOY002017	0	0	1	---DIVBYZERO---	---DIVBYZERO---	GMOY001986	1.61309e-13	1.37103	GMOY001986	1.61309e-13	1.48702
GMOY002018	856	882	1	1.05305	1.14214	GMOY003587	0.00130508	1.37049	GMOY003587	0.00130508	1.48643
GMOY002019	0	0	1	---DIVBYZERO---	---DIVBYZERO---	GMOY005880	1.0257e-07	1.36995	GMOY005880	1.0257e-07	1.48584
[truncated: 10,856 more rows]
