# Supplementary material for: Gene expression in reproductive organs of tsetse females – initial data in an approach to reduce fecundity
Source: BMC Microbiol. 2018 Nov 23;18(Suppl 1):144. doi: 10.1186/s12866-018-1294-5 (PMC6251150; doi:10.1186/s12866-018-1294-5)
Supplement: Supplementary file 3 — Table S3. Analysis - uteri. Counts of uterine reads uniquely mapped to annotated genes, and calculated P-values and fold changes. Includes lists of fold changes arranged in descending order. (XLSX 1130 kb) [file 12866_2018_1294_MOESM3_ESM.xlsx]

## Sheet: UTERI
Table S3. Analysis - uteri.
Counts of uterine reads uniquely mapped to annotated genes, and calculated P-values and fold changes.
Includes lists of fold changes arranged in descending order.
UTERI						FCs arranged in descending order			FCs arranged in descending order
				FC (pregnant / virgin)		(genes with P < 0.05)			(genes with P < 0.05)
gene ID	counts - virgin	counts - pregnant	P-value	FC (TBB1 norm.)	FC (GAPDH norm.)	gene ID	P-value	FC (TBB1 norm.)	gene ID	P-value	FC (GAPDH norm.)
GMOY000001	2	0	1	0	0	GMOY012377	< 1.0E-302	2798.11	GMOY012377	< 1.0E-302	4266.24
GMOY000002	0	0	1	---DIVBYZERO---	---DIVBYZERO---	GMOY012369	< 1.0E-302	1328.14	GMOY012369	< 1.0E-302	2025.01
GMOY000003	10	7	1	0.557709	0.850333	GMOY012371	< 1.0E-302	983.958	GMOY012371	< 1.0E-302	1500.23
GMOY000004	2	0	1	0	0	GMOY002808	< 1.0E-302	724.464	GMOY002808	< 1.0E-302	1104.58
GMOY000005	2	0	1	0	0	GMOY007129	2.46234e-189	575.237	GMOY007129	2.46234e-189	877.057
GMOY000006	0	0	1	---DIVBYZERO---	---DIVBYZERO---	GMOY009745	< 1.0E-302	415.095	GMOY009745	< 1.0E-302	632.89
GMOY000007	0	0	1	---DIVBYZERO---	---DIVBYZERO---	GMOY011400	< 1.0E-302	344.759	GMOY011400	< 1.0E-302	525.651
GMOY000008	0	0	1	---DIVBYZERO---	---DIVBYZERO---	GMOY000398	6.74818e-103	320.284	GMOY000398	6.74818e-103	488.334
GMOY000009	0	0	1	---DIVBYZERO---	---DIVBYZERO---	GMOY006331	< 1.0E-302	255.42	GMOY006331	< 1.0E-302	389.436
GMOY000010	0	0	1	---DIVBYZERO---	---DIVBYZERO---	GMOY009721	1.20777e-80	254.156	GMOY009721	1.20777e-80	387.509
GMOY000011	60	82	1	1.08886	1.66017	GMOY000399	5.4508e-200	126.202	GMOY000399	5.4508e-200	192.418
GMOY000012	665	615	0.872374	0.736823	1.12343	GMOY009539	< 1.0E-302	115.768	GMOY009539	< 1.0E-302	176.51
GMOY000013	1140	993	7.63062e-07	0.693991	1.05812	GMOY000097	1.48841e-24	87.64	GMOY000097	1.48841e-24	133.624
GMOY000015	1785	1713	0.000410438	0.76459	1.16576	GMOY007653	< 1.0E-302	79.7775	GMOY007653	< 1.0E-302	121.636
GMOY000016	598	612	1	0.81538	1.2432	GMOY010294	< 1.0E-302	76.334	GMOY010294	< 1.0E-302	116.386
GMOY000017	4	11	1	2.191	3.34059	GMOY007240	< 1.0E-302	68.7192	GMOY007240	< 1.0E-302	104.775
GMOY000018	1291	1337	1	0.825116	1.25804	GMOY007766	6.28518e-18	67.7218	GMOY007766	6.28518e-18	103.255
GMOY000019	0	0	1	---DIVBYZERO---	---DIVBYZERO---	GMOY002930	< 1.0E-302	55.1563	GMOY002930	< 1.0E-302	84.0962
GMOY000020	0	0	1	---DIVBYZERO---	---DIVBYZERO---	GMOY005997	7.25306e-12	49.3971	GMOY005997	7.25306e-12	75.3152
GMOY000021	288	308	1	0.852055	1.29912	GMOY006073	< 1.0E-302	47.5633	GMOY006073	< 1.0E-302	72.5193
GMOY000022	21405	28633	3.36302e-54	1.06576	1.62496	GMOY002259	1.60063e-259	44.0192	GMOY002259	1.60063e-259	67.1155
GMOY000023	1865	2858	2.72047e-17	1.22094	1.86155	GMOY001528	1.65815e-142	40.9651	GMOY001528	1.65815e-142	62.459
GMOY000024	17811	27952	5.40892e-222	1.25036	1.90641	GMOY012318	1.326e-32	40.1019	GMOY012318	1.326e-32	61.143
GMOY000025	866	901	1	0.828927	1.26386	GMOY003006	2.98514e-209	36.3706	GMOY003006	2.98514e-209	55.4538
GMOY000026	10	1	1	0.0796727	0.121476	GMOY000811	3.70937e-139	34.9422	GMOY000811	3.70937e-139	53.2759
GMOY000027	837	598	1.54637e-15	0.569227	0.867894	GMOY008344	3.57292e-57	34.5248	GMOY008344	3.57292e-57	52.6396
GMOY000028	2742	2402	2.64138e-19	0.697935	1.06413	GMOY002939	4.10836e-06	31.8691	GMOY002939	4.10836e-06	48.5904
GMOY000029	1735	1700	0.0149675	0.780655	1.19026	GMOY009670	2.55091e-05	29.4789	GMOY009670	2.55091e-05	44.9462
GMOY000030	3	0	1	0	0	GMOY008756	3.49245e-21	28.6822	GMOY008756	3.49245e-21	43.7314
GMOY000031	0	0	1	---DIVBYZERO---	---DIVBYZERO---	GMOY009606	8.64168e-05	27.8854	GMOY009606	8.64168e-05	42.5166
GMOY000032	0	1	1	---DIVBYZERO---	---DIVBYZERO---	GMOY008683	4.2993e-58	27.1883	GMOY008683	4.2993e-58	41.4537
GMOY000033	1623	1327	6.89339e-17	0.651421	0.993215	GMOY005818	6.14214e-93	26.4146	GMOY005818	6.14214e-93	40.274
GMOY000034	826	655	5.84647e-09	0.631787	0.963279	GMOY005995	< 1.0E-302	26.1076	GMOY005995	< 1.0E-302	39.806
GMOY000035	398	574	1	1.14905	1.75194	GMOY002779	3.42133e-76	25.8574	GMOY002779	3.42133e-76	39.4245
GMOY000036	149	197	1	1.05339	1.60609	GMOY000689	0.00100064	24.6985	GMOY000689	0.00100064	37.6576
GMOY000037	125	174	1	1.10904	1.69095	GMOY009083	0.00342267	23.1051	GMOY009083	0.00342267	35.2281
GMOY000038	244	290	1	0.94693	1.44377	GMOY000883	1.33828e-15	22.8395	GMOY000883	1.33828e-15	34.8231
GMOY000040	1	0	1	0	0	GMOY006185	1.33828e-15	22.8395	GMOY006185	1.33828e-15	34.8231
GMOY000041	0	0	1	---DIVBYZERO---	---DIVBYZERO---	GMOY004728	< 1.0E-302	22.501	GMOY004728	< 1.0E-302	34.307
GMOY000042	0	0	1	---DIVBYZERO---	---DIVBYZERO---	GMOY002004	1.23968e-100	22.449	GMOY002004	1.23968e-100	34.2277
GMOY000043	0	0	1	---DIVBYZERO---	---DIVBYZERO---	GMOY009792	< 1.0E-302	22.3532	GMOY009792	< 1.0E-302	34.0816
GMOY000044	0	0	1	---DIVBYZERO---	---DIVBYZERO---	GMOY006527	4.60866e-54	21.1929	GMOY006527	4.60866e-54	32.3126
GMOY000045	0	0	1	---DIVBYZERO---	---DIVBYZERO---	GMOY010132	< 1.0E-302	20.2063	GMOY010132	< 1.0E-302	30.8083
GMOY000046	135	198	1	1.16853	1.78165	GMOY010221	0.0404658	19.9182	GMOY010221	0.0404658	30.369
GMOY000047	799	563	1.25367e-15	0.561398	0.855958	GMOY001490	1.33315e-299	19.7533	GMOY001490	1.33315e-299	30.1177
GMOY000048	0	1	1	---DIVBYZERO---	---DIVBYZERO---	GMOY001312	5.01659e-18	19.719	GMOY001312	5.01659e-18	30.0653
GMOY000049	0	0	1	---DIVBYZERO---	---DIVBYZERO---	GMOY002338	3.01404e-28	19.6526	GMOY002338	3.01404e-28	29.9641
GMOY000050	0	0	1	---DIVBYZERO---	---DIVBYZERO---	GMOY005559	4.02523e-86	18.9001	GMOY005559	4.02523e-86	28.8168
GMOY000051	114	156	1	1.09026	1.6623	GMOY006602	1.01486e-70	18.7496	GMOY006602	1.01486e-70	28.5874
GMOY000052	577	1447	1.50891e-56	1.99803	3.04638	GMOY009541	< 1.0E-302	18.5843	GMOY009541	< 1.0E-302	28.3353
GMOY000053	0	0	1	---DIVBYZERO---	---DIVBYZERO---	GMOY001711	< 1.0E-302	18.1623	GMOY001711	< 1.0E-302	27.6918
GMOY000054	0	0	1	---DIVBYZERO---	---DIVBYZERO---	GMOY004633	2.92401e-39	18.0591	GMOY004633	2.92401e-39	27.5346
GMOY000055	2937	2360	7.02425e-36	0.640203	0.97611	GMOY009632	1.99016e-34	18.026	GMOY009632	1.99016e-34	27.484
GMOY000056	1305	571	2.07166e-87	0.348606	0.531516	GMOY008271	< 1.0E-302	17.8393	GMOY008271	< 1.0E-302	27.1994
GMOY000057	1212	794	2.11388e-32	0.521948	0.795809	GMOY008375	< 1.0E-302	17.6379	GMOY008375	< 1.0E-302	26.8923
GMOY000058	63	44	1	0.556444	0.848404	GMOY007034	4.93438e-27	16.7313	GMOY007034	4.93438e-27	25.51
GMOY000059	5	0	1	0	0	GMOY010524	7.46746e-17	15.7752	GMOY010524	7.46746e-17	24.0523
GMOY000060	9	7	1	0.619677	0.944814	GMOY005278	9.79201e-09	15.669	GMOY005278	9.79201e-09	23.8903
GMOY000061	0	0	1	---DIVBYZERO---	---DIVBYZERO---	GMOY005106	1.25235e-127	15.3721	GMOY005106	1.25235e-127	23.4377
GMOY000062	0	0	1	---DIVBYZERO---	---DIVBYZERO---	GMOY010303	6.22028e-08	14.8722	GMOY010303	6.22028e-08	22.6755
GMOY000063	0	0	1	---DIVBYZERO---	---DIVBYZERO---	GMOY001366	1.94394e-41	14.8722	GMOY001366	1.94394e-41	22.6755
GMOY000064	0	0	1	---DIVBYZERO---	---DIVBYZERO---	GMOY003397	3.4091e-55	14.6897	GMOY003397	3.4091e-55	22.3972
GMOY000065	0	0	1	---DIVBYZERO---	---DIVBYZERO---	GMOY006961	< 1.0E-302	14.6608	GMOY006961	< 1.0E-302	22.3531
GMOY000066	402	332	0.0658247	0.657994	1.00324	GMOY011141	2.7714e-15	14.6598	GMOY011141	2.7714e-15	22.3516
GMOY000067	76	209	1.36942e-07	2.191	3.34059	GMOY011551	< 1.0E-302	14.624	GMOY011551	< 1.0E-302	22.2971
GMOY000068	2	10	1	3.98364	6.0738	GMOY005773	< 1.0E-302	14.5453	GMOY005773	< 1.0E-302	22.1771
GMOY000069	18119	22509	1.39785e-08	0.989764	1.50908	GMOY000771	8.86838e-41	13.8508	GMOY000771	8.86838e-41	21.1182
GMOY000070	228	156	0.00457206	0.545129	0.831152	GMOY009084	9.20312e-14	13.7037	GMOY009084	9.20312e-14	20.8939
GMOY000071	1231	838	6.40786e-29	0.54237	0.826945	GMOY005994	5.07465e-36	13.4116	GMOY005994	5.07465e-36	20.4485
GMOY000072	411	284	2.19004e-07	0.550536	0.839397	GMOY008340	< 1.0E-302	12.7334	GMOY008340	< 1.0E-302	19.4145
GMOY000073	1095	1228	1	0.893499	1.36231	GMOY011618	< 1.0E-302	12.4902	GMOY011618	< 1.0E-302	19.0437
GMOY000074	0	19	0.0990923	---DIVBYZERO---	---DIVBYZERO---	GMOY009069	9.29819e-281	12.2487	GMOY009069	9.29819e-281	18.6754
GMOY000076	1402	1140	9.21548e-15	0.647838	0.987751	GMOY003722	3.67963e-31	12.1501	GMOY003722	3.67963e-31	18.5251
GMOY000077	3333	4173	1	0.997522	1.52091	GMOY013073	0.0135661	11.9509	GMOY013073	0.0135661	18.2214
GMOY000078	241	185	0.356748	0.611595	0.932493	GMOY008376	2.08413e-05	11.9509	GMOY008376	2.08413e-05	18.2214
GMOY000079	1066	934	7.35266e-06	0.69807	1.06434	GMOY006477	2.12083e-63	11.1848	GMOY006477	2.12083e-63	17.0534
GMOY000080	197	71	3.25786e-15	0.287145	0.437807	GMOY011777	3.6751e-07	11.1542	GMOY011777	3.6751e-07	17.0067
GMOY000081	2052	725	8.21056e-187	0.281495	0.429192	GMOY009571	< 1.0E-302	11.0697	GMOY009571	< 1.0E-302	16.8778
GMOY000082	8156	4261	< 1.0E-302	0.41624	0.634637	GMOY005817	9.48593e-50	11.0404	GMOY005817	9.48593e-50	16.8331
GMOY000083	0	0	1	---DIVBYZERO---	---DIVBYZERO---	GMOY001661	1.73491e-44	10.5965	GMOY001661	1.73491e-44	16.1563
GMOY000084	75	21	3.02364e-06	0.223084	0.340133	GMOY005890	< 1.0E-302	10.5097	GMOY005890	< 1.0E-302	16.024
GMOY000085	0	0	1	---DIVBYZERO---	---DIVBYZERO---	GMOY000360	7.12131e-06	10.1583	GMOY000360	7.12131e-06	15.4882
GMOY000086	69	15	2.14593e-07	0.173202	0.264078	GMOY007487	0.0012475	10.0919	GMOY007487	0.0012475	15.387
GMOY000087	27	20	1	0.590168	0.899823	GMOY004331	< 1.0E-302	9.90659	GMOY004331	< 1.0E-302	15.1045
GMOY000088	94	132	1	1.11881	1.70583	GMOY008343	2.33541e-27	9.90218	GMOY008343	2.33541e-27	15.0977
GMOY000089	0	0	1	---DIVBYZERO---	---DIVBYZERO---	GMOY003016	< 1.0E-302	9.86029	GMOY003016	< 1.0E-302	15.0339
GMOY000090	0	0	1	---DIVBYZERO---	---DIVBYZERO---	GMOY005175	6.13925e-48	9.72671	GMOY005175	6.13925e-48	14.8302
GMOY000091	3	2	1	0.531151	0.809841	GMOY001414	< 1.0E-302	9.5701	GMOY001414	< 1.0E-302	14.5914
GMOY000092	598	706	1	0.940618	1.43415	GMOY006521	2.30394e-286	9.50462	GMOY006521	2.30394e-286	14.4916
GMOY000093	40	54	1	1.07558	1.63993	GMOY005659	4.2854e-190	9.47686	GMOY005659	4.2854e-190	14.4493
GMOY000094	1085	808	1.96553e-17	0.593323	0.904633	GMOY005432	< 1.0E-302	9.13668	GMOY005432	< 1.0E-302	13.9306
GMOY000095	2	0	1	0	0	GMOY012375	2.89476e-47	9.10107	GMOY012375	2.89476e-47	13.8763
GMOY000096	0	4	1	---DIVBYZERO---	---DIVBYZERO---	GMOY010701	1.07129e-06	9.08269	GMOY010701	1.07129e-06	13.8483
GMOY000097	1	110	1.48841e-24	87.64	133.624	GMOY008418	1.24964e-131	9.01087	GMOY008418	1.24964e-131	13.7388
GMOY000098	858	838	1	0.778155	1.18644	GMOY002278	3.67327e-25	8.87023	GMOY002278	3.67327e-25	13.5243
GMOY000099	664	711	1	0.853122	1.30075	GMOY001354	2.87295e-76	8.81958	GMOY001354	2.87295e-76	13.4471
GMOY000100	30	43	1	1.14198	1.74116	GMOY002514	0.0230636	8.764	GMOY002514	0.0230636	13.3624
GMOY000101	0	0	1	---DIVBYZERO---	---DIVBYZERO---	GMOY006213	< 1.0E-302	8.55881	GMOY006213	< 1.0E-302	13.0495
GMOY000102	22	6	1	0.217289	0.331298	GMOY000215	0.0412152	8.49842	GMOY000215	0.0412152	12.9574
GMOY000103	15	5	1	0.265576	0.40492	GMOY003567	9.5852e-13	8.4099	GMOY003567	9.5852e-13	12.8225
GMOY000104	71	36	0.491987	0.403974	0.615935	GMOY005319	0.000615951	8.36563	GMOY005319	0.000615951	12.755
GMOY000105	455	279	3.15357e-13	0.488543	0.744875	GMOY007231	< 1.0E-302	8.35857	GMOY007231	< 1.0E-302	12.7442
GMOY000106	420	404	1	0.766376	1.16848	GMOY010727	1.34905e-114	8.2632	GMOY010727	1.34905e-114	12.5988
GMOY000107	523	505	1	0.769306	1.17295	GMOY006984	0.0405673	8.23285	GMOY006984	0.0405673	12.5525
GMOY000108	555	774	1	1.11111	1.6941	GMOY001277	< 1.0E-302	8.1718	GMOY001277	< 1.0E-302	12.4595
GMOY000109	0	0	1	---DIVBYZERO---	---DIVBYZERO---	GMOY006436	1.16445e-49	8.11666	GMOY006436	1.16445e-49	12.3754
GMOY000110	0	1	1	---DIVBYZERO---	---DIVBYZERO---	GMOY007044	< 1.0E-302	8.11567	GMOY007044	< 1.0E-302	12.3739
GMOY000111	1	0	1	0	0	GMOY008819	1.0087e-45	8.04694	GMOY008819	1.0087e-45	12.2691
GMOY000112	1	0	1	0	0	GMOY000614	4.42735e-27	7.8834	GMOY000614	4.42735e-27	12.0197
GMOY000113	0	0	1	---DIVBYZERO---	---DIVBYZERO---	GMOY002778	1.47521e-17	7.8447	GMOY002778	1.47521e-17	11.9607
GMOY000114	0	0	1	---DIVBYZERO---	---DIVBYZERO---	GMOY001764	4.55919e-11	7.79022	GMOY001764	4.55919e-11	11.8777
GMOY000115	37	38	1	0.81826	1.24759	GMOY004814	< 1.0E-302	7.78983	GMOY004814	< 1.0E-302	11.8771
GMOY000116	0	0	1	---DIVBYZERO---	---DIVBYZERO---	GMOY008949	< 1.0E-302	7.75795	GMOY008949	< 1.0E-302	11.8285
GMOY000117	0	0	1	---DIVBYZERO---	---DIVBYZERO---	GMOY007799	4.95004e-159	7.69921	GMOY007799	4.95004e-159	11.7389
GMOY000118	1890	1738	5.98225e-08	0.732652	1.11707	GMOY000810	8.58938e-06	7.43612	GMOY000810	8.58938e-06	11.3378
GMOY000119	0	0	1	---DIVBYZERO---	---DIVBYZERO---	GMOY004269	< 1.0E-302	7.24288	GMOY004269	< 1.0E-302	11.0431
GMOY000120	511	417	0.00141249	0.650167	0.991302	GMOY005274	0.0173894	7.17054	GMOY005274	0.0173894	10.9328
GMOY000121	6120	5760	2.86026e-25	0.749861	1.1433	GMOY010973	6.13884e-35	6.95076	GMOY010973	6.13884e-35	10.5977
GMOY000122	381	482	1	1.00793	1.53678	GMOY004727	< 1.0E-302	6.89061	GMOY004727	< 1.0E-302	10.506
GMOY000123	991	658	6.56184e-25	0.529007	0.806572	GMOY011515	< 1.0E-302	6.8705	GMOY011515	< 1.0E-302	10.4754
GMOY000124	448	353	0.000852688	0.627778	0.957166	GMOY000898	2.03901e-08	6.81644	GMOY000898	2.03901e-08	10.393
GMOY000125	277	428	1	1.23104	1.87696	GMOY001699	0.00264863	6.69251	GMOY001699	0.00264863	10.204
GMOY000126	818	875	1	0.852245	1.29941	GMOY004609	0.00264863	6.69251	GMOY004609	0.00264863	10.204
GMOY000127	157	262	1	1.32957	2.02718	GMOY003687	1.90078e-230	6.67415	GMOY003687	1.90078e-230	10.176
GMOY000128	6	4	1	0.531151	0.809841	GMOY000897	3.27335e-98	6.55191	GMOY000897	3.27335e-98	9.98962
GMOY000129	1512	1036	3.05582e-35	0.545906	0.832336	GMOY000180	< 1.0E-302	6.53344	GMOY000180	< 1.0E-302	9.96146
GMOY000130	68	89	1	1.04278	1.58991	GMOY004244	2.89917e-18	6.46234	GMOY004244	2.89917e-18	9.85306
GMOY000131	0	1	1	---DIVBYZERO---	---DIVBYZERO---	GMOY007451	2.29076e-12	6.4351	GMOY007451	2.29076e-12	9.81153
GMOY000132	0	0	1	---DIVBYZERO---	---DIVBYZERO---	GMOY010692	< 1.0E-302	6.35727	GMOY010692	< 1.0E-302	9.69285
GMOY000133	958	647	1.32514e-22	0.538082	0.820407	GMOY011056	8.58166e-25	6.21447	GMOY011056	8.58166e-25	9.47513
GMOY000134	0	0	1	---DIVBYZERO---	---DIVBYZERO---	GMOY006636	4.74875e-57	6.1855	GMOY006636	4.74875e-57	9.43096
GMOY000135	2	2	1	0.796727	1.21476	GMOY004271	< 1.0E-302	6.17646	GMOY004271	< 1.0E-302	9.41718
GMOY000136	2	0	1	0	0	GMOY006859	9.20829e-104	6.10293	GMOY006859	9.20829e-104	9.30507
GMOY000137	865	881	1	0.811464	1.23723	GMOY011775	3.6104e-164	6.03023	GMOY011775	3.6104e-164	9.19422
GMOY000138	3	7	1	1.85903	2.83444	GMOY005186	2.16816e-07	5.97545	GMOY005186	2.16816e-07	9.11071
GMOY000139	2649	2123	1.44533e-32	0.638525	0.973551	GMOY007105	0.000287477	5.91854	GMOY007105	0.000287477	9.02394
GMOY000140	3562	1131	< 1.0E-302	0.252975	0.385709	GMOY001730	< 1.0E-302	5.86928	GMOY001730	< 1.0E-302	8.94882
GMOY000141	560	442	2.04997e-05	0.628845	0.958793	GMOY011342	1.07856e-103	5.84515	GMOY011342	1.07856e-103	8.91203
GMOY000142	0	0	1	---DIVBYZERO---	---DIVBYZERO---	GMOY004881	0.00594305	5.84267	GMOY004881	0.00594305	8.90825
GMOY000143	11	11	1	0.796727	1.21476	GMOY010435	0.000486429	5.80473	GMOY010435	0.000486429	8.8504
GMOY000144	528	191	5.11538e-45	0.28821	0.439431	GMOY004332	< 1.0E-302	5.77237	GMOY004332	< 1.0E-302	8.80106
GMOY000145	3	1	1	0.265576	0.40492	GMOY012088	3.25093e-84	5.73644	GMOY012088	3.25093e-84	8.74628
GMOY000146	6105	3509	9.05875e-246	0.457939	0.698214	GMOY011844	< 1.0E-302	5.66597	GMOY011844	< 1.0E-302	8.63884
GMOY000148	78190	98139	7.57545e-61	1	1.52469	GMOY009572	< 1.0E-302	5.62935	GMOY009572	< 1.0E-302	8.58301
GMOY000149	582	427	8.06579e-09	0.58454	0.891242	GMOY012140	< 1.0E-302	5.39606	GMOY012140	< 1.0E-302	8.22732
GMOY000150	2554	3290	0.611545	1.02632	1.56483	GMOY005665	< 1.0E-302	5.31892	GMOY005665	< 1.0E-302	8.10969
GMOY000151	781	624	5.81521e-08	0.636566	0.970564	GMOY003043	< 1.0E-302	5.18041	GMOY003043	< 1.0E-302	7.89852
GMOY000152	380	430	1	0.90156	1.3746	GMOY011057	7.22745e-169	5.13945	GMOY011057	7.22745e-169	7.83606
GMOY000154	230	203	1	0.703198	1.07216	GMOY003353	2.85357e-51	5.13711	GMOY003353	2.85357e-51	7.83249
GMOY000155	238	212	1	0.70969	1.08206	GMOY011398	6.9382e-27	5.10336	GMOY011398	6.9382e-27	7.78104
GMOY000156	613	867	1	1.12686	1.7181	GMOY006075	0.0186794	5.008	GMOY006075	0.0186794	7.63564
GMOY000157	481	328	1.24843e-09	0.543298	0.828361	GMOY009122	< 1.0E-302	4.93653	GMOY009122	< 1.0E-302	7.52667
GMOY000158	2166	3789	1.53477e-50	1.39372	2.12499	GMOY009001	1.54107e-05	4.92522	GMOY009001	1.54107e-05	7.50943
GMOY000159	162	199	1	0.978696	1.49221	GMOY007539	7.21436e-14	4.92522	GMOY007539	7.21436e-14	7.50943
GMOY000160	621	670	1	0.859593	1.31061	GMOY010311	5.05828e-10	4.92096	GMOY010311	5.05828e-10	7.50293
GMOY000161	505	564	1	0.88981	1.35668	GMOY001250	5.71876e-07	4.90294	GMOY001250	5.71876e-07	7.47545
GMOY000162	0	0	1	---DIVBYZERO---	---DIVBYZERO---	GMOY008224	< 1.0E-302	4.87392	GMOY008224	< 1.0E-302	7.43121
GMOY000163	0	0	1	---DIVBYZERO---	---DIVBYZERO---	GMOY005250	1.84009e-18	4.83531	GMOY005250	1.84009e-18	7.37234
GMOY000164	554	602	1	0.865758	1.32001	GMOY001946	< 1.0E-302	4.82809	GMOY001946	< 1.0E-302	7.36133
GMOY000165	21	40	1	1.51758	2.31383	GMOY000900	2.44742e-84	4.80012	GMOY000900	2.44742e-84	7.31868
GMOY000166	0	0	1	---DIVBYZERO---	---DIVBYZERO---	GMOY002974	0.00027185	4.78036	GMOY002974	0.00027185	7.28857
GMOY000167	0	0	1	---DIVBYZERO---	---DIVBYZERO---	GMOY010876	< 1.0E-302	4.76012	GMOY010876	< 1.0E-302	7.2577
GMOY000168	399	422	1	0.842654	1.28478	GMOY004738	1.96812e-59	4.68298	GMOY004738	1.96812e-59	7.14009
GMOY000169	7	3	1	0.341454	0.520612	GMOY007085	< 1.0E-302	4.66662	GMOY007085	< 1.0E-302	7.11515
GMOY000170	6	4	1	0.531151	0.809841	GMOY001843	1.53283e-09	4.64757	GMOY001843	1.53283e-09	7.0861
GMOY000171	2190	1833	1.51023e-20	0.66685	1.01674	GMOY005445	8.07878e-54	4.64597	GMOY005445	8.07878e-54	7.08367
GMOY000172	5918	7500	0.00217617	1.00971	1.53949	GMOY010151	2.5347e-13	4.61438	GMOY010151	2.5347e-13	7.03549
GMOY000173	90	97	1	0.858695	1.30924	GMOY002579	0.0199644	4.58118	GMOY002579	0.0199644	6.98487
GMOY000174	1857	1779	0.000162438	0.763262	1.16374	GMOY007402	2.9742e-49	4.49511	GMOY007402	2.9742e-49	6.85365
GMOY000175	863	940	1	0.867814	1.32315	GMOY006294	0.00201148	4.46167	GMOY006294	0.00201148	6.80266
GMOY000176	0	0	1	---DIVBYZERO---	---DIVBYZERO---	GMOY011205	2.88743e-14	4.45577	GMOY011205	2.88743e-14	6.79366
GMOY000177	213	147	0.0172132	0.549854	0.838356	GMOY009852	< 1.0E-302	4.41718	GMOY009852	< 1.0E-302	6.73483
GMOY000178	73	89	1	0.971352	1.48101	GMOY003408	0.00330429	4.382	GMOY003408	0.00330429	6.68118
GMOY000179	0	0	1	---DIVBYZERO---	---DIVBYZERO---	GMOY004715	< 1.0E-302	4.36802	GMOY004715	< 1.0E-302	6.65987
GMOY000180	1747	14326	< 1.0E-302	6.53344	9.96146	GMOY007305	1.18048e-07	4.35857	GMOY007305	1.18048e-07	6.64546
GMOY000181	0	0	1	---DIVBYZERO---	---DIVBYZERO---	GMOY004473	< 1.0E-302	4.33683	GMOY004473	< 1.0E-302	6.61231
GMOY000182	1	0	1	0	0	GMOY000419	2.4731e-208	4.32123	GMOY000419	2.4731e-208	6.58853
GMOY000183	0	0	1	---DIVBYZERO---	---DIVBYZERO---	GMOY004732	1.16182e-294	4.31507	GMOY004732	1.16182e-294	6.57914
GMOY000184	0	0	1	---DIVBYZERO---	---DIVBYZERO---	GMOY007131	< 1.0E-302	4.31203	GMOY007131	< 1.0E-302	6.57451
GMOY000185	1	0	1	0	0	GMOY010672	7.22071e-264	4.25963	GMOY010672	7.22071e-264	6.4946
GMOY000186	1	0	1	0	0	GMOY007805	< 1.0E-302	4.23884	GMOY007805	< 1.0E-302	6.46291
GMOY000187	0	0	1	---DIVBYZERO---	---DIVBYZERO---	GMOY008600	< 1.0E-302	4.22265	GMOY008600	< 1.0E-302	6.43823
GMOY000188	1	1	1	0.796727	1.21476	GMOY009903	7.21556e-66	4.21601	GMOY009903	7.21556e-66	6.42811
GMOY000189	0	0	1	---DIVBYZERO---	---DIVBYZERO---	GMOY007669	< 1.0E-302	4.21127	GMOY007669	< 1.0E-302	6.42088
GMOY000190	0	0	1	---DIVBYZERO---	---DIVBYZERO---	GMOY006672	< 1.0E-302	4.19222	GMOY006672	< 1.0E-302	6.39183
GMOY000191	0	0	1	---DIVBYZERO---	---DIVBYZERO---	GMOY010274	0.000209338	4.1675	GMOY010274	0.000209338	6.35413
GMOY000192	0	0	1	---DIVBYZERO---	---DIVBYZERO---	GMOY004731	1.07197e-36	4.14074	GMOY004731	1.07197e-36	6.31333
GMOY000193	0	0	1	---DIVBYZERO---	---DIVBYZERO---	GMOY003204	1.21123e-243	4.13302	GMOY003204	1.21123e-243	6.30157
GMOY000194	851	1684	7.42591e-35	1.5766	2.40383	GMOY005391	< 1.0E-302	4.11417	GMOY005391	< 1.0E-302	6.27283
GMOY000195	3282	3246	3.09249e-06	0.787988	1.20144	GMOY009764	6.55032e-21	4.11334	GMOY009764	6.55032e-21	6.27156
GMOY000196	0	2	1	---DIVBYZERO---	---DIVBYZERO---	GMOY000882	< 1.0E-302	4.11247	GMOY000882	< 1.0E-302	6.27024
GMOY000197	11	9	1	0.651868	0.993895	GMOY002618	< 1.0E-302	4.1111	GMOY002618	< 1.0E-302	6.26814
GMOY000198	288	297	1	0.821625	1.25272	GMOY010913	< 1.0E-302	4.10951	GMOY010913	< 1.0E-302	6.26572
GMOY000199	1138	1121	1	0.784825	1.19661	GMOY008082	1.51746e-31	4.09745	GMOY008082	1.51746e-31	6.24734
GMOY000200	643	638	1	0.790532	1.20531	GMOY010991	1.64019e-19	4.0808	GMOY010991	1.64019e-19	6.22195
GMOY000201	111	102	1	0.732128	1.11627	GMOY004640	0.000130725	4.04054	GMOY004640	0.000130725	6.16057
GMOY000202	523	471	1	0.717511	1.09398	GMOY005829	1.73866e-113	4.03796	GMOY005829	1.73866e-113	6.15663
GMOY000203	190	115	0.000355211	0.48223	0.73525	GMOY011244	< 1.0E-302	4.03141	GMOY011244	< 1.0E-302	6.14665
GMOY000204	1114	593	2.00534e-51	0.424111	0.646637	GMOY011852	< 1.0E-302	4.03027	GMOY011852	< 1.0E-302	6.14491
GMOY000205	300	259	1	0.687841	1.04874	GMOY012100	2.13549e-09	4.01828	GMOY012100	2.13549e-09	6.12662
GMOY000206	22726	3794	< 1.0E-302	0.13301	0.202799	GMOY004149	< 1.0E-302	4.00182	GMOY004149	< 1.0E-302	6.10152
GMOY000207	2352	2911	1	0.986085	1.50347	GMOY009390	< 1.0E-302	3.99942	GMOY009390	< 1.0E-302	6.09788
GMOY000208	6	6	1	0.796727	1.21476	GMOY000960	5.29913e-07	3.98364	GMOY000960	5.29913e-07	6.0738
GMOY000209	29	41	1	1.12641	1.71742	GMOY001121	1.01867e-16	3.96267	GMOY001121	1.01867e-16	6.04184
GMOY000210	0	0	1	---DIVBYZERO---	---DIVBYZERO---	GMOY002857	1.27251e-22	3.93583	GMOY002857	1.27251e-22	6.00092
GMOY000211	2409	2167	2.33682e-13	0.716691	1.09273	GMOY008363	7.54315e-108	3.93293	GMOY008363	7.54315e-108	5.9965
GMOY000212	1	11	1	8.764	13.3624	GMOY002984	0.0140762	3.91121	GMOY002984	0.0140762	5.96337
GMOY000213	7	15	1	1.70727	2.60306	GMOY011196	< 1.0E-302	3.89936	GMOY011196	< 1.0E-302	5.94531
GMOY000214	0	1	1	---DIVBYZERO---	---DIVBYZERO---	GMOY003046	< 1.0E-302	3.8649	GMOY003046	< 1.0E-302	5.89278
GMOY000215	3	32	0.0412152	8.49842	12.9574	GMOY007426	3.65599e-11	3.8188	GMOY007426	3.65599e-11	5.82247
GMOY000216	4638	9218	4.74645e-204	1.58349	2.41433	GMOY012145	< 1.0E-302	3.7992	GMOY012145	< 1.0E-302	5.7926
GMOY000217	540	436	0.000278268	0.643283	0.980807	GMOY003688	4.12242e-46	3.79211	GMOY003688	4.12242e-46	5.78179
GMOY000218	562	358	4.406e-15	0.507524	0.773816	GMOY009202	5.9161e-25	3.78108	GMOY009202	5.9161e-25	5.76497
GMOY000219	990	1030	1	0.828918	1.26384	GMOY003560	3.19055e-68	3.76493	GMOY003560	3.19055e-68	5.74034
GMOY000220	667	915	1	1.09296	1.66643	GMOY006478	< 1.0E-302	3.74827	GMOY006478	< 1.0E-302	5.71495
GMOY000221	1	2	1	1.59345	2.42952	GMOY002619	< 1.0E-302	3.74578	GMOY002619	< 1.0E-302	5.71115
GMOY000222	0	1	1	---DIVBYZERO---	---DIVBYZERO---	GMOY004926	< 1.0E-302	3.72049	GMOY004926	< 1.0E-302	5.67259
GMOY000223	4	4	1	0.796727	1.21476	GMOY004544	2.45881e-145	3.71887	GMOY004544	2.45881e-145	5.67012
GMOY000224	1	4	1	3.18691	4.85904	GMOY011607	4.02183e-302	3.68414	GMOY011607	4.02183e-302	5.61717
GMOY000225	989	1480	4.23801e-06	1.19227	1.81784	GMOY009565	2.58059e-169	3.66984	GMOY009565	2.58059e-169	5.59536
GMOY000226	2759	3193	1	0.922055	1.40585	GMOY006143	9.30513e-11	3.64952	GMOY006143	9.30513e-11	5.56439
GMOY000227	1727	1342	5.70694e-24	0.619113	0.943954	GMOY001168	1.80421e-98	3.64169	GMOY001168	1.80421e-98	5.55245
GMOY000228	666	443	9.67382e-16	0.529955	0.808017	GMOY002420	< 1.0E-302	3.56511	GMOY002420	< 1.0E-302	5.43568
GMOY000230	0	2	1	---DIVBYZERO---	---DIVBYZERO---	GMOY005132	3.76598e-35	3.55463	GMOY005132	3.76598e-35	5.4197
GMOY000231	0	0	1	---DIVBYZERO---	---DIVBYZERO---	GMOY003759	< 1.0E-302	3.55417	GMOY003759	< 1.0E-302	5.419
GMOY000232	1	2	1	1.59345	2.42952	GMOY003273	4.37899e-141	3.54989	GMOY003273	4.37899e-141	5.41247
GMOY000233	0	0	1	---DIVBYZERO---	---DIVBYZERO---	GMOY000990	1.10504e-181	3.54357	GMOY000990	1.10504e-181	5.40285
GMOY000234	7575	8480	1	0.891914	1.35989	GMOY009349	< 1.0E-302	3.54313	GMOY009349	< 1.0E-302	5.40216
GMOY000235	18	11	1	0.486889	0.742354	GMOY011998	1.01041e-14	3.52042	GMOY011998	1.01041e-14	5.36755
GMOY000236	860	1165	1	1.07929	1.64558	GMOY006222	7.98781e-138	3.5088	GMOY006222	7.98781e-138	5.34982
GMOY000237	0	0	1	---DIVBYZERO---	---DIVBYZERO---	GMOY002792	2.61152e-283	3.48789	GMOY002792	2.61152e-283	5.31795
GMOY000238	0	7	1	---DIVBYZERO---	---DIVBYZERO---	GMOY003048	7.24448e-89	3.44011	GMOY003048	7.24448e-89	5.24509
GMOY000239	7	32	1	3.64218	5.55319	GMOY011869	5.26429e-137	3.43054	GMOY011869	5.26429e-137	5.2305
GMOY000240	0	0	1	---DIVBYZERO---	---DIVBYZERO---	GMOY001632	3.25763e-36	3.42356	GMOY001632	3.25763e-36	5.21986
GMOY000241	0	0	1	---DIVBYZERO---	---DIVBYZERO---	GMOY004507	7.92394e-236	3.40156	GMOY004507	7.92394e-236	5.18632
GMOY000242	918	857	0.086414	0.743786	1.13404	GMOY009120	1.51468e-40	3.39657	GMOY009120	1.51468e-40	5.17872
GMOY000243	1713	1998	1	0.929282	1.41687	GMOY003927	1.073e-137	3.38929	GMOY003927	1.073e-137	5.16761
GMOY000244	297	444	1	1.19107	1.81601	GMOY008285	3.42828e-107	3.38541	GMOY008285	3.42828e-107	5.1617
GMOY000245	155	29	2.73111e-22	0.149065	0.227278	GMOY001440	0.00127351	3.37437	GMOY001440	0.00127351	5.14487
GMOY000246	2006	1967	0.00249428	0.781237	1.19114	GMOY011214	1.40344e-40	3.37235	GMOY011214	1.40344e-40	5.14179
GMOY000247	1493	1862	1	0.993641	1.51499	GMOY001077	< 1.0E-302	3.36628	GMOY001077	< 1.0E-302	5.13252
GMOY000248	2173	1354	1.41629e-69	0.496442	0.75692	GMOY009786	3.11676e-271	3.33927	GMOY009786	3.11676e-271	5.09135
GMOY000249	1	2	1	1.59345	2.42952	GMOY002475	8.15172e-30	3.3197	GMOY002475	8.15172e-30	5.0615
GMOY000250	7	5	1	0.569091	0.867686	GMOY002277	< 1.0E-302	3.31628	GMOY002277	< 1.0E-302	5.0563
GMOY000251	0	0	1	---DIVBYZERO---	---DIVBYZERO---	GMOY007708	3.19143e-13	3.31366	GMOY007708	3.19143e-13	5.0523
GMOY000252	3155	3655	1	0.922991	1.40727	GMOY002577	1.19996e-11	3.30642	GMOY002577	1.19996e-11	5.04126
GMOY000253	501	465	1	0.739477	1.12747	GMOY001388	3.53938e-19	3.30446	GMOY001388	3.53938e-19	5.03827
GMOY000254	548	493	0.673534	0.716764	1.09284	GMOY002255	< 1.0E-302	3.28861	GMOY002255	< 1.0E-302	5.01411
GMOY000255	310	236	0.014815	0.606541	0.924786	GMOY004361	< 1.0E-302	3.27849	GMOY004361	< 1.0E-302	4.99868
GMOY000256	2330	5926	1.56156e-245	2.02635	3.08956	GMOY003322	0.00191225	3.27543	GMOY003322	0.00191225	4.99402
GMOY000257	7030	12946	4.37164e-220	1.4672	2.23703	GMOY006771	3.2336e-16	3.27543	GMOY006771	3.2336e-16	4.99402
GMOY000258	486	216	3.30251e-30	0.354101	0.539894	GMOY004334	< 1.0E-302	3.26219	GMOY004334	< 1.0E-302	4.97382
GMOY000259	0	0	1	---DIVBYZERO---	---DIVBYZERO---	GMOY007021	3.70672e-38	3.26181	GMOY007021	3.70672e-38	4.97325
GMOY000260	1430	1153	6.7702e-16	0.642396	0.979454	GMOY002008	3.05626e-248	3.25485	GMOY002008	3.05626e-248	4.96264
GMOY000261	0	0	1	---DIVBYZERO---	---DIVBYZERO---	GMOY010875	< 1.0E-302	3.24493	GMOY010875	< 1.0E-302	4.94751
GMOY000262	1727	1435	1.92572e-16	0.662017	1.00937	GMOY008144	6.44581e-30	3.23723	GMOY008144	6.44581e-30	4.93577
GMOY000263	261	256	1	0.781464	1.19149	GMOY011940	1.56246e-130	3.23174	GMOY011940	1.56246e-130	4.92739
GMOY000264	0	0	1	---DIVBYZERO---	---DIVBYZERO---	GMOY009518	1.86566e-206	3.22565	GMOY009518	1.86566e-206	4.91811
GMOY000265	9	9	1	0.796727	1.21476	GMOY001451	4.15965e-12	3.20502	GMOY001451	4.15965e-12	4.88665
GMOY000266	64	67	1	0.834074	1.2717	GMOY005291	< 1.0E-302	3.1962	GMOY005291	< 1.0E-302	4.87321
GMOY000267	10	1	1	0.0796727	0.121476	GMOY006894	< 1.0E-302	3.19031	GMOY006894	< 1.0E-302	4.86423
GMOY000268	0	0	1	---DIVBYZERO---	---DIVBYZERO---	GMOY005780	3.19617e-277	3.16743	GMOY005780	3.19617e-277	4.82935
GMOY000269	953	1232	1	1.02998	1.57039	GMOY004832	< 1.0E-302	3.16509	GMOY004832	< 1.0E-302	4.82577
GMOY000270	1260	1161	0.000292571	0.734127	1.11932	GMOY006456	7.20197e-210	3.16254	GMOY006456	7.20197e-210	4.82189
GMOY000271	808	497	2.2674e-25	0.490066	0.747198	GMOY006211	< 1.0E-302	3.15443	GMOY006211	< 1.0E-302	4.80953
GMOY000272	124	122	1	0.783877	1.19517	GMOY004027	2.51171e-191	3.1447	GMOY004027	2.51171e-191	4.79469
GMOY000273	350	376	1	0.855913	1.305	GMOY005998	8.35309e-48	3.11222	GMOY005998	8.35309e-48	4.74516
GMOY000274	1402	976	1.16926e-30	0.55464	0.845654	GMOY006949	3.45046e-17	3.11103	GMOY006949	3.45046e-17	4.74335
GMOY000275	588	434	1.1357e-08	0.58806	0.896609	GMOY010287	2.21822e-20	3.11051	GMOY010287	2.21822e-20	4.74256
GMOY000276	472	481	1	0.811919	1.23792	GMOY006569	0.00162662	3.10724	GMOY006569	0.00162662	4.73757
GMOY000277	143	152	1	0.846871	1.29121	GMOY004946	< 1.0E-302	3.10271	GMOY004946	< 1.0E-302	4.73066
GMOY000278	165	273	1	1.31822	2.00988	GMOY006871	8.79924e-08	3.06974	GMOY006871	8.79924e-08	4.6804
GMOY000279	260	249	1	0.763019	1.16337	GMOY007814	1.70645e-28	3.04135	GMOY007814	1.70645e-28	4.63712
GMOY000280	1	0	1	0	0	GMOY010340	2.04413e-61	3.03799	GMOY010340	2.04413e-61	4.63199
GMOY000281	4	4	1	0.796727	1.21476	GMOY005299	2.52464e-174	3.03184	GMOY005299	2.52464e-174	4.62261
GMOY000282	363	221	2.53592e-10	0.48506	0.739565	GMOY005277	1.30481e-54	3.00399	GMOY005277	1.30481e-54	4.58014
GMOY000283	1244	941	6.35727e-19	0.602669	0.918883	GMOY002936	< 1.0E-302	2.99905	GMOY002936	< 1.0E-302	4.57262
GMOY000284	13	3	1	0.18386	0.280329	GMOY004143	2.84771e-09	2.99258	GMOY004143	2.84771e-09	4.56276
GMOY000285	0	0	1	---DIVBYZERO---	---DIVBYZERO---	GMOY010901	6.87763e-09	2.98773	GMOY010901	6.87763e-09	4.55535
GMOY000286	5455	5678	0.000308399	0.829297	1.26442	GMOY004504	0.00348993	2.95927	GMOY004504	0.00348993	4.51197
GMOY000287	0	0	1	---DIVBYZERO---	---DIVBYZERO---	GMOY010867	0.00348993	2.95927	GMOY010867	0.00348993	4.51197
GMOY000288	131	96	1	0.583861	0.890206	GMOY004525	< 1.0E-302	2.95051	GMOY004525	< 1.0E-302	4.49861
GMOY000289	570	645	1	0.90156	1.3746	GMOY002534	1.32532e-29	2.93278	GMOY002534	1.32532e-29	4.47158
GMOY000290	0	0	1	---DIVBYZERO---	---DIVBYZERO---	GMOY001635	6.04388e-43	2.93099	GMOY001635	6.04388e-43	4.46885
GMOY000291	0	0	1	---DIVBYZERO---	---DIVBYZERO---	GMOY009175	4.05229e-201	2.92169	GMOY009175	4.05229e-201	4.45467
GMOY000292	539	366	2.51499e-11	0.541006	0.824865	GMOY000695	2.56587e-15	2.90926	GMOY000695	2.56587e-15	4.43572
GMOY000293	344	146	2.87558e-22	0.338146	0.515567	GMOY005624	< 1.0E-302	2.9086	GMOY005624	< 1.0E-302	4.43471
GMOY000294	664	428	1.47619e-17	0.513553	0.783008	GMOY009940	1.87355e-156	2.90198	GMOY009940	1.87355e-156	4.42461
GMOY000295	236	316	1	1.0668	1.62654	GMOY003648	7.7485e-55	2.89889	GMOY003648	7.7485e-55	4.4199
GMOY000296	363	469	1	1.02938	1.56948	GMOY002754	< 1.0E-302	2.89171	GMOY002754	< 1.0E-302	4.40896
GMOY000297	1140	975	4.87045e-08	0.681411	1.03894	GMOY012343	6.29086e-14	2.89135	GMOY012343	6.29086e-14	4.40841
GMOY000298	147	162	1	0.878026	1.33872	GMOY007410	1.76329e-300	2.88569	GMOY007410	1.76329e-300	4.39978
GMOY000299	1536	3956	2.43996e-167	2.05199	3.12864	GMOY007345	1.71875e-22	2.88178	GMOY007345	1.71875e-22	4.39382
GMOY000300	158	177	1	0.892536	1.36084	GMOY007094	4.7047e-27	2.86258	GMOY007094	4.7047e-27	4.36454
GMOY000301	476	434	1	0.726428	1.10758	GMOY007272	1.2565e-63	2.86255	GMOY007272	1.2565e-63	4.3645
GMOY000302	445	766	2.11977e-07	1.37144	2.09103	GMOY001293	6.53382e-262	2.85091	GMOY001293	6.53382e-262	4.34675
GMOY000303	457	383	0.043652	0.667717	1.01806	GMOY004274	1.73915e-209	2.84823	GMOY004274	1.73915e-209	4.34266
GMOY000304	716	813	1	0.904664	1.37933	GMOY004471	1.46708e-50	2.8189	GMOY004471	1.46708e-50	4.29794
GMOY000305	0	0	1	---DIVBYZERO---	---DIVBYZERO---	GMOY003543	1.46808e-59	2.81769	GMOY003543	1.46808e-59	4.29611
GMOY000306	27	28	1	0.826236	1.25975	GMOY000355	< 1.0E-302	2.81542	GMOY000355	< 1.0E-302	4.29264
GMOY000307	1161	904	3.98487e-15	0.620363	0.94586	GMOY010952	1.93445e-200	2.81117	GMOY010952	1.93445e-200	4.28616
GMOY000308	7	0	1	0	0	GMOY003839	1.19476e-72	2.77946	GMOY003839	1.19476e-72	4.23781
GMOY000309	2	0	1	0	0	GMOY003506	9.03043e-94	2.76948	GMOY003506	9.03043e-94	4.22259
GMOY000310	493	439	0.888941	0.709459	1.0817	GMOY010935	0.000198871	2.76199	GMOY010935	0.000198871	4.21117
GMOY000311	0	0	1	---DIVBYZERO---	---DIVBYZERO---	GMOY010671	0.00594377	2.75535	GMOY010671	0.00594377	4.20105
GMOY000312	11	30	1	2.17289	3.31298	GMOY002249	2.07716e-46	2.75162	GMOY002249	2.07716e-46	4.19537
GMOY000313	21	10	1	0.379394	0.578458	GMOY007264	1.78675e-166	2.73687	GMOY007264	1.78675e-166	4.17288
GMOY000314	3	7	1	1.85903	2.83444	GMOY007079	1.70397e-39	2.73483	GMOY007079	1.70397e-39	4.16977
GMOY000315	665	464	4.48447e-13	0.555912	0.847593	GMOY000435	2.33375e-39	2.72846	GMOY000435	2.33375e-39	4.16005
GMOY000316	851	917	1	0.858518	1.30897	GMOY013257	1.6533e-57	2.72061	GMOY013257	1.6533e-57	4.14808
GMOY000317	68	101	1	1.18337	1.80428	GMOY007385	2.10363e-23	2.71741	GMOY007385	2.10363e-23	4.1432
GMOY000318	37	34	1	0.732128	1.11627	GMOY007726	2.18162e-90	2.71602	GMOY007726	2.18162e-90	4.14109
GMOY000319	0	0	1	---DIVBYZERO---	---DIVBYZERO---	GMOY000781	4.04906e-25	2.70887	GMOY000781	4.04906e-25	4.13019
GMOY000320	110	166	1	1.20233	1.83318	GMOY010769	1.06233e-161	2.68717	GMOY010769	1.06233e-161	4.0971
GMOY000321	53	43	1	0.646401	0.985561	GMOY007178	1.18799e-73	2.68483	GMOY007178	1.18799e-73	4.09353
GMOY000322	529	496	1	0.747026	1.13898	GMOY007794	1.0474e-06	2.67473	GMOY007794	1.0474e-06	4.07813
GMOY000323	856	1094	1	1.01825	1.55251	GMOY003189	3.2164e-225	2.67001	GMOY003189	3.2164e-225	4.07093
GMOY000324	879	1166	1	1.05686	1.61139	GMOY007528	0.000229773	2.66406	GMOY007528	0.000229773	4.06186
GMOY000325	4372	2676	1.6354e-149	0.487658	0.743527	GMOY010759	< 1.0E-302	2.6556	GMOY010759	< 1.0E-302	4.04896
GMOY000326	17	7	1	0.328064	0.500196	GMOY007967	0.0320217	2.63266	GMOY007967	0.0320217	4.01399
GMOY000327	335	377	1	0.896615	1.36706	GMOY001940	2.75566e-41	2.61837	GMOY001940	2.75566e-41	3.9922
GMOY000328	266	251	1	0.751799	1.14626	GMOY003593	< 1.0E-302	2.61432	GMOY003593	< 1.0E-302	3.98602
GMOY000329	0	0	1	---DIVBYZERO---	---DIVBYZERO---	GMOY009744	6.31806e-10	2.60264	GMOY009744	6.31806e-10	3.96822
GMOY000330	14	10	1	0.569091	0.867686	GMOY003537	0.00624997	2.59674	GMOY003537	0.00624997	3.95922
GMOY000331	2312	1349	2.27992e-88	0.464872	0.708786	GMOY009274	1.70133e-09	2.59623	GMOY009274	1.70133e-09	3.95844
GMOY000332	5140	7413	4.28281e-30	1.14905	1.75195	GMOY007015	0.0288611	2.58936	GMOY007015	0.0288611	3.94797
GMOY000333	32	52	1	1.29468	1.97399	GMOY010516	7.08413e-217	2.58787	GMOY010516	7.08413e-217	3.94569
GMOY000334	1069	1333	1	0.993487	1.51476	GMOY004519	9.58545e-121	2.58769	GMOY004519	9.58545e-121	3.94543
GMOY000335	380	438	1	0.918333	1.40017	GMOY009885	8.07085e-178	2.58573	GMOY009885	8.07085e-178	3.94243
GMOY000336	578	461	3.28097e-05	0.635452	0.968866	GMOY002613	1.12676e-64	2.5857	GMOY002613	1.12676e-64	3.94238
GMOY000337	95	110	1	0.922526	1.40657	GMOY004304	1.73427e-102	2.58352	GMOY004304	1.73427e-102	3.93906
GMOY000338	1516	1619	1	0.850858	1.29729	GMOY009130	7.29125e-06	2.57988	GMOY009130	7.29125e-06	3.93351
GMOY000339	426	622	1	1.1633	1.77366	GMOY007911	5.07483e-26	2.57933	GMOY007911	5.07483e-26	3.93268
GMOY000340	2421	2094	2.10945e-18	0.689115	1.05069	GMOY002007	< 1.0E-302	2.5766	GMOY002007	< 1.0E-302	3.92852
GMOY000341	375	335	1	0.711743	1.08519	GMOY012159	0.00200189	2.57608	GMOY012159	0.00200189	3.92773
GMOY000342	28	40	1	1.13818	1.73537	GMOY008249	1.2072e-46	2.57126	GMOY008249	1.2072e-46	3.92036
GMOY000343	3445	1897	4.19244e-152	0.43872	0.668912	GMOY003709	< 1.0E-302	2.56681	GMOY003709	< 1.0E-302	3.91359
GMOY000344	4	0	1	0	0	GMOY010826	8.69422e-05	2.56245	GMOY010826	8.69422e-05	3.90693
GMOY000345	1079	1278	1	0.943667	1.4388	GMOY007815	0.0029287	2.54953	GMOY007815	0.0029287	3.88723
GMOY000346	319	267	1	0.666853	1.01674	GMOY000412	1.35703e-31	2.54304	GMOY000412	1.35703e-31	3.87735
GMOY000347	549	793	0.815467	1.15083	1.75465	GMOY005592	< 1.0E-302	2.52997	GMOY005592	< 1.0E-302	3.85741
GMOY000348	0	0	1	---DIVBYZERO---	---DIVBYZERO---	GMOY009835	1.85016e-234	2.51489	GMOY009835	1.85016e-234	3.83443
GMOY000349	75	48	1	0.509905	0.777447	GMOY006462	1.99008e-92	2.51275	GMOY006462	1.99008e-92	3.83117
GMOY000350	11	8	1	0.579438	0.883462	GMOY006410	1.03471e-33	2.49864	GMOY006410	1.03471e-33	3.80964
GMOY000351	310	236	0.014815	0.606541	0.924786	GMOY012110	2.10872e-40	2.48371	GMOY012110	2.10872e-40	3.78688
GMOY000352	17810	20335	1	0.909683	1.38698	GMOY002588	< 1.0E-302	2.47747	GMOY002588	< 1.0E-302	3.77738
GMOY000354	2607	2424	1.14063e-10	0.7408	1.12949	GMOY006234	2.62773e-107	2.46879	GMOY006234	2.62773e-107	3.76413
GMOY000355	1823	6442	< 1.0E-302	2.81542	4.29264	GMOY006504	1.67101e-16	2.45847	GMOY006504	1.67101e-16	3.7484
GMOY000356	777	1351	6.71843e-16	1.3853	2.11215	GMOY011706	1.17992e-19	2.45549	GMOY011706	1.17992e-19	3.74385
GMOY000357	0	0	1	---DIVBYZERO---	---DIVBYZERO---	GMOY002271	7.37266e-27	2.44362	GMOY002271	7.37266e-27	3.72576
GMOY000358	869	1009	1	0.925084	1.41046	GMOY001803	1.52219e-106	2.43697	GMOY001803	1.52219e-106	3.71562
GMOY000359	1592	1515	0.000696947	0.758192	1.15601	GMOY001735	2.65656e-105	2.42657	GMOY001735	2.65656e-105	3.69977
GMOY000360	4	51	7.12131e-06	10.1583	15.4882	GMOY010265	< 1.0E-302	2.42	GMOY010265	< 1.0E-302	3.68975
GMOY000361	0	0	1	---DIVBYZERO---	---DIVBYZERO---	GMOY006822	< 1.0E-302	2.41613	GMOY006822	< 1.0E-302	3.68384
GMOY000362	626	621	1	0.790363	1.20506	GMOY010304	4.52536e-15	2.41361	GMOY010304	4.52536e-15	3.68001
GMOY000363	0	0	1	---DIVBYZERO---	---DIVBYZERO---	GMOY008267	8.31375e-40	2.40969	GMOY008267	8.31375e-40	3.67403
GMOY000364	1107	1040	0.0195687	0.748506	1.14124	GMOY010912	< 1.0E-302	2.40873	GMOY010912	< 1.0E-302	3.67256
GMOY000365	414	498	1	0.958382	1.46123	GMOY006023	2.00578e-67	2.40789	GMOY006023	2.00578e-67	3.67128
GMOY000366	16225	17821	0.019723	0.875099	1.33425	GMOY005026	1.39264e-08	2.40244	GMOY005026	1.39264e-08	3.66297
GMOY000367	338	329	1	0.775512	1.18242	GMOY006049	2.94253e-10	2.4008	GMOY006049	2.94253e-10	3.66048
GMOY000368	542	359	1.34535e-12	0.527721	0.804611	GMOY003148	5.38912e-274	2.39655	GMOY003148	5.38912e-274	3.65399
GMOY000369	1800	1799	0.151789	0.796284	1.21409	GMOY002030	4.72373e-155	2.3962	GMOY002030	4.72373e-155	3.65347
GMOY000372	855	997	1	0.929049	1.41651	GMOY008067	5.75315e-197	2.39561	GMOY008067	5.75315e-197	3.65256
GMOY000373	41	40	1	0.777295	1.18513	GMOY007035	< 1.0E-302	2.3916	GMOY007035	< 1.0E-302	3.64645
GMOY000374	1	2	1	1.59345	2.42952	GMOY009798	0.00171847	2.39018	GMOY009798	0.00171847	3.64428
GMOY000375	891	1100	1	0.983614	1.4997	GMOY011984	0.0238104	2.36448	GMOY011984	0.0238104	3.6051
GMOY000376	0	1	1	---DIVBYZERO---	---DIVBYZERO---	GMOY008568	3.16905e-06	2.36067	GMOY008568	3.16905e-06	3.59929
GMOY000377	0	0	1	---DIVBYZERO---	---DIVBYZERO---	GMOY004363	< 1.0E-302	2.35001	GMOY004363	< 1.0E-302	3.58304
GMOY000378	0	1	1	---DIVBYZERO---	---DIVBYZERO---	GMOY006991	< 1.0E-302	2.3452	GMOY006991	< 1.0E-302	3.5757
GMOY000379	1	3	1	2.39018	3.64428	GMOY011560	< 1.0E-302	2.33866	GMOY011560	< 1.0E-302	3.56573
GMOY000380	453	473	1	0.831903	1.26839	GMOY008461	1.12775e-115	2.33343	GMOY008461	1.12775e-115	3.55775
GMOY000381	0	0	1	---DIVBYZERO---	---DIVBYZERO---	GMOY008607	5.4027e-05	2.32514	GMOY008607	5.4027e-05	3.54512
GMOY000382	22	25	1	0.905372	1.38041	GMOY004193	< 1.0E-302	2.32448	GMOY004193	< 1.0E-302	3.5441
GMOY000383	429	320	3.27881e-05	0.594295	0.906115	GMOY010306	4.33518e-39	2.31558	GMOY010306	4.33518e-39	3.53054
GMOY000384	253	274	1	0.862859	1.31559	GMOY004705	1.58967e-79	2.30232	GMOY004705	1.58967e-79	3.51032
GMOY000385	0	0	1	---DIVBYZERO---	---DIVBYZERO---	GMOY000716	4.80851e-55	2.30119	GMOY000716	4.80851e-55	3.50859
GMOY000386	7	24	1	2.73164	4.16489	GMOY001560	6.01216e-138	2.29457	GMOY001560	6.01216e-138	3.49851
GMOY000387	911	1071	1	0.936657	1.42811	GMOY007163	6.35345e-15	2.29319	GMOY007163	6.35345e-15	3.4964
GMOY000388	471	437	1	0.739214	1.12707	GMOY011098	9.84907e-153	2.27658	GMOY011098	9.84907e-153	3.47108
GMOY000389	740	744	1	0.801034	1.22133	GMOY004155	5.14632e-58	2.27302	GMOY004155	5.14632e-58	3.46564
GMOY000390	487	395	0.00199684	0.646216	0.985278	GMOY010064	5.68824e-76	2.26761	GMOY010064	5.68824e-76	3.4574
GMOY000391	1323	1363	1	0.820816	1.25149	GMOY002258	0.0101534	2.26098	GMOY002258	0.0101534	3.44729
GMOY000392	221	235	1	0.847198	1.29171	GMOY006388	4.68687e-273	2.25978	GMOY006388	4.68687e-273	3.44546
GMOY000393	0	0	1	---DIVBYZERO---	---DIVBYZERO---	GMOY009879	4.82025e-42	2.24416	GMOY009879	4.82025e-42	3.42164
GMOY000394	2	2	1	0.796727	1.21476	GMOY007232	4.16205e-06	2.23598	GMOY007232	4.16205e-06	3.40917
GMOY000395	82	133	1	1.29225	1.97028	GMOY007932	8.74679e-07	2.21443	GMOY007932	8.74679e-07	3.37632
GMOY000396	7	8	1	0.910545	1.3883	GMOY002383	3.65993e-65	2.21331	GMOY002383	3.65993e-65	3.37461
GMOY000397	5	10	1	1.59345	2.42952	GMOY004006	1.73413e-27	2.2111	GMOY004006	1.73413e-27	3.37124
GMOY000398	1	402	6.74818e-103	320.284	488.334	GMOY005663	0.00914708	2.21092	GMOY005663	0.00914708	3.37096
GMOY000399	5	792	5.4508e-200	126.202	192.418	GMOY006728	1.11635e-205	2.2011	GMOY006728	1.11635e-205	3.35599
GMOY000400	2	3	1	1.19509	1.82214	GMOY008518	1.23297e-141	2.20016	GMOY008518	1.23297e-141	3.35456
GMOY000401	54	68	1	1.00329	1.5297	GMOY006126	9.34189e-22	2.19543	GMOY006126	9.34189e-22	3.34734
GMOY000402	0	0	1	---DIVBYZERO---	---DIVBYZERO---	GMOY006214	1.16917e-85	2.19252	GMOY006214	1.16917e-85	3.3429
GMOY000403	3	1	1	0.265576	0.40492	GMOY000067	1.36942e-07	2.191	GMOY000067	1.36942e-07	3.34059
GMOY000404	5011	1154	< 1.0E-302	0.183481	0.279751	GMOY009134	3.87445e-47	2.18886	GMOY009134	3.87445e-47	3.33733
GMOY000405	1	0	1	0	0	GMOY004800	3.73964e-177	2.18482	GMOY004800	3.73964e-177	3.33117
GMOY000406	0	0	1	---DIVBYZERO---	---DIVBYZERO---	GMOY003402	9.50151e-49	2.18378	GMOY003402	9.50151e-49	3.32958
GMOY000407	622	851	1	1.09006	1.662	GMOY001804	1.41773e-24	2.18319	GMOY001804	1.41773e-24	3.32868
GMOY000408	73	74	1	0.807641	1.2314	GMOY002575	5.6533e-10	2.18052	GMOY002575	5.6533e-10	3.32461
GMOY000409	298	470	0.337515	1.25658	1.9159	GMOY007088	1.6421e-65	2.16887	GMOY007088	1.6421e-65	3.30685
GMOY000410	1243	947	2.60755e-18	0.607	0.925486	GMOY009663	4.29271e-297	2.16806	GMOY009663	4.29271e-297	3.30562
GMOY000411	81	94	1	0.924597	1.40972	GMOY005269	0.00266128	2.16502	GMOY005269	0.00266128	3.30098
GMOY000412	172	549	1.35703e-31	2.54304	3.87735	GMOY008298	< 1.0E-302	2.1624	GMOY008298	< 1.0E-302	3.29699
GMOY000413	324	339	1	0.833613	1.271	GMOY000486	7.2139e-45	2.15547	GMOY000486	7.2139e-45	3.28642
GMOY000414	0	0	1	---DIVBYZERO---	---DIVBYZERO---	GMOY001315	3.16994e-208	2.15347	GMOY001315	3.16994e-208	3.28338
GMOY000415	533	172	3.41021e-52	0.257105	0.392005	GMOY008510	4.49313e-27	2.15322	GMOY008510	4.49313e-27	3.283
GMOY000416	10	1	1	0.0796727	0.121476	GMOY007013	2.62228e-20	2.15116	GMOY007013	2.62228e-20	3.27985
GMOY000417	566	558	1	0.785466	1.19759	GMOY007721	1.34144e-32	2.15059	GMOY007721	1.34144e-32	3.27897
GMOY000418	1480	1794	1	0.965762	1.47249	GMOY002049	< 1.0E-302	2.14634	GMOY002049	< 1.0E-302	3.2725
GMOY000419	354	1920	2.4731e-208	4.32123	6.58853	GMOY002204	1.46843e-128	2.14111	GMOY002204	1.46843e-128	3.26452
GMOY000420	4008	4190	0.0580113	0.832906	1.26992	GMOY007917	1.19982e-98	2.13972	GMOY007917	1.19982e-98	3.26241
GMOY000421	227	271	1	0.951159	1.45022	GMOY011135	1.94137e-66	2.13957	GMOY011135	1.94137e-66	3.26219
GMOY000422	0	0	1	---DIVBYZERO---	---DIVBYZERO---	GMOY001982	2.28333e-08	2.13668	GMOY001982	2.28333e-08	3.25777
GMOY000423	0	1	1	---DIVBYZERO---	---DIVBYZERO---	GMOY008107	6.24294e-138	2.12623	GMOY008107	6.24294e-138	3.24184
GMOY000424	283	261	1	0.734791	1.12033	GMOY006509	3.73197e-34	2.1255	GMOY006509	3.73197e-34	3.24072
GMOY000425	20	17	1	0.677218	1.03255	GMOY009284	1.17328e-13	2.12461	GMOY009284	1.17328e-13	3.23936
GMOY000426	733	486	8.15328e-18	0.528253	0.805421	GMOY003884	8.71531e-113	2.12123	GMOY003884	8.71531e-113	3.23422
GMOY000427	905	1332	0.000270573	1.17264	1.78791	GMOY006780	4.93184e-81	2.12034	GMOY006780	4.93184e-81	3.23286
GMOY000428	326	279	1	0.681862	1.03963	GMOY009272	2.95336e-115	2.11104	GMOY009272	2.95336e-115	3.21868
GMOY000429	391	287	5.36672e-05	0.58481	0.891653	GMOY006051	2.1404e-163	2.09922	GMOY006051	2.1404e-163	3.20066
GMOY000430	37953	46976	1.90858e-18	0.986142	1.50356	GMOY005567	1.65225e-20	2.09344	GMOY005567	1.65225e-20	3.19185
GMOY000431	3	2	1	0.531151	0.809841	GMOY002760	1.97591e-38	2.08323	GMOY002760	1.97591e-38	3.17627
GMOY000432	3	0	1	0	0	GMOY007515	6.44507e-78	2.08295	GMOY007515	6.44507e-78	3.17586
GMOY000433	30	4	0.0089964	0.10623	0.161968	GMOY010220	2.03204e-06	2.07149	GMOY010220	2.03204e-06	3.15838
GMOY000434	1567	1227	9.67389e-21	0.623857	0.951188	GMOY007852	1.63292e-33	2.06998	GMOY007852	1.63292e-33	3.15607
GMOY000435	179	613	2.33375e-39	2.72846	4.16005	GMOY003089	1.20558e-127	2.06885	GMOY003089	1.20558e-127	3.15436
GMOY000436	1168	1908	9.38783e-17	1.3015	1.98439	GMOY009894	1.46782e-31	2.06726	GMOY009894	1.46782e-31	3.15192
GMOY000437	682	937	1	1.09462	1.66896	GMOY011241	1.10919e-245	2.06305	GMOY011241	1.10919e-245	3.14551
GMOY000438	1	3	1	2.39018	3.64428	GMOY004228	< 1.0E-302	2.06233	GMOY004228	< 1.0E-302	3.14441
GMOY000439	71	124	1	1.39147	2.12155	GMOY000299	2.43996e-167	2.05199	GMOY000299	2.43996e-167	3.12864
GMOY000440	2586	3206	1	0.987744	1.506	GMOY008925	< 1.0E-302	2.04931	GMOY008925	< 1.0E-302	3.12456
GMOY000441	256	375	1	1.16708	1.77943	GMOY007285	8.87515e-253	2.04902	GMOY007285	8.87515e-253	3.12412
GMOY000442	0	1	1	---DIVBYZERO---	---DIVBYZERO---	GMOY002954	4.27405e-16	2.04074	GMOY002954	4.27405e-16	3.11149
GMOY000443	330	316	1	0.762927	1.16323	GMOY004058	9.55838e-53	2.03712	GMOY004058	9.55838e-53	3.10598
GMOY000444	1581	1751	1	0.882397	1.34538	GMOY000962	3.98299e-176	2.02825	GMOY000962	3.98299e-176	3.09245
GMOY000445	1923	3380	8.37302e-46	1.40038	2.13515	GMOY000256	1.56156e-245	2.02635	GMOY000256	1.56156e-245	3.08956
GMOY000446	960	772	6.15798e-10	0.640701	0.97687	GMOY004522	0.000143836	2.02068	GMOY004522	0.000143836	3.08092
GMOY000447	353	254	8.31761e-05	0.573282	0.874077	GMOY009077	6.69116e-141	2.01967	GMOY009077	6.69116e-141	3.07936
GMOY000448	399	237	1.81153e-12	0.473244	0.72155	GMOY007352	9.05973e-157	2.00235	GMOY007352	9.05973e-157	3.05296
GMOY000449	0	0	1	---DIVBYZERO---	---DIVBYZERO---	GMOY009017	< 1.0E-302	2.00231	GMOY009017	< 1.0E-302	3.0529
GMOY000450	529	343	3.93028e-13	0.516592	0.787643	GMOY012188	1.51718e-98	2.00153	GMOY012188	1.51718e-98	3.05172
GMOY000451	526	506	1	0.766433	1.16857	GMOY005491	3.78894e-107	1.99887	GMOY005491	3.78894e-107	3.04766
GMOY000452	957	840	6.30103e-05	0.699322	1.06625	GMOY000052	1.50891e-56	1.99803	GMOY000052	1.50891e-56	3.04638
GMOY000453	1166	727	3.58365e-36	0.496759	0.757402	GMOY003960	0.0364205	1.99182	GMOY003960	0.0364205	3.0369
GMOY000454	0	0	1	---DIVBYZERO---	---DIVBYZERO---	GMOY010824	1.19392e-134	1.9886	GMOY010824	1.19392e-134	3.032
GMOY000455	606	403	4.14729e-14	0.529837	0.807836	GMOY003171	1.47853e-91	1.98545	GMOY003171	1.47853e-91	3.0272
GMOY000456	1723	2347	0.00348612	1.08527	1.6547	GMOY000985	1.56745e-73	1.98499	GMOY000985	1.56745e-73	3.0265
GMOY000457	18	20	1	0.885252	1.34973	GMOY008300	1.93506e-220	1.97995	GMOY008300	1.93506e-220	3.01881
GMOY000458	928	977	1	0.838796	1.2789	GMOY009097	5.68559e-11	1.97728	GMOY009097	5.68559e-11	3.01473
GMOY000459	0	1	1	---DIVBYZERO---	---DIVBYZERO---	GMOY007974	3.27113e-68	1.97137	GMOY007974	3.27113e-68	3.00573
GMOY000460	0	0	1	---DIVBYZERO---	---DIVBYZERO---	GMOY006568	8.66407e-05	1.97085	GMOY006568	8.66407e-05	3.00493
GMOY000461	13108	7489	< 1.0E-302	0.455194	0.69403	GMOY004439	0.000575569	1.96838	GMOY004439	0.000575569	3.00117
GMOY000462	314	641	3.66882e-13	1.62644	2.47981	GMOY011454	2.76111e-94	1.96277	GMOY011454	2.76111e-94	2.99261
GMOY000463	149	191	1	1.02131	1.55718	GMOY005164	3.71442e-45	1.96267	GMOY005164	3.71442e-45	2.99246
GMOY000464	11	24	1	1.73831	2.65039	GMOY001112	4.45213e-238	1.95895	GMOY001112	4.45213e-238	2.98679
GMOY000465	9217	8465	3.98747e-49	0.731723	1.11565	GMOY009922	4.93452e-10	1.95837	GMOY009922	4.93452e-10	2.9859
GMOY000466	11	5	1	0.362149	0.552164	GMOY004681	5.43771e-17	1.95667	GMOY004681	5.43771e-17	2.98331
GMOY000467	0	0	1	---DIVBYZERO---	---DIVBYZERO---	GMOY002720	5.1004e-153	1.95472	GMOY002720	5.1004e-153	2.98033
GMOY000468	759	810	1	0.850262	1.29639	GMOY005584	1.75352e-27	1.95376	GMOY005584	1.75352e-27	2.97887
GMOY000469	4130	2239	3.10595e-189	0.43193	0.658559	GMOY004532	4.20289e-82	1.95243	GMOY004532	4.20289e-82	2.97685
GMOY000470	1	0	1	0	0	GMOY008795	< 1.0E-302	1.95027	GMOY008795	< 1.0E-302	2.97356
GMOY000471	169	183	1	0.862728	1.31539	GMOY003003	3.72482e-09	1.94684	GMOY003003	3.72482e-09	2.96833
GMOY000472	286	236	1	0.657439	1.00239	GMOY005695	5.57219e-74	1.943	GMOY005695	5.57219e-74	2.96247
GMOY000473	3835	3157	1.03321e-41	0.655872	1	GMOY011767	1.1429e-57	1.94109	GMOY011767	1.1429e-57	2.95956
GMOY000474	1409	1803	1	1.01952	1.55445	GMOY008303	1.4385e-49	1.9398	GMOY008303	1.4385e-49	2.95758
GMOY000475	732	179	1.69803e-94	0.194828	0.297052	GMOY009236	5.92493e-61	1.93976	GMOY009236	5.92493e-61	2.95752
GMOY000476	2	4	1	1.59345	2.42952	GMOY001351	< 1.0E-302	1.93791	GMOY001351	< 1.0E-302	2.95472
GMOY000477	1366	1270	0.000259746	0.740735	1.12939	GMOY002715	0.00994653	1.93687	GMOY002715	0.00994653	2.95313
GMOY000478	520	292	7.14931e-20	0.447393	0.682135	GMOY009473	3.59331e-06	1.93372	GMOY009473	3.59331e-06	2.94833
GMOY000479	1548	1060	3.42875e-36	0.545562	0.831813	GMOY002444	1.38589e-160	1.93132	GMOY002444	1.38589e-160	2.94467
GMOY000480	1501	1654	1	0.877939	1.33858	GMOY005030	1.5343e-81	1.93093	GMOY005030	1.5343e-81	2.94407
GMOY000481	448	464	1	0.825182	1.25815	GMOY006753	1.72471e-52	1.92941	GMOY006753	1.72471e-52	2.94175
GMOY000482	99	75	1	0.603581	0.920273	GMOY007950	2.6514e-81	1.926	GMOY007950	2.6514e-81	2.93655
GMOY000483	263	316	1	0.957284	1.45956	GMOY004498	1.18322e-42	1.92369	GMOY004498	1.18322e-42	2.93302
GMOY000484	405	492	1	0.967876	1.47571	GMOY008536	4.69346e-26	1.92331	GMOY008536	4.69346e-26	2.93245
GMOY000485	918	772	7.44126e-07	0.670015	1.02156	GMOY010373	< 1.0E-302	1.91939	GMOY010373	< 1.0E-302	2.92647
GMOY000486	370	1001	7.2139e-45	2.15547	3.28642	GMOY002267	5.39232e-99	1.91565	GMOY002267	5.39232e-99	2.92078
GMOY000487	963	1317	1	1.0896	1.66131	GMOY006969	8.08975e-70	1.91019	GMOY006969	8.08975e-70	2.91245
GMOY000488	2347	1750	2.04494e-40	0.594066	0.905765	GMOY004084	5.42778e-21	1.90263	GMOY004084	5.42778e-21	2.90092
GMOY000489	17504	13518	2.62469e-272	0.615297	0.938136	GMOY005860	1.48732e-13	1.90089	GMOY005860	1.48732e-13	2.89826
GMOY000490	2	0	1	0	0	GMOY005088	6.01126e-28	1.89936	GMOY005088	6.01126e-28	2.89593
GMOY000491	2	1	1	0.398364	0.60738	GMOY008170	0.00355762	1.89809	GMOY008170	0.00355762	2.89399
GMOY000492	712	941	1	1.05298	1.60546	GMOY012029	1.759e-40	1.89766	GMOY012029	1.759e-40	2.89334
GMOY000493	0	0	1	---DIVBYZERO---	---DIVBYZERO---	GMOY002121	1.2131e-18	1.89589	GMOY002121	1.2131e-18	2.89063
GMOY000494	4	2	1	0.398364	0.60738	GMOY005451	5.11203e-22	1.89469	GMOY005451	5.11203e-22	2.88881
GMOY000495	378	304	0.0284404	0.640754	0.976951	GMOY007195	2.74103e-89	1.89344	GMOY007195	2.74103e-89	2.88691
GMOY000496	91	111	1	0.971832	1.48174	GMOY012057	< 1.0E-302	1.8932	GMOY012057	< 1.0E-302	2.88655
GMOY000497	20502	12724	< 1.0E-302	0.494467	0.753908	GMOY006729	< 1.0E-302	1.88984	GMOY006729	< 1.0E-302	2.88142
GMOY000498	767	921	1	0.956696	1.45866	GMOY002799	1.26461e-299	1.88902	GMOY002799	1.26461e-299	2.88017
GMOY000499	0	0	1	---DIVBYZERO---	---DIVBYZERO---	GMOY004134	5.09958e-43	1.88848	GMOY004134	5.09958e-43	2.87935
GMOY000500	1288	1166	1.55796e-05	0.721261	1.0997	GMOY007578	1.49925e-54	1.88555	GMOY007578	1.49925e-54	2.87487
GMOY000501	781	737	0.93975	0.751841	1.14632	GMOY009980	6.65865e-16	1.88218	GMOY009980	6.65865e-16	2.86973
GMOY000502	206	188	1	0.72711	1.10862	GMOY001571	< 1.0E-302	1.88201	GMOY001571	< 1.0E-302	2.86949
GMOY000503	126	188	1	1.18877	1.8125	GMOY000834	2.193e-76	1.88147	GMOY000834	2.193e-76	2.86865
GMOY000504	0	0	1	---DIVBYZERO---	---DIVBYZERO---	GMOY008802	2.78337e-265	1.87916	GMOY008802	2.78337e-265	2.86513
GMOY000505	1427	1309	1.70526e-05	0.730845	1.11431	GMOY004447	3.71764e-93	1.8791	GMOY004447	3.71764e-93	2.86504
GMOY000506	545	433	6.26736e-05	0.632996	0.965122	GMOY006990	5.13411e-11	1.8787	GMOY006990	5.13411e-11	2.86444
GMOY000507	787	1070	1	1.08322	1.65158	GMOY001989	1.18351e-138	1.87665	GMOY001989	1.18351e-138	2.86131
GMOY000508	3542	6848	9.64501e-138	1.54037	2.34858	GMOY002701	0.000970477	1.8765	GMOY002701	0.000970477	2.86108
GMOY000509	1400	768	5.9949e-61	0.437062	0.666383	GMOY003026	0.0011031	1.87283	GMOY003026	0.0011031	2.85548
GMOY000510	1	0	1	0	0	GMOY012151	7.58351e-09	1.87058	GMOY012151	7.58351e-09	2.85205
GMOY000511	6	4	1	0.531151	0.809841	GMOY001525	< 1.0E-302	1.8675	GMOY001525	< 1.0E-302	2.84736
GMOY000512	1305	679	1.0939e-63	0.414542	0.632048	GMOY007853	1.06251e-16	1.86468	GMOY007853	1.06251e-16	2.84306
GMOY000513	1	1	1	0.796727	1.21476	GMOY007224	4.63296e-34	1.86259	GMOY007224	4.63296e-34	2.83988
GMOY000514	191	147	1	0.613188	0.934921	GMOY000943	5.69904e-16	1.85903	GMOY000943	5.69904e-16	2.83444
GMOY000516	1248	1011	4.09175e-13	0.645426	0.984073	GMOY001484	3.45171e-86	1.85806	GMOY001484	3.45171e-86	2.83296
GMOY000517	64	48	1	0.597545	0.911071	GMOY002593	4.91501e-37	1.85255	GMOY002593	4.91501e-37	2.82457
GMOY000518	19	5	1	0.209665	0.319674	GMOY011790	0.00198184	1.85213	GMOY011790	0.00198184	2.82392
GMOY000519	1092	1035	0.0567227	0.75514	1.15135	GMOY006203	< 1.0E-302	1.84985	GMOY006203	< 1.0E-302	2.82044
GMOY000520	254	521	2.63439e-10	1.63423	2.49169	GMOY010996	6.85515e-166	1.84973	GMOY010996	6.85515e-166	2.82027
GMOY000521	0	0	1	---DIVBYZERO---	---DIVBYZERO---	GMOY010786	8.38197e-143	1.84686	GMOY010786	8.38197e-143	2.81589
GMOY000522	9100	11540	8.13058e-07	1.01036	1.54048	GMOY010965	3.06224e-07	1.84404	GMOY010965	3.06224e-07	2.81158
GMOY000523	3053	2989	1.08511e-06	0.780025	1.1893	GMOY003456	2.9642e-96	1.84231	GMOY003456	2.9642e-96	2.80895
GMOY000524	13	7	1	0.429007	0.654102	GMOY003228	2.00074e-39	1.84206	GMOY003228	2.00074e-39	2.80856
GMOY000525	1178	1915	2.38348e-16	1.29519	1.97476	GMOY010881	0.000104959	1.83667	GMOY010881	0.000104959	2.80034
GMOY000526	2	4	1	1.59345	2.42952	GMOY004921	1.60384e-139	1.83649	GMOY004921	1.60384e-139	2.80007
GMOY000528	15	38	1	2.01838	3.07739	GMOY004714	< 1.0E-302	1.83137	GMOY004714	< 1.0E-302	2.79226
GMOY000529	1	0	1	0	0	GMOY001291	8.54935e-104	1.82948	GMOY001291	8.54935e-104	2.78939
GMOY000530	456	888	3.30064e-16	1.55152	2.36559	GMOY010158	2.85648e-05	1.82551	GMOY010158	2.85648e-05	2.78334
GMOY000531	2789	2638	1.45801e-09	0.753591	1.14899	GMOY011689	1.22714e-35	1.82451	GMOY011689	1.22714e-35	2.7818
GMOY000532	1401	1197	1.66308e-10	0.680715	1.03788	GMOY001471	6.37051e-44	1.8209	GMOY001471	6.37051e-44	2.77631
GMOY000533	1357	1462	1	0.858375	1.30875	GMOY010275	5.98855e-102	1.8192	GMOY010275	5.98855e-102	2.77372
GMOY000534	1	3	1	2.39018	3.64428	GMOY006290	2.78459e-98	1.81897	GMOY006290	2.78459e-98	2.77336
GMOY000535	0	1	1	---DIVBYZERO---	---DIVBYZERO---	GMOY007444	5.61377e-53	1.81662	GMOY007444	5.61377e-53	2.76979
GMOY000536	0	0	1	---DIVBYZERO---	---DIVBYZERO---	GMOY004651	1.30637e-118	1.81449	GMOY004651	1.30637e-118	2.76654
GMOY000537	0	0	1	---DIVBYZERO---	---DIVBYZERO---	GMOY009128	6.41476e-30	1.81426	GMOY009128	6.41476e-30	2.76618
GMOY000538	29	6	0.144381	0.16484	0.25133	GMOY008450	0.00146506	1.81161	GMOY008450	0.00146506	2.76213
GMOY000539	456	480	1	0.83866	1.2787	GMOY010822	0.0112778	1.79529	GMOY010822	0.0112778	2.73726
GMOY000540	0	0	1	---DIVBYZERO---	---DIVBYZERO---	GMOY008714	< 1.0E-302	1.79141	GMOY008714	< 1.0E-302	2.73135
GMOY000541	3	15	1	3.98364	6.0738	GMOY005547	3.3425e-51	1.79026	GMOY005547	3.3425e-51	2.72958
GMOY000542	0	0	1	---DIVBYZERO---	---DIVBYZERO---	GMOY012178	3.74474e-43	1.78615	GMOY012178	3.74474e-43	2.72332
GMOY000543	202	139	0.0266091	0.548243	0.8359	GMOY004044	< 1.0E-302	1.78559	GMOY004044	< 1.0E-302	2.72247
GMOY000544	4802	4098	1.45245e-42	0.679922	1.03667	GMOY008570	5.76646e-29	1.78503	GMOY008570	5.76646e-29	2.72161
GMOY000545	0	0	1	---DIVBYZERO---	---DIVBYZERO---	GMOY008356	1.34869e-115	1.78061	GMOY008356	1.34869e-115	2.71488
GMOY000546	1	1	1	0.796727	1.21476	GMOY009860	5.95896e-89	1.77867	GMOY009860	5.95896e-89	2.71192
GMOY000547	692	834	1	0.960217	1.46403	GMOY009575	5.11015e-224	1.77292	GMOY009575	5.11015e-224	2.70316
GMOY000548	259	222	1	0.682909	1.04122	GMOY000966	7.75591e-87	1.76989	GMOY000966	7.75591e-87	2.69854
GMOY000549	4432	7679	1.95535e-100	1.38043	2.10473	GMOY012167	2.79712e-39	1.76819	GMOY012167	2.79712e-39	2.69593
GMOY000550	28	16	1	0.455273	0.694149	GMOY008204	7.20608e-55	1.76798	GMOY008204	7.20608e-55	2.69561
GMOY000551	3142	1876	4.59718e-114	0.475703	0.7253	GMOY003351	8.66678e-49	1.76396	GMOY003351	8.66678e-49	2.68948
GMOY000552	917	585	4.61429e-26	0.508272	0.774956	GMOY006835	0.0185346	1.75901	GMOY006835	0.0185346	2.68194
GMOY000553	44	17	0.685343	0.307826	0.469339	GMOY001115	1.54119e-113	1.75822	GMOY001115	1.54119e-113	2.68073
GMOY000554	2263	1226	7.38698e-103	0.431634	0.658107	GMOY010898	3.87973e-09	1.75735	GMOY010898	3.87973e-09	2.67942
GMOY000555	409	446	1	0.868803	1.32465	GMOY002513	6.22707e-286	1.75688	GMOY002513	6.22707e-286	2.6787
GMOY000556	636	529	0.000242874	0.662687	1.01039	GMOY012311	5.65593e-36	1.75417	GMOY012311	5.65593e-36	2.67457
GMOY000557	17	28	1	1.31226	2.00078	GMOY009722	1.02479e-104	1.75398	GMOY009722	1.02479e-104	2.67428
GMOY000558	0	1	1	---DIVBYZERO---	---DIVBYZERO---	GMOY004462	3.32379e-31	1.75093	GMOY004462	3.32379e-31	2.66962
GMOY000559	21	46	1	1.74521	2.6609	GMOY001437	1.6985e-101	1.74998	GMOY001437	1.6985e-101	2.66818
GMOY000560	0	0	1	---DIVBYZERO---	---DIVBYZERO---	GMOY001297	1.4594e-19	1.74667	GMOY001297	1.4594e-19	2.66313
GMOY000561	96	31	3.12385e-07	0.257276	0.392267	GMOY000847	1.30138e-32	1.74599	GMOY000847	1.30138e-32	2.66209
GMOY000562	544	426	1.99495e-05	0.623908	0.951265	GMOY008943	1.14622e-114	1.74191	GMOY008943	1.14622e-114	2.65587
GMOY000563	170	115	0.0975591	0.538962	0.82175	GMOY011263	2.3584e-81	1.74127	GMOY011263	2.3584e-81	2.65489
GMOY000564	0	0	1	---DIVBYZERO---	---DIVBYZERO---	GMOY000607	5.41007e-161	1.74068	GMOY000607	5.41007e-161	2.654
GMOY000567	1	0	1	0	0	GMOY011427	1.72037e-11	1.74032	GMOY011427	1.72037e-11	2.65344
GMOY000568	1	0	1	0	0	GMOY012033	4.89399e-05	1.73952	GMOY012033	4.89399e-05	2.65223
GMOY000569	6	11	1	1.46067	2.22706	GMOY006368	0.0119163	1.73744	GMOY006368	0.0119163	2.64906
GMOY000570	6002	4028	2.77745e-157	0.534691	0.815238	GMOY006125	4.84204e-172	1.73407	GMOY006125	4.84204e-172	2.64392
GMOY000571	47	36	1	0.610259	0.930455	GMOY002730	7.47806e-33	1.73195	GMOY002730	7.47806e-33	2.64069
GMOY000572	191	137	0.239562	0.571474	0.871321	GMOY001677	1.84454e-35	1.73178	GMOY001677	1.84454e-35	2.64043
GMOY000573	307	217	0.000294055	0.563159	0.858642	GMOY007849	2.28377e-07	1.7296	GMOY007849	2.28377e-07	2.63711
GMOY000574	1063	1219	1	0.91365	1.39303	GMOY011041	4.9826e-09	1.72696	GMOY011041	4.9826e-09	2.63308
GMOY000575	0	0	1	---DIVBYZERO---	---DIVBYZERO---	GMOY010842	3.51653e-269	1.72566	GMOY010842	3.51653e-269	2.6311
GMOY000576	33445	68352	< 1.0E-302	1.62828	2.48262	GMOY008976	4.52441e-61	1.72158	GMOY008976	4.52441e-61	2.62488
GMOY000577	1	9	1	7.17054	10.9328	GMOY004581	9.26033e-36	1.71622	GMOY004581	9.26033e-36	2.61671
GMOY000578	781	852	1	0.869157	1.32519	GMOY009078	1.77313e-162	1.71596	GMOY009078	1.77313e-162	2.6163
GMOY000579	930	514	5.14305e-39	0.440342	0.671384	GMOY008679	3.75238e-37	1.71518	GMOY008679	3.75238e-37	2.61511
GMOY000580	345	270	0.0180577	0.623526	0.950682	GMOY003029	3.78042e-19	1.71465	GMOY003029	3.78042e-19	2.6143
GMOY000581	197	187	1	0.756284	1.1531	GMOY009749	8.81964e-105	1.71249	GMOY009749	8.81964e-105	2.61101
GMOY000582	7576	10377	5.40988e-25	1.09129	1.66388	GMOY011419	0.0041038	1.70964	GMOY011419	0.0041038	2.60667
GMOY000583	1326	1011	1.39642e-19	0.607459	0.926186	GMOY010654	6.1678e-68	1.70873	GMOY010654	6.1678e-68	2.60529
GMOY000584	2023	1355	7.43111e-52	0.533646	0.813644	GMOY000981	1.8179e-238	1.7069	GMOY000981	1.8179e-238	2.6025
GMOY000585	278	287	1	0.82252	1.25409	GMOY002083	2.85175e-05	1.70128	GMOY002083	2.85175e-05	2.59393
GMOY000586	0	0	1	---DIVBYZERO---	---DIVBYZERO---	GMOY008257	4.67276e-119	1.7009	GMOY008257	4.67276e-119	2.59334
GMOY000587	60	64	1	0.849842	1.29574	GMOY005847	6.40839e-05	1.69927	GMOY005847	6.40839e-05	2.59086
GMOY000588	5	5	1	0.796727	1.21476	GMOY003361	1.16591e-52	1.6959	GMOY003361	1.16591e-52	2.58572
GMOY000589	1	0	1	0	0	GMOY001498	0.00587779	1.69202	GMOY001498	0.00587779	2.5798
GMOY000590	1068	1789	4.44767e-18	1.33459	2.03484	GMOY004217	2.68347e-10	1.69079	GMOY004217	2.68347e-10	2.57793
GMOY000591	1	1	1	0.796727	1.21476	GMOY005281	5.12534e-42	1.68701	GMOY005281	5.12534e-42	2.57216
GMOY000592	10861	5568	< 1.0E-302	0.40845	0.622759	GMOY008829	2.92097e-35	1.68697	GMOY008829	2.92097e-35	2.57211
GMOY000593	1242	1118	1.39932e-05	0.717183	1.09348	GMOY005630	1.53395e-63	1.68435	GMOY005630	1.53395e-63	2.56811
GMOY000594	687	1422	1.02561e-33	1.64912	2.5144	GMOY005644	4.56406e-12	1.68371	GMOY005644	4.56406e-12	2.56713
GMOY000595	1235	1087	5.85619e-07	0.701249	1.06919	GMOY006968	1.68715e-38	1.68321	GMOY006968	1.68715e-38	2.56637
GMOY000596	621	503	3.14501e-05	0.645336	0.983937	GMOY010449	6.37982e-26	1.68305	GMOY010449	6.37982e-26	2.56612
GMOY000597	21	20	1	0.758788	1.15692	GMOY004262	4.10712e-24	1.68217	GMOY004262	4.10712e-24	2.56478
GMOY000598	773	1170	7.09678e-05	1.20591	1.83864	GMOY007660	3.00042e-126	1.67969	GMOY007660	3.00042e-126	2.56101
GMOY000600	598	1085	3.4866e-15	1.44557	2.20404	GMOY002020	2.76864e-39	1.67851	GMOY002020	2.76864e-39	2.55921
GMOY000601	3665	2588	7.97988e-80	0.5626	0.85779	GMOY009633	2.83478e-09	1.67653	GMOY009633	2.83478e-09	2.55618
GMOY000602	0	0	1	---DIVBYZERO---	---DIVBYZERO---	GMOY001817	0.0331324	1.67494	GMOY001817	0.0331324	2.55376
GMOY000603	0	0	1	---DIVBYZERO---	---DIVBYZERO---	GMOY005468	2.64477e-05	1.67146	GMOY005468	2.64477e-05	2.54845
GMOY000604	356	177	3.55491e-17	0.396126	0.603968	GMOY009677	2.82972e-16	1.67101	GMOY009677	2.82972e-16	2.54777
GMOY000605	490	434	0.628476	0.705673	1.07593	GMOY003827	1.57184e-27	1.66989	GMOY003827	1.57184e-27	2.54607
GMOY000606	1382	1017	3.95652e-24	0.586304	0.89393	GMOY004012	1.40249e-34	1.66804	GMOY004012	1.40249e-34	2.54324
GMOY000607	2538	5545	5.41007e-161	1.74068	2.654	GMOY009851	3.17086e-57	1.66748	GMOY009851	3.17086e-57	2.54239
GMOY000608	1793	1262	2.3854e-38	0.560775	0.855007	GMOY010008	1.84049e-13	1.66712	GMOY010008	1.84049e-13	2.54185
GMOY000609	1444	938	4.47665e-40	0.517542	0.78909	GMOY002935	0.00185048	1.66459	GMOY002935	0.00185048	2.53798
GMOY000610	284	301	1	0.844419	1.28748	GMOY003612	0.0309477	1.66427	GMOY003612	0.0309477	2.5375
GMOY000611	233	188	1	0.642853	0.98015	GMOY011713	1.57379e-52	1.66373	GMOY011713	1.57379e-52	2.53667
GMOY000612	1	0	1	0	0	GMOY005211	3.74539e-159	1.66301	GMOY005211	3.74539e-159	2.53558
GMOY000613	63	22	0.00370969	0.278222	0.424202	GMOY006514	8.73215e-20	1.66114	GMOY006514	8.73215e-20	2.53272
GMOY000614	19	188	4.42735e-27	7.8834	12.0197	GMOY012352	2.60145e-19	1.66084	GMOY012352	2.60145e-19	2.53226
GMOY000615	0	3	1	---DIVBYZERO---	---DIVBYZERO---	GMOY004577	1.62581e-13	1.65741	GMOY004577	1.62581e-13	2.52703
GMOY000616	462	319	1.18013e-08	0.550121	0.838763	GMOY009359	6.76232e-241	1.65618	GMOY009359	6.76232e-241	2.52516
GMOY000617	702	443	5.72714e-20	0.502778	0.76658	GMOY005982	1.82555e-240	1.65425	GMOY005982	1.82555e-240	2.52221
GMOY000618	929	1226	1	1.05144	1.60312	GMOY005300	6.06724e-101	1.65317	GMOY005300	6.06724e-101	2.52057
GMOY000619	45	28	1	0.495741	0.755851	GMOY004388	1.93004e-95	1.65255	GMOY004388	1.93004e-95	2.51963
GMOY000620	0	0	1	---DIVBYZERO---	---DIVBYZERO---	GMOY008497	5.14961e-33	1.65181	GMOY008497	5.14961e-33	2.5185
GMOY000621	5	3	1	0.478036	0.728857	GMOY000772	4.0971e-17	1.65159	GMOY000772	4.0971e-17	2.51817
GMOY000622	0	0	1	---DIVBYZERO---	---DIVBYZERO---	GMOY004261	4.51248e-06	1.6514	GMOY004261	4.51248e-06	2.51787
GMOY000623	0	0	1	---DIVBYZERO---	---DIVBYZERO---	GMOY000594	1.02561e-33	1.64912	GMOY000594	1.02561e-33	2.5144
GMOY000624	3	0	1	0	0	GMOY007123	1.27672e-07	1.64657	GMOY007123	1.27672e-07	2.51051
GMOY000625	896	673	2.19026e-13	0.598435	0.912426	GMOY001340	2.21141e-13	1.6426	GMOY001340	2.21141e-13	2.50446
GMOY000626	29	1	4.41607e-05	0.0274733	0.0418883	GMOY011466	5.86584e-79	1.63802	GMOY011466	5.86584e-79	2.49748
GMOY000627	0	0	1	---DIVBYZERO---	---DIVBYZERO---	GMOY001453	0.0441601	1.63583	GMOY001453	0.0441601	2.49414
GMOY000628	991	1421	0.00269541	1.14243	1.74185	GMOY006567	8.70953e-31	1.63481	GMOY006567	8.70953e-31	2.49258
GMOY000629	558	867	0.000631613	1.23793	1.88745	GMOY000520	2.63439e-10	1.63423	GMOY000520	2.63439e-10	2.49169
GMOY000630	5	2	1	0.318691	0.485904	GMOY010870	6.72764e-81	1.63149	GMOY010870	6.72764e-81	2.48751
GMOY000631	276	203	0.0111122	0.585999	0.893465	GMOY006563	5.65416e-21	1.63115	GMOY006563	5.65416e-21	2.48699
GMOY000632	0	0	1	---DIVBYZERO---	---DIVBYZERO---	GMOY006662	1.31781e-43	1.63094	GMOY006662	1.31781e-43	2.48667
GMOY000633	1	0	1	0	0	GMOY011707	3.13618e-276	1.62998	GMOY011707	3.13618e-276	2.4852
GMOY000634	2	3	1	1.19509	1.82214	GMOY011953	4.14845e-165	1.62966	GMOY011953	4.14845e-165	2.48472
GMOY000635	1168	1362	1	0.92906	1.41653	GMOY000576	< 1.0E-302	1.62828	GMOY000576	< 1.0E-302	2.48262
GMOY000636	990	948	0.43046	0.762927	1.16323	GMOY002220	7.56474e-55	1.62671	GMOY002220	7.56474e-55	2.48022
GMOY000637	6	1	1	0.132788	0.20246	GMOY000462	3.66882e-13	1.62644	GMOY000462	3.66882e-13	2.47981
GMOY000638	1228	981	4.86778e-14	0.636473	0.970424	GMOY009936	7.00241e-11	1.62591	GMOY009936	7.00241e-11	2.47901
GMOY000639	928	934	1	0.801878	1.22261	GMOY001230	1.43506e-13	1.62552	GMOY001230	1.43506e-13	2.47841
GMOY000640	962	385	3.77741e-73	0.318856	0.486157	GMOY009121	8.06923e-05	1.62532	GMOY009121	8.06923e-05	2.47811
GMOY000641	0	0	1	---DIVBYZERO---	---DIVBYZERO---	GMOY000878	1.25354e-13	1.61499	GMOY000878	1.25354e-13	2.46235
GMOY000642	0	0	1	---DIVBYZERO---	---DIVBYZERO---	GMOY002897	1.84585e-99	1.61381	GMOY002897	1.84585e-99	2.46055
GMOY000643	0	0	1	---DIVBYZERO---	---DIVBYZERO---	GMOY003315	< 1.0E-302	1.61376	GMOY003315	< 1.0E-302	2.46049
GMOY000644	0	0	1	---DIVBYZERO---	---DIVBYZERO---	GMOY001816	2.55907e-13	1.60781	GMOY001816	2.55907e-13	2.45141
GMOY000645	1	0	1	0	0	GMOY006813	2.38857e-54	1.60674	GMOY006813	2.38857e-54	2.44978
GMOY000646	0	0	1	---DIVBYZERO---	---DIVBYZERO---	GMOY003576	6.18969e-154	1.60472	GMOY003576	6.18969e-154	2.4467
GMOY000647	0	0	1	---DIVBYZERO---	---DIVBYZERO---	GMOY009930	8.88439e-10	1.60254	GMOY009930	8.88439e-10	2.44338
GMOY000648	0	0	1	---DIVBYZERO---	---DIVBYZERO---	GMOY003078	5.03555e-12	1.60114	GMOY003078	5.03555e-12	2.44124
GMOY000649	500	662	1	1.05487	1.60834	GMOY003147	8.86757e-48	1.60086	GMOY003147	8.86757e-48	2.44081
GMOY000650	51	69	1	1.07792	1.6435	GMOY002213	2.9822e-96	1.60022	GMOY002213	2.9822e-96	2.43983
GMOY000651	988	898	0.00224865	0.724151	1.1041	GMOY008573	4.755e-06	1.59774	GMOY008573	4.755e-06	2.43605
GMOY000652	110	53	0.000808032	0.383878	0.585294	GMOY007233	7.38378e-241	1.59693	GMOY007233	7.38378e-241	2.43482
GMOY000653	29	26	1	0.714307	1.0891	GMOY003291	1.77146e-21	1.59498	GMOY003291	1.77146e-21	2.43185
GMOY000654	120	108	1	0.717054	1.09328	GMOY003541	< 1.0E-302	1.58967	GMOY003541	< 1.0E-302	2.42375
GMOY000655	197	171	1	0.691575	1.05444	GMOY002578	7.42915e-20	1.58862	GMOY002578	7.42915e-20	2.42214
GMOY000656	0	0	1	---DIVBYZERO---	---DIVBYZERO---	GMOY008777	3.01976e-17	1.58797	GMOY008777	3.01976e-17	2.42116
GMOY000657	0	0	1	---DIVBYZERO---	---DIVBYZERO---	GMOY004279	6.92758e-22	1.5861	GMOY004279	6.92758e-22	2.41832
GMOY000658	0	1	1	---DIVBYZERO---	---DIVBYZERO---	GMOY009368	1.83249e-64	1.58493	GMOY009368	1.83249e-64	2.41652
GMOY000659	607	332	2.95281e-25	0.435772	0.664416	GMOY001280	3.72692e-233	1.58381	GMOY001280	3.72692e-233	2.41482
GMOY000660	727	594	3.71411e-06	0.650971	0.992528	GMOY000687	1.60258e-15	1.58357	GMOY000687	1.60258e-15	2.41445
GMOY000662	899	490	7.13762e-39	0.434256	0.662105	GMOY000216	4.74645e-204	1.58349	GMOY000216	4.74645e-204	2.41433
GMOY000663	1501	1601	1	0.849807	1.29569	GMOY010025	4.84101e-73	1.5822	GMOY010025	4.84101e-73	2.41236
GMOY000664	1464	1462	0.929024	0.795639	1.2131	GMOY007046	0.00705058	1.58071	GMOY007046	0.00705058	2.41009
GMOY000665	1332	493	1.30851e-113	0.294885	0.449607	GMOY004039	0.0379255	1.57897	GMOY004039	0.0379255	2.40744
GMOY000666	186	129	0.0939436	0.552569	0.842495	GMOY003079	1.09249e-21	1.57892	GMOY003079	1.09249e-21	2.40735
GMOY000667	3	1	1	0.265576	0.40492	GMOY011451	0.00050538	1.57773	GMOY011451	0.00050538	2.40555
GMOY000668	0	0	1	---DIVBYZERO---	---DIVBYZERO---	GMOY000194	7.42591e-35	1.5766	GMOY000194	7.42591e-35	2.40383
GMOY000669	327	341	1	0.830838	1.26677	GMOY011089	4.57211e-115	1.57598	GMOY011089	4.57211e-115	2.40288
GMOY000670	2	1	1	0.398364	0.60738	GMOY008079	3.28982e-20	1.57073	GMOY008079	3.28982e-20	2.39488
GMOY000671	0	0	1	---DIVBYZERO---	---DIVBYZERO---	GMOY006176	3.69456e-15	1.57019	GMOY006176	3.69456e-15	2.39405
GMOY000672	0	0	1	---DIVBYZERO---	---DIVBYZERO---	GMOY003934	4.96031e-217	1.56788	GMOY003934	4.96031e-217	2.39053
GMOY000673	3	1	1	0.265576	0.40492	GMOY006354	9.14584e-12	1.56721	GMOY006354	9.14584e-12	2.38951
GMOY000674	353	216	8.39833e-10	0.487516	0.74331	GMOY009384	< 1.0E-302	1.56663	GMOY009384	< 1.0E-302	2.38862
GMOY000675	381	355	1	0.742357	1.13186	GMOY004972	1.2544e-75	1.5657	GMOY004972	1.2544e-75	2.3872
GMOY000676	44	25	1	0.452686	0.690205	GMOY005114	5.42225e-266	1.56563	GMOY005114	5.42225e-266	2.3871
GMOY000677	5	12	1	1.91215	2.91543	GMOY003341	0.000209158	1.56448	GMOY003341	0.000209158	2.38535
GMOY000678	12385	4760	< 1.0E-302	0.306211	0.466876	GMOY011095	4.16939e-09	1.56438	GMOY011095	4.16939e-09	2.38519
GMOY000679	986	667	3.7013e-23	0.538962	0.82175	GMOY006986	5.90798e-75	1.56028	GMOY006986	5.90798e-75	2.37893
GMOY000680	1686	2636	2.8014e-18	1.24565	1.89923	GMOY013290	3.92518e-79	1.55995	GMOY013290	3.92518e-79	2.37844
GMOY000681	621	404	1.03628e-15	0.518322	0.790279	GMOY001187	1.05825e-22	1.5591	GMOY001187	1.05825e-22	2.37714
GMOY000682	5864	5058	5.13441e-49	0.687218	1.04779	GMOY003597	0.000625463	1.55816	GMOY003597	0.000625463	2.3757
GMOY000683	303	356	1	0.936089	1.42724	GMOY011189	0.000357412	1.55506	GMOY011189	0.000357412	2.37098
GMOY000684	369	272	0.000210322	0.587289	0.895433	GMOY004459	3.72521e-09	1.55432	GMOY004459	3.72521e-09	2.36985
GMOY000685	4	1	1	0.199182	0.30369	GMOY001645	2.34619e-40	1.55431	GMOY001645	2.34619e-40	2.36984
GMOY000686	0	0	1	---DIVBYZERO---	---DIVBYZERO---	GMOY002175	4.92245e-134	1.55234	GMOY002175	4.92245e-134	2.36683
GMOY000687	403	801	1.60258e-15	1.58357	2.41445	GMOY000530	3.30064e-16	1.55152	GMOY000530	3.30064e-16	2.36559
GMOY000688	34	17	1	0.398364	0.60738	GMOY002339	0.00032572	1.55077	GMOY002339	0.00032572	2.36445
GMOY000689	1	31	0.00100064	24.6985	37.6576	GMOY002818	4.52756e-80	1.5495	GMOY002818	4.52756e-80	2.3625
GMOY000690	1584	1489	0.000110338	0.748944	1.14191	GMOY001473	1.10908e-167	1.54801	GMOY001473	1.10908e-167	2.36024
GMOY000691	4628	1816	< 1.0E-302	0.312631	0.476665	GMOY013281	6.09015e-67	1.54793	GMOY013281	6.09015e-67	2.36011
GMOY000692	1271	916	4.56224e-24	0.574195	0.875469	GMOY004441	4.07012e-11	1.54645	GMOY004441	4.07012e-11	2.35785
GMOY000693	218	165	0.50379	0.603027	0.919429	GMOY005932	1.0964e-101	1.54521	GMOY005932	1.0964e-101	2.35597
GMOY000694	280	370	1	1.05282	1.60522	GMOY009125	3.58672e-13	1.54277	GMOY009125	3.58672e-13	2.35225
GMOY000695	66	241	2.56587e-15	2.90926	4.43572	GMOY005985	8.01186e-36	1.54272	GMOY005985	8.01186e-36	2.35217
GMOY000696	1327	2488	2.05212e-43	1.49379	2.27756	GMOY009270	4.40562e-15	1.54118	GMOY009270	4.40562e-15	2.34982
GMOY000697	36	30	1	0.663939	1.0123	GMOY004142	3.8222e-41	1.54048	GMOY004142	3.8222e-41	2.34876
GMOY000698	34928	15067	< 1.0E-302	0.343687	0.524015	GMOY000508	9.64501e-138	1.54037	GMOY000508	9.64501e-138	2.34858
GMOY000699	348	444	1	1.01651	1.54987	GMOY006733	1.80954e-20	1.53752	GMOY006733	1.80954e-20	2.34424
GMOY000700	787	1253	1.94209e-08	1.26849	1.93405	GMOY004589	9.22911e-65	1.53711	GMOY004589	9.22911e-65	2.34362
GMOY000701	0	1	1	---DIVBYZERO---	---DIVBYZERO---	GMOY010674	8.79765e-07	1.53655	GMOY010674	8.79765e-07	2.34275
GMOY000702	1815	1110	6.31522e-61	0.487255	0.742912	GMOY001166	6.32763e-15	1.53603	GMOY001166	6.32763e-15	2.34197
GMOY000703	852	848	1	0.792987	1.20906	GMOY001609	6.3422e-05	1.53566	GMOY001609	6.3422e-05	2.3414
GMOY000704	1006	621	8.98625e-32	0.491817	0.749867	GMOY011418	3.5901e-06	1.53352	GMOY011418	3.5901e-06	2.33815
GMOY000705	12	24	1	1.59345	2.42952	GMOY008444	4.55762e-06	1.53272	GMOY008444	4.55762e-06	2.33692
GMOY000706	0	0	1	---DIVBYZERO---	---DIVBYZERO---	GMOY011780	3.89148e-223	1.53104	GMOY011780	3.89148e-223	2.33436
GMOY000707	384	337	1	0.699211	1.06608	GMOY007662	2.25604e-96	1.53097	GMOY007662	2.25604e-96	2.33426
GMOY000708	3	6	1	1.59345	2.42952	GMOY007166	1.15626e-26	1.52846	GMOY007166	1.15626e-26	2.33042
GMOY000709	1170	1236	1	0.841671	1.28329	GMOY003627	1.03769e-28	1.52714	GMOY003627	1.03769e-28	2.32842
GMOY000710	0	6	1	---DIVBYZERO---	---DIVBYZERO---	GMOY003114	2.69573e-92	1.52388	GMOY003114	2.69573e-92	2.32345
GMOY000711	1324	1836	0.0062047	1.10483	1.68452	GMOY007804	5.99294e-14	1.52386	GMOY007804	5.99294e-14	2.3234
GMOY000712	0	0	1	---DIVBYZERO---	---DIVBYZERO---	GMOY009775	2.37692e-287	1.52321	GMOY009775	2.37692e-287	2.32242
GMOY000713	3	4	1	1.0623	1.61968	GMOY009342	9.24178e-113	1.52055	GMOY009342	9.24178e-113	2.31837
GMOY000714	1267	1003	2.58311e-15	0.630716	0.961646	GMOY004863	2.20718e-51	1.51992	GMOY004863	2.20718e-51	2.3174
GMOY000715	12	42	1	2.78854	4.25166	GMOY003642	2.67055e-11	1.51849	GMOY003642	2.67055e-11	2.31523
GMOY000716	376	1086	4.80851e-55	2.30119	3.50859	GMOY007700	0.00233212	1.51572	GMOY007700	0.00233212	2.31101
GMOY000717	0	25	0.00395135	---DIVBYZERO---	---DIVBYZERO---	GMOY002535	4.07562e-28	1.51551	GMOY002535	4.07562e-28	2.31069
GMOY000718	218	225	1	0.82231	1.25377	GMOY008578	1.33601e-155	1.5143	GMOY008578	1.33601e-155	2.30884
GMOY000719	235	251	1	0.850972	1.29747	GMOY008906	0.00378257	1.51277	GMOY008906	0.00378257	2.30651
GMOY000720	21	15	1	0.569091	0.867686	GMOY009503	3.05663e-16	1.51024	GMOY009503	3.05663e-16	2.30264
GMOY000721	3036	3677	1	0.964943	1.47124	GMOY002528	3.48975e-282	1.50847	GMOY002528	3.48975e-282	2.29995
GMOY000722	506	305	6.75659e-16	0.480241	0.732218	GMOY010291	5.37956e-99	1.50715	GMOY010291	5.37956e-99	2.29794
GMOY000723	224	222	1	0.789613	1.20391	GMOY010312	7.36625e-44	1.50637	GMOY010312	7.36625e-44	2.29675
GMOY000724	132	145	1	0.875193	1.3344	GMOY010089	3.87386e-14	1.50607	GMOY010089	3.87386e-14	2.29629
GMOY000725	394	529	1	1.06972	1.63099	GMOY003476	3.21231e-91	1.50459	GMOY003476	3.21231e-91	2.29403
GMOY000726	336	408	1	0.967454	1.47507	GMOY005029	4.97908e-41	1.50197	GMOY005029	4.97908e-41	2.29004
GMOY000727	4979	3706	4.7214e-89	0.593025	0.904178	GMOY007744	1.57857e-59	1.50124	GMOY007744	1.57857e-59	2.28893
GMOY000728	1000	851	5.84935e-07	0.678015	1.03376	GMOY001814	1.04679e-33	1.50027	GMOY001814	1.04679e-33	2.28744
GMOY000729	0	0	1	---DIVBYZERO---	---DIVBYZERO---	GMOY006038	1.10262e-63	1.50017	GMOY006038	1.10262e-63	2.28729
GMOY000730	0	0	1	---DIVBYZERO---	---DIVBYZERO---	GMOY011553	6.86086e-24	1.49985	GMOY011553	6.86086e-24	2.2868
GMOY000731	2287	3886	2.86678e-45	1.35377	2.06408	GMOY004237	1.87335e-87	1.49875	GMOY004237	1.87335e-87	2.28513
GMOY000732	1	6	1	4.78036	7.28857	GMOY007674	8.5605e-160	1.49625	GMOY007674	8.5605e-160	2.28132
GMOY000733	2	4	1	1.59345	2.42952	GMOY010447	1.31121e-27	1.49513	GMOY010447	1.31121e-27	2.2796
GMOY000734	5799	4149	1.23364e-121	0.570033	0.869123	GMOY000696	2.05212e-43	1.49379	GMOY000696	2.05212e-43	2.27756
GMOY000735	202	274	1	1.08071	1.64774	GMOY004782	9.1609e-45	1.49335	GMOY004782	9.1609e-45	2.2769
GMOY000736	44	10	0.00191663	0.181074	0.276082	GMOY004743	8.86413e-47	1.49178	GMOY004743	8.86413e-47	2.2745
GMOY000737	1025	1496	0.000110326	1.16283	1.77296	GMOY008040	1.55399e-185	1.49142	GMOY008040	1.55399e-185	2.27395
GMOY000738	242	162	0.000768419	0.533346	0.813187	GMOY004031	1.65013e-12	1.49024	GMOY004031	1.65013e-12	2.27215
GMOY000739	522	699	1	1.06688	1.62666	GMOY008311	8.40352e-06	1.48981	GMOY008311	8.40352e-06	2.2715
GMOY000740	269	92	2.44148e-23	0.272487	0.415457	GMOY006524	1.6915e-18	1.48774	GMOY006524	1.6915e-18	2.26834
GMOY000741	113	34	7.32964e-10	0.239723	0.365503	GMOY001815	7.14164e-127	1.48749	GMOY001815	7.14164e-127	2.26796
GMOY000742	0	0	1	---DIVBYZERO---	---DIVBYZERO---	GMOY008198	3.1079e-06	1.48661	GMOY008198	3.1079e-06	2.26662
GMOY000743	218	140	0.000506354	0.51166	0.780122	GMOY009918	1.72947e-171	1.48595	GMOY009918	1.72947e-171	2.26561
GMOY000744	144	96	0.306792	0.531151	0.809841	GMOY010349	0.016612	1.48481	GMOY010349	0.016612	2.26387
GMOY000745	367	535	1	1.16144	1.77084	GMOY003218	5.90199e-74	1.48261	GMOY003218	5.90199e-74	2.26053
GMOY000746	521	458	0.252993	0.700386	1.06787	GMOY009126	1.53049e-31	1.48197	GMOY009126	1.53049e-31	2.25955
GMOY000747	3479	3018	5.18346e-27	0.691153	1.05379	GMOY004940	1.40915e-97	1.47911	GMOY004940	1.40915e-97	2.25518
GMOY000748	1439	1810	1	1.00214	1.52795	GMOY011237	7.54741e-35	1.47833	GMOY011237	7.54741e-35	2.254
GMOY000749	640	425	3.94251e-15	0.529077	0.806677	GMOY011295	4.59907e-08	1.47788	GMOY011295	4.59907e-08	2.25331
GMOY000750	0	0	1	---DIVBYZERO---	---DIVBYZERO---	GMOY011828	0.0199482	1.47674	GMOY011828	0.0199482	2.25156
GMOY000751	7903	5580	9.32508e-175	0.562538	0.857695	GMOY007484	3.35686e-53	1.47643	GMOY007484	3.35686e-53	2.25109
GMOY000752	272	204	0.0330748	0.597545	0.911071	GMOY011297	5.55655e-44	1.47431	GMOY011297	5.55655e-44	2.24786
GMOY000753	0	0	1	---DIVBYZERO---	---DIVBYZERO---	GMOY010651	2.82337e-08	1.47052	GMOY010651	2.82337e-08	2.24208
GMOY000754	722	647	0.0302114	0.713965	1.08857	GMOY007106	1.0388e-81	1.46923	GMOY007106	1.0388e-81	2.24012
GMOY000755	896	568	6.8892e-26	0.505068	0.770072	GMOY002188	7.03069e-32	1.46906	GMOY002188	7.03069e-32	2.23986
GMOY000756	12	33	1	2.191	3.34059	GMOY011328	0.00470032	1.46883	GMOY011328	0.00470032	2.2395
GMOY000757	1017	881	3.9903e-06	0.690183	1.05231	GMOY008846	1.18981e-24	1.46864	GMOY008846	1.18981e-24	2.23922
GMOY000758	498	528	1	0.844723	1.28794	GMOY001290	1.42733e-75	1.46836	GMOY001290	1.42733e-75	2.23879
GMOY000759	2	1	1	0.398364	0.60738	GMOY000257	4.37164e-220	1.4672	GMOY000257	4.37164e-220	2.23703
GMOY000760	934	1016	1	0.866675	1.32141	GMOY010899	1.5236e-33	1.46699	GMOY010899	1.5236e-33	2.2367
GMOY000761	2	5	1	1.99182	3.0369	GMOY006627	1.25123e-15	1.4667	GMOY006627	1.25123e-15	2.23626
GMOY000762	799	949	1	0.9463	1.44281	GMOY012040	9.46447e-21	1.46498	GMOY012040	9.46447e-21	2.23365
GMOY000763	0	0	1	---DIVBYZERO---	---DIVBYZERO---	GMOY001176	2.60726e-18	1.46448	GMOY001176	2.60726e-18	2.23288
GMOY000764	1	0	1	0	0	GMOY009666	5.47866e-102	1.46305	GMOY009666	5.47866e-102	2.2307
GMOY000765	1587	1674	1	0.840404	1.28135	GMOY004857	5.95081e-30	1.46272	GMOY004857	5.95081e-30	2.23019
GMOY000766	575	544	1	0.753773	1.14927	GMOY011691	3.6674e-94	1.46156	GMOY011691	3.6674e-94	2.22843
GMOY000767	0	0	1	---DIVBYZERO---	---DIVBYZERO---	GMOY010130	8.37919e-36	1.46121	GMOY010130	8.37919e-36	2.22789
GMOY000768	0	0	1	---DIVBYZERO---	---DIVBYZERO---	GMOY004444	4.27814e-27	1.46109	GMOY004444	4.27814e-27	2.2277
GMOY000769	0	0	1	---DIVBYZERO---	---DIVBYZERO---	GMOY010273	1.72249e-10	1.45816	GMOY010273	1.72249e-10	2.22324
GMOY000770	0	0	1	---DIVBYZERO---	---DIVBYZERO---	GMOY005222	3.45861e-49	1.45774	GMOY005222	3.45861e-49	2.2226
GMOY000771	13	226	8.86838e-41	13.8508	21.1182	GMOY005170	8.39195e-11	1.45729	GMOY005170	8.39195e-11	2.22192
GMOY000772	370	767	4.0971e-17	1.65159	2.51817	GMOY006266	1.20159e-09	1.45699	GMOY006266	1.20159e-09	2.22145
GMOY000773	7	10	1	1.13818	1.73537	GMOY002847	1.6851e-06	1.45664	GMOY002847	1.6851e-06	2.22093
GMOY000774	4	2	1	0.398364	0.60738	GMOY000808	2.3764e-07	1.45575	GMOY000808	2.3764e-07	2.21956
GMOY000775	275	353	1	1.02271	1.55931	GMOY004751	1.28961e-11	1.45467	GMOY004751	1.28961e-11	2.21792
GMOY000776	3573	5471	2.94626e-35	1.21995	1.86005	GMOY010709	8.74675e-05	1.45153	GMOY010709	8.74675e-05	2.21313
GMOY000777	0	0	1	---DIVBYZERO---	---DIVBYZERO---	GMOY009392	1.46209e-59	1.45021	GMOY009392	1.46209e-59	2.21111
GMOY000778	166	231	1	1.1087	1.69042	GMOY004015	1.3321e-14	1.44974	GMOY004015	1.3321e-14	2.2104
GMOY000779	65	61	1	0.747698	1.14001	GMOY002194	0.0192009	1.44902	GMOY002194	0.0192009	2.2093
GMOY000780	627	1101	3.84081e-13	1.39904	2.1331	GMOY000600	3.4866e-15	1.44557	GMOY000600	3.4866e-15	2.20404
GMOY000781	120	408	4.04906e-25	2.70887	4.13019	GMOY003350	0.00029466	1.44154	GMOY003350	0.00029466	2.19789
GMOY000782	37	16	1	0.344531	0.525302	GMOY009500	1.97112e-25	1.4404	GMOY009500	1.97112e-25	2.19616
GMOY000783	277	255	1	0.733449	1.11828	GMOY007510	1.23076e-26	1.4403	GMOY007510	1.23076e-26	2.19601
GMOY000784	953	1005	1	0.8402	1.28104	GMOY001983	1.03853e-05	1.44024	GMOY001983	1.03853e-05	2.19591
GMOY000785	686	667	1	0.77466	1.18112	GMOY004330	5.07476e-30	1.43664	GMOY004330	5.07476e-30	2.19043
GMOY000786	5664	3859	4.78485e-141	0.542827	0.827642	GMOY002800	4.22305e-29	1.43569	GMOY002800	4.22305e-29	2.18899
GMOY000787	4	19	1	3.78445	5.77011	GMOY006070	9.02397e-20	1.43513	GMOY006070	9.02397e-20	2.18813
GMOY000788	2395	2258	3.96215e-08	0.751152	1.14527	GMOY003200	1.67907e-69	1.43442	GMOY003200	1.67907e-69	2.18705
GMOY000789	0	4	1	---DIVBYZERO---	---DIVBYZERO---	GMOY012116	1.73865e-52	1.43394	GMOY012116	1.73865e-52	2.18632
GMOY000790	0	1	1	---DIVBYZERO---	---DIVBYZERO---	GMOY003942	1.53529e-07	1.43277	GMOY003942	1.53529e-07	2.18453
GMOY000791	86	78	1	0.722613	1.10176	GMOY006824	8.82671e-15	1.43203	GMOY006824	8.82671e-15	2.18339
GMOY000792	0	0	1	---DIVBYZERO---	---DIVBYZERO---	GMOY012350	0.00683379	1.43168	GMOY012350	0.00683379	2.18287
GMOY000793	0	0	1	---DIVBYZERO---	---DIVBYZERO---	GMOY004941	4.87595e-79	1.43158	GMOY004941	4.87595e-79	2.18271
GMOY000794	0	0	1	---DIVBYZERO---	---DIVBYZERO---	GMOY009519	1.41837e-05	1.42974	GMOY009519	1.41837e-05	2.17991
GMOY000795	3	10	1	2.65576	4.0492	GMOY009110	0.00491617	1.42715	GMOY009110	0.00491617	2.17596
GMOY000796	92	110	1	0.952608	1.45243	GMOY009369	3.76883e-32	1.42499	GMOY009369	3.76883e-32	2.17266
GMOY000797	307	251	0.571643	0.651396	0.993176	GMOY011792	0.00111204	1.42445	GMOY011792	0.00111204	2.17185
GMOY000798	518	410	0.000118995	0.630614	0.96149	GMOY008485	0.00217919	1.42401	GMOY008485	0.00217919	2.17118
GMOY000799	2209	3073	4.41144e-07	1.10835	1.68989	GMOY007438	1.89251e-57	1.42392	GMOY007438	1.89251e-57	2.17104
GMOY000800	275	399	1	1.15598	1.76251	GMOY005316	4.50961e-239	1.42357	GMOY005316	4.50961e-239	2.1705
GMOY000801	231	133	8.70532e-07	0.458722	0.699408	GMOY009404	9.6973e-70	1.42344	GMOY009404	9.6973e-70	2.1703
GMOY000802	608	858	1	1.12433	1.71425	GMOY004671	1.35443e-31	1.4225	GMOY004671	1.35443e-31	2.16887
GMOY000803	1189	804	1.82888e-28	0.538746	0.821419	GMOY008085	6.0563e-29	1.41792	GMOY008085	6.0563e-29	2.16188
GMOY000804	1	0	1	0	0	GMOY002545	0.00545769	1.41682	GMOY002545	0.00545769	2.16021
GMOY000805	6	4	1	0.531151	0.809841	GMOY001820	4.28013e-46	1.41621	GMOY001820	4.28013e-46	2.15928
GMOY000806	0	0	1	---DIVBYZERO---	---DIVBYZERO---	GMOY004041	2.40057e-24	1.41413	GMOY004041	2.40057e-24	2.15611
GMOY000807	3	1	1	0.265576	0.40492	GMOY003481	1.00671e-116	1.41312	GMOY003481	1.00671e-116	2.15457
GMOY000808	324	592	2.3764e-07	1.45575	2.21956	GMOY002229	7.82196e-06	1.41092	GMOY002229	7.82196e-06	2.15122
GMOY000809	29	35	1	0.961567	1.46609	GMOY007018	4.76524e-07	1.40712	GMOY007018	4.76524e-07	2.14542
GMOY000810	6	56	8.58938e-06	7.43612	11.3378	GMOY002533	1.3507e-21	1.40704	GMOY002533	1.3507e-21	2.1453
GMOY000811	14	614	3.70937e-139	34.9422	53.2759	GMOY007992	1.47482e-09	1.40699	GMOY007992	1.47482e-09	2.14522
GMOY000812	17	4	1	0.187465	0.285826	GMOY007346	3.03315e-23	1.40599	GMOY007346	3.03315e-23	2.1437
GMOY000813	234	230	1	0.783108	1.194	GMOY010366	0.0030769	1.40457	GMOY010366	0.0030769	2.14154
GMOY000814	0	0	1	---DIVBYZERO---	---DIVBYZERO---	GMOY004929	7.16826e-19	1.40426	GMOY004929	7.16826e-19	2.14105
GMOY000815	201	172	1	0.681776	1.0395	GMOY001987	3.7333e-74	1.4031	GMOY001987	3.7333e-74	2.1393
GMOY000816	2407	3659	1.52361e-21	1.21114	1.84662	GMOY011555	1.97327e-43	1.40309	GMOY011555	1.97327e-43	2.13927
GMOY000817	196	191	1	0.776402	1.18377	GMOY008992	0.000118345	1.40257	GMOY008992	0.000118345	2.13849
GMOY000818	25	26	1	0.828596	1.26335	GMOY007894	5.23565e-34	1.40158	GMOY007894	5.23565e-34	2.13697
GMOY000819	153	172	1	0.895667	1.36561	GMOY006591	0.000842493	1.40125	GMOY006591	0.000842493	2.13647
GMOY000820	729	780	1	0.852465	1.29974	GMOY000445	8.37302e-46	1.40038	GMOY000445	8.37302e-46	2.13515
GMOY000821	776	984	1	1.01028	1.54037	GMOY009534	8.05652e-05	1.39966	GMOY009534	8.05652e-05	2.13404
GMOY000822	377	318	0.422867	0.67204	1.02465	GMOY000780	3.84081e-13	1.39904	GMOY000780	3.84081e-13	2.1331
GMOY000823	6	3	1	0.398364	0.60738	GMOY007320	9.5463e-73	1.39849	GMOY007320	9.5463e-73	2.13227
GMOY000824	203	108	3.21248e-07	0.423875	0.646277	GMOY005654	1.15557e-30	1.39756	GMOY005654	1.15557e-30	2.13084
GMOY000825	12952	2550	< 1.0E-302	0.15686	0.239163	GMOY003278	2.54759e-73	1.39688	GMOY003278	2.54759e-73	2.1298
GMOY000826	6341	6021	5.72907e-24	0.75652	1.15346	GMOY002169	2.85229e-32	1.39526	GMOY002169	2.85229e-32	2.12734
GMOY000827	22	10	1	0.362149	0.552164	GMOY004395	2.99403e-17	1.39378	GMOY004395	2.99403e-17	2.12508
GMOY000828	0	0	1	---DIVBYZERO---	---DIVBYZERO---	GMOY000158	1.53477e-50	1.39372	GMOY000158	1.53477e-50	2.12499
GMOY000829	1	0	1	0	0	GMOY000970	< 1.0E-302	1.39286	GMOY000970	< 1.0E-302	2.12368
GMOY000830	2	0	1	0	0	GMOY009601	2.7235e-16	1.39246	GMOY009601	2.7235e-16	2.12307
GMOY000831	0	0	1	---DIVBYZERO---	---DIVBYZERO---	GMOY000939	1.95116e-111	1.39177	GMOY000939	1.95116e-111	2.12201
GMOY000832	47	71	1	1.20357	1.83506	GMOY004398	4.58221e-20	1.3917	GMOY004398	4.58221e-20	2.1219
GMOY000833	366	307	0.439204	0.668293	1.01894	GMOY001881	2.79288e-59	1.39107	GMOY001881	2.79288e-59	2.12094
GMOY000834	935	2208	2.193e-76	1.88147	2.86865	GMOY005246	1.69916e-20	1.38987	GMOY005246	1.69916e-20	2.11913
GMOY000835	232	359	1	1.23287	1.87974	GMOY009754	7.21042e-14	1.38959	GMOY009754	7.21042e-14	2.11869
GMOY000836	732	661	0.0481273	0.719449	1.09694	GMOY003552	6.44136e-27	1.38589	GMOY003552	6.44136e-27	2.11305
GMOY000837	394	352	1	0.711797	1.08527	GMOY000356	6.71843e-16	1.3853	GMOY000356	6.71843e-16	2.11215
GMOY000838	0	9	1	---DIVBYZERO---	---DIVBYZERO---	GMOY007769	0.0275786	1.38479	GMOY007769	0.0275786	2.11137
GMOY000839	1931	699	1.90738e-170	0.288406	0.43973	GMOY000941	0.000139845	1.38379	GMOY000941	0.000139845	2.10985
GMOY000840	101	106	1	0.836169	1.2749	GMOY003711	3.39911e-10	1.38256	GMOY003711	3.39911e-10	2.10797
GMOY000841	8510	10481	0.24834	0.981257	1.49611	GMOY006345	8.00672e-24	1.38104	GMOY006345	8.00672e-24	2.10566
GMOY000842	0	0	1	---DIVBYZERO---	---DIVBYZERO---	GMOY007740	7.90265e-06	1.38099	GMOY007740	7.90265e-06	2.10559
GMOY000843	393	618	0.0236427	1.25287	1.91023	GMOY006618	2.9446e-34	1.38062	GMOY006618	2.9446e-34	2.10502
GMOY000844	10	7	1	0.557709	0.850333	GMOY000549	1.95535e-100	1.38043	GMOY000549	1.95535e-100	2.10473
GMOY000845	2	0	1	0	0	GMOY008591	4.47557e-15	1.38008	GMOY008591	4.47557e-15	2.1042
GMOY000846	0	0	1	---DIVBYZERO---	---DIVBYZERO---	GMOY003153	1.73895e-22	1.37932	GMOY003153	1.73895e-22	2.10303
GMOY000847	538	1179	1.30138e-32	1.74599	2.66209	GMOY002359	1.91165e-25	1.37814	GMOY002359	1.91165e-25	2.10124
GMOY000848	0	0	1	---DIVBYZERO---	---DIVBYZERO---	GMOY011667	7.72448e-39	1.37661	GMOY011667	7.72448e-39	2.0989
GMOY000849	2643	2873	1	0.86606	1.32047	GMOY004336	1.11037e-25	1.37599	GMOY004336	1.11037e-25	2.09795
GMOY000850	3385	4956	3.5275e-22	1.16649	1.77854	GMOY003362	0.0222427	1.37453	GMOY003362	0.0222427	2.09574
GMOY000851	1064	704	3.32398e-27	0.527158	0.803752	GMOY002929	7.60714e-43	1.37396	GMOY002929	7.60714e-43	2.09486
GMOY000852	57	35	1	0.489218	0.745906	GMOY001196	2.43218e-29	1.37384	GMOY001196	2.43218e-29	2.09468
GMOY000853	16	13	1	0.647341	0.986993	GMOY004446	3.86248e-15	1.37282	GMOY004446	3.86248e-15	2.09313
GMOY000854	763	521	9.27202e-17	0.54403	0.829476	GMOY007531	7.52833e-84	1.3718	GMOY007531	7.52833e-84	2.09156
GMOY000855	1	0	1	0	0	GMOY007464	1.79762e-32	1.3716	GMOY007464	1.79762e-32	2.09126
GMOY000856	165	127	1	0.613238	0.934998	GMOY000302	2.11977e-07	1.37144	GMOY000302	2.11977e-07	2.09103
GMOY000857	3761	3067	4.3516e-43	0.649711	0.990607	GMOY005910	1.57206e-43	1.37063	GMOY005910	1.57206e-43	2.08979
GMOY000858	9544	11571	1	0.96594	1.47276	GMOY001976	5.50528e-47	1.36724	GMOY001976	5.50528e-47	2.08462
GMOY000859	191	320	0.559116	1.33483	2.0352	GMOY013244	5.82326e-61	1.36394	GMOY013244	5.82326e-61	2.07959
GMOY000860	131	200	1	1.21638	1.8546	GMOY005764	0.00231964	1.36252	GMOY005764	0.00231964	2.07742
GMOY000861	312	419	1	1.06996	1.63136	GMOY007776	1.68385e-13	1.35988	GMOY007776	1.68385e-13	2.07339
GMOY000862	8753	6351	4.25744e-175	0.578089	0.881406	GMOY003968	2.44074e-120	1.35932	GMOY003968	2.44074e-120	2.07254
GMOY000863	529	585	1	0.881069	1.34336	GMOY007342	5.75756e-49	1.3593	GMOY007342	5.75756e-49	2.07251
GMOY000864	504	491	1	0.776177	1.18343	GMOY002807	1.18997e-16	1.35834	GMOY002807	1.18997e-16	2.07105
GMOY000865	0	0	1	---DIVBYZERO---	---DIVBYZERO---	GMOY008660	1.07946e-178	1.35625	GMOY008660	1.07946e-178	2.06786
GMOY000866	222	208	1	0.746483	1.13815	GMOY002073	6.36202e-09	1.3556	GMOY002073	6.36202e-09	2.06687
GMOY000867	515	578	1	0.894191	1.36336	GMOY004807	2.04883e-19	1.35482	GMOY004807	2.04883e-19	2.06567
GMOY000868	764	399	5.67599e-36	0.416092	0.63441	GMOY002187	1.99632e-18	1.35452	GMOY002187	1.99632e-18	2.06522
GMOY000869	1238	1298	1	0.835341	1.27363	GMOY001986	4.52057e-14	1.35434	GMOY001986	4.52057e-14	2.06494
GMOY000870	1522	1191	3.9606e-20	0.623457	0.950578	GMOY000731	2.86678e-45	1.35377	GMOY000731	2.86678e-45	2.06408
GMOY000871	115	87	1	0.602741	0.918993	GMOY008523	1.44913e-39	1.35372	GMOY008523	1.44913e-39	2.06401
GMOY000872	0	0	1	---DIVBYZERO---	---DIVBYZERO---	GMOY002310	1.19988e-30	1.35343	GMOY002310	1.19988e-30	2.06357
GMOY000873	147	105	1	0.569091	0.867686	GMOY008333	2.56206e-13	1.35297	GMOY008333	2.56206e-13	2.06286
GMOY000874	758	749	1	0.787267	1.20034	GMOY004797	0.0195122	1.35281	GMOY004797	0.0195122	2.06261
GMOY000875	2656	2966	1	0.889719	1.35654	GMOY003170	1.18606e-50	1.35165	GMOY003170	1.18606e-50	2.06084
GMOY000876	997	1118	1	0.893421	1.36219	GMOY002376	1.10804e-45	1.3516	GMOY002376	1.10804e-45	2.06076
GMOY000877	534	497	1	0.741523	1.13059	GMOY010528	5.98713e-06	1.35097	GMOY010528	5.98713e-06	2.05981
GMOY000878	333	675	1.25354e-13	1.61499	2.46235	GMOY004329	5.45755e-31	1.35095	GMOY004329	5.45755e-31	2.05978
GMOY000879	229	244	1	0.848914	1.29433	GMOY004822	1.19417e-19	1.35094	GMOY004822	1.19417e-19	2.05976
GMOY000880	0	0	1	---DIVBYZERO---	---DIVBYZERO---	GMOY005748	0.0087761	1.34993	GMOY005748	0.0087761	2.05822
GMOY000881	0	0	1	---DIVBYZERO---	---DIVBYZERO---	GMOY013000	2.22986e-19	1.34957	GMOY013000	2.22986e-19	2.05768
GMOY000882	1614	8331	< 1.0E-302	4.11247	6.27024	GMOY009356	4.51872e-31	1.34947	GMOY009356	4.51872e-31	2.05752
GMOY000883	3	86	1.33828e-15	22.8395	34.8231	GMOY012156	1.53469e-23	1.34898	GMOY012156	1.53469e-23	2.05678
GMOY000884	1	3	1	2.39018	3.64428	GMOY010384	6.31577e-38	1.34887	GMOY010384	6.31577e-38	2.0566
GMOY000885	276	40	2.28639e-48	0.115468	0.176052	GMOY009442	2.29988e-76	1.34633	GMOY009442	2.29988e-76	2.05273
GMOY000886	4830	5998	1	0.989393	1.50852	GMOY005473	4.50282e-08	1.34609	GMOY005473	4.50282e-08	2.05237
GMOY000887	275	292	1	0.845979	1.28986	GMOY003878	0.0145611	1.34524	GMOY003878	0.0145611	2.05108
GMOY000888	0	0	1	---DIVBYZERO---	---DIVBYZERO---	GMOY003318	3.67458e-23	1.34495	GMOY003318	3.67458e-23	2.05062
GMOY000889	765	814	1	0.847759	1.29257	GMOY002483	3.40055e-45	1.3449	GMOY002483	3.40055e-45	2.05055
GMOY000890	115	27	3.91749e-13	0.187058	0.285205	GMOY001526	1.69779e-10	1.34425	GMOY001526	1.69779e-10	2.04956
GMOY000891	1378	2323	4.89523e-25	1.3431	2.04782	GMOY007193	2.70068e-52	1.34346	GMOY007193	2.70068e-52	2.04836
GMOY000892	800	543	4.40131e-18	0.540779	0.824519	GMOY000891	4.89523e-25	1.3431	GMOY000891	4.89523e-25	2.04782
GMOY000893	17	3	1	0.140599	0.21437	GMOY009543	0.0489602	1.34133	GMOY009543	0.0489602	2.0451
GMOY000894	1	0	1	0	0	GMOY006562	0.000120871	1.34094	GMOY006562	0.000120871	2.04452
GMOY000895	392	361	1	0.733721	1.1187	GMOY006443	1.46951e-12	1.34076	GMOY006443	1.46951e-12	2.04424
GMOY000896	104	154	1	1.17977	1.79878	GMOY008994	4.26804e-14	1.34051	GMOY008994	4.26804e-14	2.04386
GMOY000897	85	699	3.27335e-98	6.55191	9.98962	GMOY001789	6.39755e-11	1.33995	GMOY001789	6.39755e-11	2.04301
GMOY000898	9	77	2.03901e-08	6.81644	10.393	GMOY004245	1.3294e-48	1.33952	GMOY004245	1.3294e-48	2.04235
GMOY000899	3	4	1	1.0623	1.61968	GMOY002387	2.61177e-44	1.33934	GMOY002387	2.61177e-44	2.04208
GMOY000900	121	729	2.44742e-84	4.80012	7.31868	GMOY005381	1.67986e-18	1.33931	GMOY005381	1.67986e-18	2.04203
GMOY000901	584	828	1	1.12961	1.7223	GMOY008516	3.08098e-14	1.33906	GMOY008516	3.08098e-14	2.04165
GMOY000902	453	713	0.0033868	1.25401	1.91197	GMOY005853	0.0434869	1.33771	GMOY005853	0.0434869	2.0396
GMOY000903	2342	2657	1	0.903887	1.37815	GMOY010314	3.64234e-05	1.33722	GMOY010314	3.64234e-05	2.03884
GMOY000904	1100	1490	0.955169	1.0792	1.64545	GMOY003578	0.00690389	1.33716	GMOY003578	0.00690389	2.03876
GMOY000905	4801	7558	1.65535e-59	1.25425	1.91234	GMOY011412	2.4753e-18	1.33628	GMOY011412	2.4753e-18	2.03741
GMOY000906	1	0	1	0	0	GMOY006616	1.88491e-29	1.33609	GMOY006616	1.88491e-29	2.03712
GMOY000907	86	62	1	0.574385	0.875758	GMOY003584	0.000912719	1.33506	GMOY003584	0.000912719	2.03555
GMOY000908	35	36	1	0.819491	1.24947	GMOY000590	4.44767e-18	1.33459	GMOY000590	4.44767e-18	2.03484
GMOY000909	0	1	1	---DIVBYZERO---	---DIVBYZERO---	GMOY003661	4.44476e-12	1.33381	GMOY003661	4.44476e-12	2.03365
GMOY000910	1	0	1	0	0	GMOY003689	0.000147365	1.33282	GMOY003689	0.000147365	2.03214
GMOY000911	2	1	1	0.398364	0.60738	GMOY005725	5.00753e-18	1.33281	GMOY005725	5.00753e-18	2.03213
GMOY000912	1	0	1	0	0	GMOY006109	6.8554e-08	1.33271	GMOY006109	6.8554e-08	2.03196
GMOY000913	0	0	1	---DIVBYZERO---	---DIVBYZERO---	GMOY008302	3.33752e-37	1.3326	GMOY008302	3.33752e-37	2.03179
GMOY000914	0	1	1	---DIVBYZERO---	---DIVBYZERO---	GMOY006186	0.000272767	1.33152	GMOY006186	0.000272767	2.03015
GMOY000915	432	481	1	0.887097	1.35255	GMOY004118	< 1.0E-302	1.3311	GMOY004118	< 1.0E-302	2.02951
GMOY000916	0	0	1	---DIVBYZERO---	---DIVBYZERO---	GMOY012363	0.0429038	1.33104	GMOY012363	0.0429038	2.02942
GMOY000917	51	72	1	1.12479	1.71496	GMOY010573	2.49989e-38	1.32631	GMOY010573	2.49989e-38	2.02221
GMOY000918	0	0	1	---DIVBYZERO---	---DIVBYZERO---	GMOY001776	< 1.0E-302	1.3261	GMOY001776	< 1.0E-302	2.02189
GMOY000919	0	0	1	---DIVBYZERO---	---DIVBYZERO---	GMOY008730	9.28864e-32	1.32474	GMOY008730	9.28864e-32	2.01981
GMOY000920	1	0	1	0	0	GMOY004455	9.16798e-05	1.32198	GMOY004455	9.16798e-05	2.0156
GMOY000921	76	94	1	0.985426	1.50247	GMOY009599	9.16798e-05	1.32198	GMOY009599	9.16798e-05	2.0156
GMOY000922	2246	1530	1.44657e-54	0.542739	0.827509	GMOY001608	2.93525e-10	1.32148	GMOY001608	2.93525e-10	2.01485
GMOY000923	200	284	1	1.13135	1.72496	GMOY003219	3.5259e-31	1.31869	GMOY003219	3.5259e-31	2.01059
GMOY000924	0	0	1	---DIVBYZERO---	---DIVBYZERO---	GMOY005070	4.83077e-26	1.31743	GMOY005070	4.83077e-26	2.00868
GMOY000925	4	0	1	0	0	GMOY011396	6.37865e-54	1.31639	GMOY011396	6.37865e-54	2.00708
GMOY000926	104	110	1	0.842692	1.28484	GMOY003467	1.76884e-08	1.31556	GMOY003467	1.76884e-08	2.00581
GMOY000927	1	4	1	3.18691	4.85904	GMOY006039	1.24729e-23	1.31549	GMOY006039	1.24729e-23	2.00571
GMOY000928	1051	1156	1	0.876324	1.33612	GMOY002602	0.00172122	1.31426	GMOY002602	0.00172122	2.00384
GMOY000929	4220	3709	2.51124e-30	0.700251	1.06767	GMOY003409	1.23272e-73	1.31414	GMOY003409	1.23272e-73	2.00366
GMOY000930	1233	1064	2.84631e-08	0.687524	1.04826	GMOY001979	2.7927e-05	1.31319	GMOY001979	2.7927e-05	2.00221
GMOY000931	108	82	1	0.604922	0.922318	GMOY011261	7.33633e-26	1.31272	GMOY011261	7.33633e-26	2.00148
GMOY000932	4001	3813	1.31242e-13	0.75929	1.15768	GMOY012180	7.34746e-23	1.31255	GMOY012180	7.34746e-23	2.00122
GMOY000933	2311	1302	3.47385e-96	0.44887	0.684387	GMOY001688	2.98417e-07	1.31234	GMOY001688	2.98417e-07	2.00091
GMOY000934	1117	1347	1	0.96078	1.46489	GMOY011942	4.46916e-23	1.31184	GMOY011942	4.46916e-23	2.00015
GMOY000935	1179	1847	3.13389e-12	1.24814	1.90302	GMOY004874	1.14523e-14	1.31155	GMOY004874	1.14523e-14	1.9997
GMOY000936	516	460	0.660247	0.710261	1.08293	GMOY002499	0.000495952	1.30935	GMOY002499	0.000495952	1.99635
GMOY000937	1024	644	1.2322e-30	0.501067	0.763971	GMOY005336	2.49344e-15	1.30761	GMOY005336	2.49344e-15	1.99369
GMOY000938	2011	1875	2.18747e-07	0.742846	1.13261	GMOY010126	1.50818e-17	1.30717	GMOY010126	1.50818e-17	1.99303
GMOY000939	4693	8198	1.95116e-111	1.39177	2.12201	GMOY005983	9.42675e-18	1.30677	GMOY005983	9.42675e-18	1.99241
GMOY000940	1643	1494	2.0457e-07	0.724474	1.1046	GMOY005613	3.50682e-10	1.30663	GMOY005613	3.50682e-10	1.99221
GMOY000941	304	528	0.000139845	1.38379	2.10985	GMOY010582	3.85718e-71	1.30378	GMOY010582	3.85718e-71	1.98787
GMOY000942	3036	3135	0.101109	0.822707	1.25437	GMOY009878	5.08792e-18	1.3025	GMOY009878	5.08792e-18	1.98591
GMOY000943	228	532	5.69904e-16	1.85903	2.83444	GMOY000436	9.38783e-17	1.3015	GMOY000436	9.38783e-17	1.98439
GMOY000944	1	10	1	7.96727	12.1476	GMOY006580	1.25562e-55	1.30097	GMOY006580	1.25562e-55	1.98357
GMOY000945	463	324	3.22092e-08	0.557537	0.85007	GMOY002968	1.73742e-74	1.30074	GMOY002968	1.73742e-74	1.98322
GMOY000946	272	254	1	0.744003	1.13437	GMOY001076	1.8236e-20	1.30037	GMOY001076	1.8236e-20	1.98266
GMOY000947	0	0	1	---DIVBYZERO---	---DIVBYZERO---	GMOY006916	6.67696e-05	1.30011	GMOY006916	6.67696e-05	1.98226
GMOY000948	0	0	1	---DIVBYZERO---	---DIVBYZERO---	GMOY009117	2.33414e-09	1.30004	GMOY009117	2.33414e-09	1.98215
GMOY000949	1	3	1	2.39018	3.64428	GMOY003848	1.9787e-24	1.29903	GMOY003848	1.9787e-24	1.98062
GMOY000950	77	48	1	0.496661	0.757254	GMOY003107	5.18071e-07	1.29669	GMOY003107	5.18071e-07	1.97704
GMOY000951	2161	2701	1	0.995817	1.51831	GMOY004140	1.45841e-58	1.29647	GMOY004140	1.45841e-58	1.97671
GMOY000952	243	223	1	0.731153	1.11478	GMOY011172	7.82525e-05	1.2964	GMOY011172	7.82525e-05	1.9766
GMOY000953	520	608	1	0.931558	1.42034	GMOY006499	6.79254e-09	1.29552	GMOY006499	6.79254e-09	1.97526
GMOY000954	4611	3410	1.65288e-84	0.589208	0.898359	GMOY000525	2.38348e-16	1.29519	GMOY000525	2.38348e-16	1.97476
GMOY000955	12180	1801	< 1.0E-302	0.117808	0.179621	GMOY003214	1.51057e-22	1.295	GMOY003214	1.51057e-22	1.97447
GMOY000956	204	143	0.0549277	0.55849	0.851524	GMOY006692	9.73302e-07	1.29434	GMOY006692	9.73302e-07	1.97347
GMOY000957	27714	8434	< 1.0E-302	0.242462	0.369679	GMOY002225	< 1.0E-302	1.29405	GMOY002225	< 1.0E-302	1.97303
GMOY000958	272	355	1	1.03985	1.58544	GMOY011737	< 1.0E-302	1.29403	GMOY011737	< 1.0E-302	1.97299
GMOY000959	3782	3519	1.56529e-16	0.741323	1.13029	GMOY009344	6.81724e-37	1.29324	GMOY009344	6.81724e-37	1.97179
GMOY000960	19	95	5.29913e-07	3.98364	6.0738	GMOY001824	1.60474e-40	1.29307	GMOY001824	1.60474e-40	1.97153
GMOY000961	634	835	1	1.04932	1.59988	GMOY011192	1.15848e-10	1.29289	GMOY011192	1.15848e-10	1.97126
GMOY000962	1673	4259	3.98299e-176	2.02825	3.09245	GMOY005882	1.25055e-56	1.29287	GMOY005882	1.25055e-56	1.97123
GMOY000964	349	467	1	1.06611	1.62548	GMOY001133	6.35561e-11	1.29189	GMOY001133	6.35561e-11	1.96973
GMOY000965	22	12	1	0.434578	0.662597	GMOY004204	1.30833e-05	1.29183	GMOY004204	1.30833e-05	1.96963
GMOY000966	1305	2899	7.75591e-87	1.76989	2.69854	GMOY009583	4.86508e-78	1.29177	GMOY009583	4.86508e-78	1.96954
GMOY000967	0	0	1	---DIVBYZERO---	---DIVBYZERO---	GMOY004296	0.00780228	1.29125	GMOY004296	0.00780228	1.96875
GMOY000968	21	13	1	0.493212	0.751995	GMOY009657	1.61305e-18	1.29119	GMOY009657	1.61305e-18	1.96866
GMOY000969	0	1	1	---DIVBYZERO---	---DIVBYZERO---	GMOY004958	0.00480302	1.29057	GMOY004958	0.00480302	1.96771
GMOY000970	19923	34830	< 1.0E-302	1.39286	2.12368	GMOY009240	0.000799364	1.28985	GMOY009240	0.000799364	1.96662
GMOY000971	0	1	1	---DIVBYZERO---	---DIVBYZERO---	GMOY003882	3.36152e-15	1.28961	GMOY003882	3.36152e-15	1.96625
GMOY000972	0	0	1	---DIVBYZERO---	---DIVBYZERO---	GMOY004710	3.6916e-232	1.28912	GMOY004710	3.6916e-232	1.96551
GMOY000973	1	17	1	13.5444	20.6509	GMOY003818	3.59625e-05	1.2891	GMOY003818	3.59625e-05	1.96548
GMOY000974	1690	2527	2.85081e-12	1.19132	1.81639	GMOY005602	3.32083e-06	1.28886	GMOY005602	3.32083e-06	1.96512
GMOY000975	3515	4943	9.26745e-15	1.1204	1.70827	GMOY004105	0.00171447	1.28764	GMOY004105	0.00171447	1.96325
GMOY000976	1075	894	3.32947e-09	0.66258	1.01023	GMOY009357	4.4391e-60	1.2863	GMOY009357	4.4391e-60	1.96121
GMOY000977	359	406	1	0.901034	1.3738	GMOY007053	0.000789779	1.28571	GMOY007053	0.000789779	1.96031
GMOY000978	980	1174	1	0.954447	1.45523	GMOY011928	1.00116e-07	1.28539	GMOY011928	1.00116e-07	1.95981
GMOY000979	1120	987	5.81002e-06	0.702116	1.07051	GMOY005295	6.30548e-05	1.28468	GMOY005295	6.30548e-05	1.95874
GMOY000980	2601	3919	1.01512e-21	1.20045	1.83031	GMOY003935	0.0166012	1.28362	GMOY003935	0.0166012	1.95711
GMOY000981	4024	8621	1.8179e-238	1.7069	2.6025	GMOY008233	0.0360113	1.2832	GMOY008233	0.0360113	1.95648
GMOY000982	813	789	1	0.773207	1.1789	GMOY005946	2.11602e-40	1.28304	GMOY005946	2.11602e-40	1.95624
GMOY000983	448	440	1	0.7825	1.19307	GMOY003390	1.32829e-34	1.28243	GMOY003390	1.32829e-34	1.95531
GMOY000984	121	142	1	0.935002	1.42559	GMOY001695	1.90745e-48	1.28164	GMOY001695	1.90745e-48	1.9541
GMOY000985	759	1891	1.56745e-73	1.98499	3.0265	GMOY009861	0.0176386	1.28079	GMOY009861	0.0176386	1.9528
GMOY000986	0	0	1	---DIVBYZERO---	---DIVBYZERO---	GMOY004945	1.34632e-22	1.28034	GMOY004945	1.34632e-22	1.95211
GMOY000987	373	334	1	0.713423	1.08775	GMOY007486	4.83802e-08	1.27942	GMOY007486	4.83802e-08	1.95072
GMOY000988	228	265	1	0.926021	1.41189	GMOY001191	0.00166712	1.27936	GMOY001191	0.00166712	1.95063
GMOY000989	661	674	1	0.812396	1.23865	GMOY011539	8.42036e-54	1.27821	GMOY011539	8.42036e-54	1.94888
GMOY000990	449	1997	1.10504e-181	3.54357	5.40285	GMOY009522	9.30858e-16	1.27796	GMOY009522	9.30858e-16	1.9485
GMOY000991	0	0	1	---DIVBYZERO---	---DIVBYZERO---	GMOY010246	2.0859e-08	1.27667	GMOY010246	2.0859e-08	1.94653
GMOY000992	35	18	1	0.409745	0.624734	GMOY004864	9.7932e-83	1.27667	GMOY004864	9.7932e-83	1.94652
GMOY000993	0	0	1	---DIVBYZERO---	---DIVBYZERO---	GMOY006748	4.91055e-13	1.2755	GMOY006748	4.91055e-13	1.94475
GMOY000994	4	1	1	0.199182	0.30369	GMOY012183	8.31967e-05	1.27507	GMOY012183	8.31967e-05	1.94409
GMOY000995	407	417	1	0.816303	1.24461	GMOY005363	2.54767e-23	1.27423	GMOY005363	2.54767e-23	1.9428
GMOY000996	230	131	5.09263e-07	0.453788	0.691886	GMOY004410	0.000297968	1.27343	GMOY004410	0.000297968	1.94158
GMOY000997	384	335	1	0.695061	1.05975	GMOY002090	1.56978e-32	1.27327	GMOY002090	1.56978e-32	1.94133
GMOY000998	452	430	1	0.757948	1.15564	GMOY001748	3.35572e-15	1.27233	GMOY001748	3.35572e-15	1.9399
GMOY000999	56	54	1	0.768273	1.17138	GMOY005688	2.86758e-11	1.2723	GMOY005688	2.86758e-11	1.93986
GMOY001000	537	568	1	0.842721	1.28489	GMOY004359	2.2798e-06	1.27148	GMOY004359	2.2798e-06	1.93861
GMOY001001	0	0	1	---DIVBYZERO---	---DIVBYZERO---	GMOY000700	1.94209e-08	1.26849	GMOY000700	1.94209e-08	1.93405
GMOY001002	1424	948	1.69068e-36	0.530405	0.808703	GMOY008050	2.76729e-18	1.26784	GMOY008050	2.76729e-18	1.93305
GMOY001003	803	980	1	0.972344	1.48252	GMOY006595	1.34505e-11	1.26709	GMOY006595	1.34505e-11	1.93192
GMOY001004	4	6	1	1.19509	1.82214	GMOY002053	2.43265e-60	1.26637	GMOY002053	2.43265e-60	1.93082
GMOY001005	131	101	1	0.614271	0.936571	GMOY006353	9.7721e-124	1.26615	GMOY006353	9.7721e-124	1.93049
GMOY001006	52	53	1	0.812049	1.23812	GMOY009591	5.15609e-56	1.26524	GMOY009591	5.15609e-56	1.92909
GMOY001007	14	32	1	1.82109	2.7766	GMOY005522	9.06541e-18	1.26403	GMOY005522	9.06541e-18	1.92726
GMOY001008	0	0	1	---DIVBYZERO---	---DIVBYZERO---	GMOY008093	8.74129e-14	1.26309	GMOY008093	8.74129e-14	1.92582
GMOY001009	1155	1192	1	0.82225	1.25368	GMOY002319	5.24157e-30	1.26162	GMOY002319	5.24157e-30	1.92358
GMOY001010	718	753	1	0.835565	1.27398	GMOY010299	6.00185e-25	1.26061	GMOY010299	6.00185e-25	1.92204
GMOY001011	1	3	1	2.39018	3.64428	GMOY011975	4.94068e-18	1.26006	GMOY011975	4.94068e-18	1.9212
GMOY001012	0	2	1	---DIVBYZERO---	---DIVBYZERO---	GMOY011941	4.05382e-12	1.25997	GMOY011941	4.05382e-12	1.92107
GMOY001013	350	264	0.00169116	0.60096	0.916277	GMOY003458	1.31856e-16	1.25854	GMOY003458	1.31856e-16	1.91888
GMOY001014	107	33	9.26775e-09	0.24572	0.374646	GMOY009170	1.71094e-20	1.25842	GMOY009170	1.71094e-20	1.91871
GMOY001015	64	54	1	0.672238	1.02495	GMOY002594	1.05627e-26	1.25634	GMOY002594	1.05627e-26	1.91552
GMOY001016	997	989	1	0.790334	1.20501	GMOY001023	0.0287223	1.25622	GMOY001023	0.0287223	1.91534
GMOY001017	127	15	3.75871e-23	0.0941016	0.143476	GMOY002766	2.14015e-25	1.25518	GMOY002766	2.14015e-25	1.91376
GMOY001018	3776	3878	0.00234234	0.818249	1.24757	GMOY006589	1.77109e-10	1.25449	GMOY006589	1.77109e-10	1.9127
GMOY001019	1	1	1	0.796727	1.21476	GMOY006163	3.92889e-40	1.25445	GMOY006163	3.92889e-40	1.91265
GMOY001020	0	0	1	---DIVBYZERO---	---DIVBYZERO---	GMOY000905	1.65535e-59	1.25425	GMOY000905	1.65535e-59	1.91234
GMOY001021	0	0	1	---DIVBYZERO---	---DIVBYZERO---	GMOY000902	0.0033868	1.25401	GMOY000902	0.0033868	1.91197
GMOY001022	1	0	1	0	0	GMOY007394	3.65117e-52	1.25393	GMOY007394	3.65117e-52	1.91186
GMOY001023	378	596	0.0287223	1.25622	1.91534	GMOY008705	0.0209557	1.25373	GMOY008705	0.0209557	1.91155
GMOY001024	1329	894	9.08638e-33	0.535947	0.817153	GMOY011181	7.33525e-08	1.25312	GMOY011181	7.33525e-08	1.91062
GMOY001025	611	792	1	1.03275	1.57462	GMOY000843	0.0236427	1.25287	GMOY000843	0.0236427	1.91023
GMOY001026	631	382	3.61706e-20	0.482329	0.735402	GMOY001352	1.55196e-55	1.25253	GMOY001352	1.55196e-55	1.90971
GMOY001027	220	375	0.0508048	1.35806	2.07062	GMOY005703	< 1.0E-302	1.2511	GMOY005703	< 1.0E-302	1.90754
GMOY001028	334	217	2.60522e-07	0.517634	0.789231	GMOY002553	4.05378e-31	1.25105	GMOY002553	4.05378e-31	1.90747
GMOY001029	1268	1844	3.90327e-06	1.15865	1.76658	GMOY011126	6.19926e-08	1.25104	GMOY011126	6.19926e-08	1.90744
GMOY001030	126	191	1	1.20774	1.84142	GMOY010278	6.10213e-13	1.25088	GMOY010278	6.10213e-13	1.9072
GMOY001031	193	86	2.83156e-10	0.355018	0.541292	GMOY000024	5.40892e-222	1.25036	GMOY000024	5.40892e-222	1.90641
GMOY001032	377	298	0.0114026	0.629774	0.960209	GMOY010782	0.000869868	1.24867	GMOY010782	0.000869868	1.90384
GMOY001033	1317	1074	1.86188e-13	0.649723	0.990625	GMOY005909	8.74258e-07	1.24821	GMOY005909	8.74258e-07	1.90313
GMOY001034	449	441	1	0.782532	1.19312	GMOY000935	3.13389e-12	1.24814	GMOY000935	3.13389e-12	1.90302
GMOY001035	2933	3937	1.36313e-05	1.06946	1.63059	GMOY001096	0.000979833	1.248	GMOY001096	0.000979833	1.90281
GMOY001036	253	240	1	0.755789	1.15234	GMOY013099	9.52518e-24	1.24658	GMOY013099	9.52518e-24	1.90064
GMOY001037	0	0	1	---DIVBYZERO---	---DIVBYZERO---	GMOY000680	2.8014e-18	1.24565	GMOY000680	2.8014e-18	1.89923
GMOY001038	0	0	1	---DIVBYZERO---	---DIVBYZERO---	GMOY011963	2.26678e-15	1.24468	GMOY011963	2.26678e-15	1.89775
GMOY001039	509	417	0.00231778	0.652721	0.995197	GMOY004360	3.93982e-74	1.24409	GMOY004360	3.93982e-74	1.89686
GMOY001040	0	0	1	---DIVBYZERO---	---DIVBYZERO---	GMOY006433	5.34429e-10	1.24392	GMOY006433	5.34429e-10	1.89659
GMOY001041	1	0	1	0	0	GMOY004642	1.32343e-09	1.2428	GMOY004642	1.32343e-09	1.89488
GMOY001042	11	2	1	0.144859	0.220866	GMOY011091	2.96735e-06	1.2425	GMOY011091	2.96735e-06	1.89443
GMOY001043	3906	3557	5.7856e-21	0.72554	1.10622	GMOY004066	3.28206e-13	1.2418	GMOY004066	3.28206e-13	1.89335
GMOY001044	53	46	1	0.691499	1.05432	GMOY002037	2.95686e-11	1.24136	GMOY002037	2.95686e-11	1.89269
GMOY001045	833	632	1.11665e-11	0.60448	0.921643	GMOY003583	0.00357781	1.24118	GMOY003583	0.00357781	1.89242
GMOY001046	371	245	8.20834e-08	0.526141	0.802201	GMOY008638	0.000288799	1.24106	GMOY008638	0.000288799	1.89222
GMOY001047	290	273	1	0.750022	1.14355	GMOY005812	1.16362e-05	1.24077	GMOY005812	1.16362e-05	1.89178
GMOY001048	315	302	1	0.763846	1.16463	GMOY010998	2.53106e-42	1.23996	GMOY010998	2.53106e-42	1.89056
GMOY001049	205	296	1	1.1504	1.754	GMOY003553	8.86759e-47	1.23903	GMOY003553	8.86759e-47	1.88914
GMOY001050	646	86	1.48097e-121	0.106066	0.161717	GMOY000629	0.000631613	1.23793	GMOY000629	0.000631613	1.88745
GMOY001051	0	0	1	---DIVBYZERO---	---DIVBYZERO---	GMOY002075	6.40161e-29	1.23597	GMOY002075	6.40161e-29	1.88448
GMOY001052	0	2	1	---DIVBYZERO---	---DIVBYZERO---	GMOY002206	0.00413078	1.23525	GMOY002206	0.00413078	1.88337
GMOY001053	1	6	1	4.78036	7.28857	GMOY008317	7.22963e-07	1.23502	GMOY008317	7.22963e-07	1.88303
GMOY001054	0	0	1	---DIVBYZERO---	---DIVBYZERO---	GMOY006012	4.28845e-10	1.23475	GMOY006012	4.28845e-10	1.8826
GMOY001055	0	0	1	---DIVBYZERO---	---DIVBYZERO---	GMOY009818	2.2586e-15	1.23401	GMOY009818	2.2586e-15	1.88147
GMOY001056	908	914	1	0.801992	1.22279	GMOY007634	1.04749e-13	1.23366	GMOY007634	1.04749e-13	1.88095
GMOY001057	8	4	1	0.398364	0.60738	GMOY008119	0.000164526	1.2327	GMOY008119	0.000164526	1.87948
GMOY001058	717	649	0.0741047	0.721166	1.09955	GMOY007520	5.17814e-22	1.23232	GMOY007520	5.17814e-22	1.8789
GMOY001059	478	407	0.0668717	0.678385	1.03433	GMOY004565	4.58391e-10	1.2317	GMOY004565	4.58391e-10	1.87795
GMOY001060	4115	3418	1.19271e-42	0.661777	1.009	GMOY007612	1.73344e-07	1.23147	GMOY007612	1.73344e-07	1.87761
GMOY001061	0	0	1	---DIVBYZERO---	---DIVBYZERO---	GMOY001654	1.85422e-09	1.23009	GMOY001654	1.85422e-09	1.8755
GMOY001062	0	1	1	---DIVBYZERO---	---DIVBYZERO---	GMOY010017	7.94817e-14	1.22845	GMOY010017	7.94817e-14	1.873
GMOY001063	0	0	1	---DIVBYZERO---	---DIVBYZERO---	GMOY009727	2.51882e-20	1.22824	GMOY009727	2.51882e-20	1.87268
GMOY001064	0	0	1	---DIVBYZERO---	---DIVBYZERO---	GMOY003119	1.14219e-05	1.22704	GMOY003119	1.14219e-05	1.87086
GMOY001065	198	310	1	1.2474	1.9019	GMOY001718	0.000363371	1.22603	GMOY001718	0.000363371	1.86932
GMOY001066	4	7	1	1.39427	2.12583	GMOY005058	9.86638e-26	1.22432	GMOY005058	9.86638e-26	1.86671
GMOY001067	0	2	1	---DIVBYZERO---	---DIVBYZERO---	GMOY005148	1.14894e-15	1.22373	GMOY005148	1.14894e-15	1.86581
GMOY001068	452	279	7.20234e-13	0.491785	0.749819	GMOY006425	3.95672e-05	1.22335	GMOY006425	3.95672e-05	1.86522
GMOY001069	746	464	1.98084e-22	0.495551	0.755562	GMOY009988	9.8318e-15	1.22264	GMOY009988	9.8318e-15	1.86415
GMOY001070	35	17	1	0.386982	0.590027	GMOY000023	2.72047e-17	1.22094	GMOY000023	2.72047e-17	1.86155
GMOY001071	3417	2554	2.26139e-59	0.595505	0.90796	GMOY006918	0.0134504	1.2209	GMOY006918	0.0134504	1.86149
GMOY001072	58	67	1	0.920357	1.40326	GMOY008330	2.59457e-05	1.22009	GMOY008330	2.59457e-05	1.86025
GMOY001073	70399	70664	1.15785e-153	0.799726	1.21933	GMOY000776	2.94626e-35	1.21995	GMOY000776	2.94626e-35	1.86005
GMOY001074	1084	803	6.92007e-18	0.590195	0.899864	GMOY004850	1.5354e-11	1.21989	GMOY004850	1.5354e-11	1.85996
GMOY001075	380	451	1	0.945589	1.44173	GMOY006110	0.000150567	1.21984	GMOY006110	0.000150567	1.85988
GMOY001076	1400	2285	1.8236e-20	1.30037	1.98266	GMOY004375	8.32856e-111	1.21929	GMOY004375	8.32856e-111	1.85903
GMOY001077	955	4035	< 1.0E-302	3.36628	5.13252	GMOY005331	2.67593e-10	1.21925	GMOY005331	2.67593e-10	1.85898
GMOY001078	684	531	5.58637e-08	0.618512	0.943038	GMOY003495	2.31055e-20	1.2178	GMOY003495	2.31055e-20	1.85676
GMOY001079	1661	1571	0.000137445	0.753557	1.14894	GMOY005554	2.70537e-13	1.21614	GMOY005554	2.70537e-13	1.85423
GMOY001080	19	28	1	1.17412	1.79017	GMOY007141	5.1103e-104	1.21528	GMOY007141	5.1103e-104	1.85293
GMOY001081	1	0	1	0	0	GMOY004052	1.10726e-05	1.21415	GMOY004052	1.10726e-05	1.85121
GMOY001082	33	2	2.6573e-05	0.0482865	0.0736219	GMOY001925	3.90791e-07	1.21343	GMOY001925	3.90791e-07	1.8501
GMOY001083	0	0	1	---DIVBYZERO---	---DIVBYZERO---	GMOY007375	4.30611e-32	1.21197	GMOY007375	4.30611e-32	1.84787
GMOY001084	128	40	6.5148e-11	0.248977	0.379613	GMOY005787	2.78027e-11	1.21153	GMOY005787	2.78027e-11	1.84721
GMOY001085	1	1	1	0.796727	1.21476	GMOY000816	1.52361e-21	1.21114	GMOY000816	1.52361e-21	1.84662
GMOY001086	31	79	1	2.03037	3.09568	GMOY007625	1.37604e-09	1.21079	GMOY007625	1.37604e-09	1.84608
GMOY001087	0	2	1	---DIVBYZERO---	---DIVBYZERO---	GMOY005235	1.40155e-07	1.20859	GMOY005235	1.40155e-07	1.84272
GMOY001088	373	239	6.54653e-09	0.510503	0.778359	GMOY001561	1.36215e-07	1.20814	GMOY001561	1.36215e-07	1.84204
GMOY001089	1613	238	1.55741e-292	0.117558	0.179239	GMOY003682	0.00213594	1.20728	GMOY003682	0.00213594	1.84072
GMOY001090	83	88	1	0.844723	1.28794	GMOY008231	2.548e-93	1.20681	GMOY008231	2.548e-93	1.84001
GMOY001091	552	510	1	0.736107	1.12233	GMOY007913	4.47446e-07	1.2067	GMOY007913	4.47446e-07	1.83984
GMOY001092	1258	1391	1	0.88096	1.34319	GMOY004407	1.67273e-06	1.20655	GMOY004407	1.67273e-06	1.83961
GMOY001093	424	536	1	1.00718	1.53564	GMOY000598	7.09678e-05	1.20591	GMOY000598	7.09678e-05	1.83864
GMOY001094	349	215	2.31582e-09	0.49082	0.748348	GMOY006463	0.00197222	1.20521	GMOY006463	0.00197222	1.83757
GMOY001095	16	14	1	0.697136	1.06292	GMOY010894	3.17766e-07	1.20483	GMOY010894	3.17766e-07	1.83698
GMOY001096	512	802	0.000979833	1.248	1.90281	GMOY011783	3.21893e-15	1.20432	GMOY011783	3.21893e-15	1.83622
GMOY001097	1612	1731	1	0.855543	1.30444	GMOY011751	1.33311e-06	1.20422	GMOY011751	1.33311e-06	1.83606
GMOY001098	2558	1751	1.93413e-61	0.545375	0.831527	GMOY004760	1.19383e-12	1.20305	GMOY004760	1.19383e-12	1.83427
GMOY001099	511	533	1	0.831028	1.26706	GMOY011743	2.74546e-35	1.20287	GMOY011743	2.74546e-35	1.83401
GMOY001100	975	712	7.65652e-17	0.581815	0.887087	GMOY010152	1.92268e-19	1.20209	GMOY010152	1.92268e-19	1.83282
GMOY001101	364	252	3.94699e-06	0.55158	0.840988	GMOY008072	3.54763e-45	1.20127	GMOY008072	3.54763e-45	1.83156
GMOY001102	37	77	1	1.65805	2.52802	GMOY009628	2.83079e-71	1.20103	GMOY009628	2.83079e-71	1.8312
GMOY001103	2050	2180	1	0.847251	1.29179	GMOY000980	1.01512e-21	1.20045	GMOY000980	1.01512e-21	1.83031
GMOY001104	0	0	1	---DIVBYZERO---	---DIVBYZERO---	GMOY010734	4.01911e-07	1.20044	GMOY010734	4.01911e-07	1.8303
GMOY001105	0	0	1	---DIVBYZERO---	---DIVBYZERO---	GMOY008882	1.97682e-29	1.19983	GMOY008882	1.97682e-29	1.82937
GMOY001106	223	215	1	0.768145	1.17118	GMOY010593	3.46693e-05	1.19935	GMOY010593	3.46693e-05	1.82864
GMOY001107	0	0	1	---DIVBYZERO---	---DIVBYZERO---	GMOY006600	7.22618e-24	1.19884	GMOY006600	7.22618e-24	1.82787
GMOY001108	663	176	1.28005e-79	0.211499	0.32247	GMOY006055	8.74262e-11	1.19783	GMOY006055	8.74262e-11	1.82632
GMOY001109	219	146	0.0022957	0.531151	0.809841	GMOY005896	0.00555093	1.19767	GMOY005896	0.00555093	1.82607
GMOY001110	0	0	1	---DIVBYZERO---	---DIVBYZERO---	GMOY010793	9.43868e-21	1.19743	GMOY010793	9.43868e-21	1.82572
GMOY001111	0	0	1	---DIVBYZERO---	---DIVBYZERO---	GMOY001436	1.03909e-31	1.1971	GMOY001436	1.03909e-31	1.82521
GMOY001112	2509	6169	4.45213e-238	1.95895	2.98679	GMOY011782	0.039215	1.1966	GMOY011782	0.039215	1.82444
GMOY001113	1904	2813	1.67056e-12	1.1771	1.79471	GMOY002196	7.10944e-10	1.19625	GMOY002196	7.10944e-10	1.82391
GMOY001114	500	490	1	0.780793	1.19047	GMOY001192	0.000388166	1.19615	GMOY001192	0.000388166	1.82376
GMOY001115	1736	3831	1.54119e-113	1.75822	2.68073	GMOY001326	0.0298394	1.19582	GMOY001326	0.0298394	1.82325
GMOY001116	591	613	1	0.826385	1.25998	GMOY003539	0.000380563	1.19562	GMOY003539	0.000380563	1.82295
GMOY001117	399	411	1	0.820689	1.2513	GMOY010113	8.62322e-18	1.19352	GMOY010113	8.62322e-18	1.81975
GMOY001118	521	404	1.83638e-05	0.617808	0.941964	GMOY003115	8.43044e-08	1.19338	GMOY003115	8.43044e-08	1.81953
GMOY001119	312	336	1	0.858014	1.3082	GMOY009029	5.98286e-09	1.19325	GMOY009029	5.98286e-09	1.81933
GMOY001120	5	1	1	0.159345	0.242952	GMOY007963	2.10456e-95	1.19276	GMOY007963	2.10456e-95	1.81859
GMOY001121	38	189	1.01867e-16	3.96267	6.04184	GMOY000225	4.23801e-06	1.19227	GMOY000225	4.23801e-06	1.81784
GMOY001122	504	629	1	0.994328	1.51604	GMOY011090	1.18496e-09	1.19194	GMOY011090	1.18496e-09	1.81733
GMOY001123	262	165	7.06216e-06	0.501756	0.765021	GMOY007574	8.55329e-62	1.19162	GMOY007574	8.55329e-62	1.81685
GMOY001124	636	331	1.08875e-29	0.414649	0.63221	GMOY000974	2.85081e-12	1.19132	GMOY000974	2.85081e-12	1.81639
GMOY001125	166	245	1	1.17589	1.79287	GMOY013072	8.0026e-14	1.19126	GMOY013072	8.0026e-14	1.81629
GMOY001126	715	823	1	0.917072	1.39825	GMOY007988	0.00137062	1.19117	GMOY007988	0.00137062	1.81616
GMOY001127	454	608	1	1.06698	1.62682	GMOY002418	1.93691e-05	1.19078	GMOY002418	1.93691e-05	1.81557
GMOY001128	917	741	4.1885e-09	0.643811	0.981612	GMOY012179	2.71783e-12	1.19064	GMOY012179	2.71783e-12	1.81536
GMOY001129	895	1261	0.0809045	1.12254	1.71152	GMOY004591	3.60169e-23	1.18998	GMOY004591	3.60169e-23	1.81435
GMOY001130	667	521	2.02739e-07	0.622331	0.948861	GMOY010374	1.889e-16	1.1886	GMOY010374	1.889e-16	1.81225
GMOY001131	294	197	3.17881e-05	0.533861	0.813972	GMOY003843	1.32881e-19	1.1886	GMOY003843	1.32881e-19	1.81224
GMOY001132	69	124	1	1.4318	2.18305	GMOY010771	2.47425e-06	1.18859	GMOY010771	2.47425e-06	1.81222
GMOY001133	856	1388	6.35561e-11	1.29189	1.96973	GMOY004288	6.44542e-11	1.18681	GMOY004288	6.44542e-11	1.80951
GMOY001134	4	1	1	0.199182	0.30369	GMOY006557	5.48464e-12	1.18672	GMOY006557	5.48464e-12	1.80938
GMOY001135	0	2	1	---DIVBYZERO---	---DIVBYZERO---	GMOY008844	2.99458e-09	1.18571	GMOY008844	2.99458e-09	1.80783
GMOY001136	0	0	1	---DIVBYZERO---	---DIVBYZERO---	GMOY003600	1.80748e-17	1.18537	GMOY003600	1.80748e-17	1.80733
GMOY001137	3	3	1	0.796727	1.21476	GMOY001738	2.73066e-13	1.18478	GMOY001738	2.73066e-13	1.80642
GMOY001138	434	422	1	0.774698	1.18117	GMOY003732	1.83876e-64	1.18178	GMOY003732	1.83876e-64	1.80185
GMOY001139	688	796	1	0.921795	1.40545	GMOY008320	7.58834e-10	1.18143	GMOY008320	7.58834e-10	1.80131
GMOY001140	147	140	1	0.758788	1.15692	GMOY004657	1.13397e-37	1.17869	GMOY004657	1.13397e-37	1.79714
GMOY001141	488	491	1	0.801625	1.22223	GMOY001113	1.67056e-12	1.1771	GMOY001113	1.67056e-12	1.79471
GMOY001142	1519	1983	1	1.0401	1.58583	GMOY004537	5.25436e-05	1.17687	GMOY004537	5.25436e-05	1.79436
GMOY001143	1	0	1	0	0	GMOY008619	3.51575e-17	1.17632	GMOY008619	3.51575e-17	1.79352
GMOY001144	16	23	1	1.1453	1.74622	GMOY009877	2.34619e-09	1.17615	GMOY009877	2.34619e-09	1.79326
GMOY001145	869	511	4.91349e-31	0.468501	0.714319	GMOY004949	4.06163e-07	1.17609	GMOY004949	4.06163e-07	1.79317
GMOY001146	2631	2192	6.13857e-26	0.663788	1.01207	GMOY001913	0.0391483	1.17514	GMOY001913	0.0391483	1.79172
GMOY001147	142	162	1	0.908942	1.38585	GMOY005061	2.9727e-11	1.17349	GMOY005061	2.9727e-11	1.78921
GMOY001148	532	319	5.19488e-17	0.477737	0.7284	GMOY000427	0.000270573	1.17264	GMOY000427	0.000270573	1.78791
GMOY001149	548	413	4.61998e-07	0.600453	0.915504	GMOY006832	3.97642e-153	1.17236	GMOY006832	3.97642e-153	1.78748
GMOY001150	79	161	0.398288	1.62371	2.47565	GMOY010678	0.000110688	1.1718	GMOY010678	0.000110688	1.78664
GMOY001151	0	0	1	---DIVBYZERO---	---DIVBYZERO---	GMOY005955	2.66283e-13	1.17081	GMOY005955	2.66283e-13	1.78512
GMOY001152	1	1	1	0.796727	1.21476	GMOY005006	4.32525e-15	1.1704	GMOY005006	4.32525e-15	1.78449
GMOY001153	0	0	1	---DIVBYZERO---	---DIVBYZERO---	GMOY003699	0.000430395	1.16936	GMOY003699	0.000430395	1.78291
GMOY001154	806	503	3.45102e-24	0.497213	0.758095	GMOY006168	1.12835e-06	1.16883	GMOY006168	1.12835e-06	1.7821
GMOY001155	757	468	3.23524e-23	0.49256	0.751001	GMOY004120	2.26133e-29	1.16883	GMOY004120	2.26133e-29	1.7821
GMOY001156	0	0	1	---DIVBYZERO---	---DIVBYZERO---	GMOY004646	4.28747e-05	1.16858	GMOY004646	4.28747e-05	1.78173
GMOY001157	4	1	1	0.199182	0.30369	GMOY006719	7.46949e-24	1.16828	GMOY006719	7.46949e-24	1.78126
GMOY001158	381	425	1	0.888738	1.35505	GMOY000850	3.5275e-22	1.16649	GMOY000850	3.5275e-22	1.77854
GMOY001159	1452	2120	9.32297e-08	1.16327	1.77362	GMOY006112	1.13253e-16	1.16633	GMOY006112	1.13253e-16	1.7783
GMOY001160	8	2	1	0.199182	0.30369	GMOY009907	1.58939e-54	1.16518	GMOY009907	1.58939e-54	1.77653
GMOY001161	0	1	1	---DIVBYZERO---	---DIVBYZERO---	GMOY008764	1.8462e-131	1.16506	GMOY008764	1.8462e-131	1.77636
GMOY001162	276	229	1	0.661053	1.0079	GMOY011265	0.00332401	1.16385	GMOY011265	0.00332401	1.7745
GMOY001163	1410	1488	1	0.840801	1.28196	GMOY007620	2.9698e-14	1.16372	GMOY007620	2.9698e-14	1.77431
GMOY001164	2626	2805	1	0.851036	1.29756	GMOY011566	3.78143e-26	1.16332	GMOY011566	3.78143e-26	1.7737
GMOY001165	0	5	1	---DIVBYZERO---	---DIVBYZERO---	GMOY001159	9.32297e-08	1.16327	GMOY001159	9.32297e-08	1.77362
GMOY001166	444	856	6.32763e-15	1.53603	2.34197	GMOY000737	0.000110326	1.16283	GMOY000737	0.000110326	1.77296
GMOY001167	0	0	1	---DIVBYZERO---	---DIVBYZERO---	GMOY003524	9.15305e-06	1.16081	GMOY003524	9.15305e-06	1.76988
GMOY001168	233	1065	1.80421e-98	3.64169	5.55245	GMOY011461	5.84084e-41	1.15928	GMOY011461	5.84084e-41	1.76754
GMOY001169	112	53	0.000384759	0.377023	0.574842	GMOY001819	1.73179e-14	1.1592	GMOY001819	1.73179e-14	1.76742
GMOY001170	0	0	1	---DIVBYZERO---	---DIVBYZERO---	GMOY009493	4.61615e-13	1.15888	GMOY009493	4.61615e-13	1.76692
GMOY001171	5	7	1	1.11542	1.70067	GMOY001029	3.90327e-06	1.15865	GMOY001029	3.90327e-06	1.76658
GMOY001172	0	2	1	---DIVBYZERO---	---DIVBYZERO---	GMOY006160	0.0172732	1.15859	GMOY006160	0.0172732	1.76648
GMOY001173	742	634	0.000267009	0.680761	1.03795	GMOY006233	1.05962e-13	1.15751	GMOY006233	1.05962e-13	1.76484
GMOY001174	2	0	1	0	0	GMOY001220	1.41755e-20	1.15634	GMOY001220	1.41755e-20	1.76305
GMOY001175	1	1	1	0.796727	1.21476	GMOY008576	6.3421e-09	1.15616	GMOY008576	6.3421e-09	1.76279
GMOY001176	661	1215	2.60726e-18	1.46448	2.23288	GMOY003380	6.00706e-05	1.15522	GMOY003380	6.00706e-05	1.76135
GMOY001177	6	11	1	1.46067	2.22706	GMOY010872	9.88682e-07	1.15359	GMOY010872	9.88682e-07	1.75886
GMOY001178	0	0	1	---DIVBYZERO---	---DIVBYZERO---	GMOY005957	9.33817e-10	1.15348	GMOY005957	9.33817e-10	1.7587
GMOY001179	0	0	1	---DIVBYZERO---	---DIVBYZERO---	GMOY007326	0.00594638	1.15333	GMOY007326	0.00594638	1.75847
GMOY001180	0	0	1	---DIVBYZERO---	---DIVBYZERO---	GMOY008665	3.52157e-24	1.15191	GMOY008665	3.52157e-24	1.7563
GMOY001181	0	0	1	---DIVBYZERO---	---DIVBYZERO---	GMOY009672	0.0498764	1.1518	GMOY009672	0.0498764	1.75614
GMOY001182	0	0	1	---DIVBYZERO---	---DIVBYZERO---	GMOY005001	3.36633e-09	1.15131	GMOY005001	3.36633e-09	1.7554
GMOY001183	0	0	1	---DIVBYZERO---	---DIVBYZERO---	GMOY005460	9.19783e-101	1.15131	GMOY005460	9.19783e-101	1.75539
GMOY001184	292	200	0.000102987	0.545703	0.832028	GMOY009737	5.18949e-06	1.15004	GMOY009737	5.18949e-06	1.75345
GMOY001185	485	310	1.69902e-12	0.509248	0.776445	GMOY003209	5.06665e-11	1.14954	GMOY003209	5.06665e-11	1.75269
GMOY001186	69	35	0.599844	0.404137	0.616183	GMOY010298	< 1.0E-302	1.14952	GMOY010298	< 1.0E-302	1.75267
GMOY001187	603	1180	1.05825e-22	1.5591	2.37714	GMOY003508	7.01317e-13	1.14922	GMOY003508	7.01317e-13	1.7522
GMOY001188	118	159	1	1.07356	1.63684	GMOY001323	8.0343e-16	1.1492	GMOY001323	8.0343e-16	1.75217
GMOY001189	1	3	1	2.39018	3.64428	GMOY000332	4.28281e-30	1.14905	GMOY000332	4.28281e-30	1.75195
GMOY001190	1	4	1	3.18691	4.85904	GMOY009219	4.92209e-08	1.14646	GMOY009219	4.92209e-08	1.748
GMOY001191	416	668	0.00166712	1.27936	1.95063	GMOY005448	3.84436e-07	1.14517	GMOY005448	3.84436e-07	1.74603
GMOY001192	750	1126	0.000388166	1.19615	1.82376	GMOY002027	7.48904e-10	1.14458	GMOY002027	7.48904e-10	1.74513
GMOY001193	923	804	4.80146e-05	0.694007	1.05814	GMOY005288	1.62004e-09	1.14344	GMOY005288	1.62004e-09	1.7434
GMOY001194	2605	2673	0.165147	0.817525	1.24647	GMOY002436	0.0191801	1.14301	GMOY002436	0.0191801	1.74273
GMOY001195	4	8	1	1.59345	2.42952	GMOY002109	0.000768409	1.14274	GMOY002109	0.000768409	1.74233
GMOY001196	1404	2421	2.43218e-29	1.37384	2.09468	GMOY000628	0.00269541	1.14243	GMOY000628	0.00269541	1.74185
GMOY001197	711	863	1	0.967054	1.47446	GMOY005089	2.17401e-19	1.14102	GMOY005089	2.17401e-19	1.7397
GMOY001198	36112	27167	< 1.0E-302	0.599377	0.913863	GMOY008134	2.28684e-06	1.13997	GMOY008134	2.28684e-06	1.7381
GMOY001199	72	6	1.00823e-13	0.0663939	0.10123	GMOY006579	0.00180618	1.13927	GMOY006579	0.00180618	1.73704
GMOY001200	70	96	1	1.09265	1.66596	GMOY003141	5.41031e-23	1.1388	GMOY003141	5.41031e-23	1.73632
GMOY001201	12605	16620	1.96083e-24	1.0505	1.60169	GMOY001997	0.00301993	1.13829	GMOY001997	0.00301993	1.73554
GMOY001202	81	49	1	0.481971	0.734855	GMOY009790	5.33984e-20	1.13818	GMOY009790	5.33984e-20	1.73537
GMOY001203	3	16	1	4.24921	6.47872	GMOY009862	6.87491e-11	1.13735	GMOY009862	6.87491e-11	1.73411
GMOY001204	888	394	2.29546e-57	0.353503	0.538982	GMOY004634	1.74271e-05	1.13657	GMOY004634	1.74271e-05	1.73292
GMOY001205	2816	2677	4.15708e-09	0.7574	1.1548	GMOY007445	2.10489e-21	1.13613	GMOY007445	2.10489e-21	1.73224
GMOY001206	1032	1442	0.0449469	1.11326	1.69737	GMOY003277	2.72534e-06	1.13578	GMOY003277	2.72534e-06	1.73171
GMOY001207	772	842	1	0.868969	1.32491	GMOY010185	1.61109e-19	1.13518	GMOY010185	1.61109e-19	1.7308
GMOY001208	970	765	2.52179e-11	0.628347	0.958033	GMOY006068	5.14382e-39	1.13186	GMOY006068	5.14382e-39	1.72573
GMOY001209	14	9	1	0.512182	0.780918	GMOY008349	0.00427093	1.13128	GMOY008349	0.00427093	1.72485
GMOY001210	0	0	1	---DIVBYZERO---	---DIVBYZERO---	GMOY008004	1.68719e-09	1.13091	GMOY008004	1.68719e-09	1.72428
GMOY001211	10	0	1	0	0	GMOY003482	3.2586e-15	1.1293	GMOY003482	3.2586e-15	1.72183
GMOY001212	137	27	1.12538e-18	0.157019	0.239405	GMOY006194	1.3358e-49	1.12928	GMOY006194	1.3358e-49	1.7218
GMOY001213	11	11	1	0.796727	1.21476	GMOY006676	0.000211338	1.1288	GMOY006676	0.000211338	1.72106
GMOY001214	439	560	1	1.01633	1.54958	GMOY005785	3.69459e-08	1.12807	GMOY005785	3.69459e-08	1.71996
GMOY001215	6	28	1	3.71806	5.66888	GMOY009970	0.0071536	1.12688	GMOY009970	0.0071536	1.71813
GMOY001216	563	525	1	0.742952	1.13277	GMOY007008	1.2646e-07	1.12659	GMOY007008	1.2646e-07	1.7177
GMOY001217	5	4	1	0.637382	0.971809	GMOY004932	0.00409592	1.12653	GMOY004932	0.00409592	1.71761
GMOY001218	187	165	1	0.702994	1.07185	GMOY009172	1.03727e-13	1.12605	GMOY009172	1.03727e-13	1.71687
GMOY001219	5805	6304	1	0.865214	1.31918	GMOY013047	5.42446e-41	1.12577	GMOY013047	5.42446e-41	1.71645
GMOY001220	3423	4968	1.41755e-20	1.15634	1.76305	GMOY008877	0.0326821	1.12319	GMOY008877	0.0326821	1.71251
GMOY001221	3	1	1	0.265576	0.40492	GMOY011026	2.87749e-17	1.12209	GMOY011026	2.87749e-17	1.71084
GMOY001222	3025	2987	1.02164e-05	0.786719	1.1995	GMOY006003	7.19531e-14	1.12144	GMOY006003	7.19531e-14	1.70985
GMOY001223	489	495	1	0.806503	1.22967	GMOY000975	9.26745e-15	1.1204	GMOY000975	9.26745e-15	1.70827
GMOY001224	977	955	1	0.778786	1.18741	GMOY002863	6.68382e-05	1.11913	GMOY002863	6.68382e-05	1.70632
GMOY001225	0	0	1	---DIVBYZERO---	---DIVBYZERO---	GMOY004672	8.31881e-15	1.11821	GMOY004672	8.31881e-15	1.70492
GMOY001226	0	0	1	---DIVBYZERO---	---DIVBYZERO---	GMOY011336	2.23182e-08	1.11624	GMOY011336	2.23182e-08	1.70193
GMOY001227	0	0	1	---DIVBYZERO---	---DIVBYZERO---	GMOY011646	2.01092e-10	1.11582	GMOY011646	2.01092e-10	1.70128
GMOY001228	0	0	1	---DIVBYZERO---	---DIVBYZERO---	GMOY002572	0.00703061	1.11356	GMOY002572	0.00703061	1.69784
GMOY001229	151	139	1	0.733411	1.11822	GMOY006667	0.0242311	1.11338	GMOY006667	0.0242311	1.69755
GMOY001230	323	659	1.43506e-13	1.62552	2.47841	GMOY001206	0.0449469	1.11326	GMOY001206	0.0449469	1.69737
GMOY001231	397	364	1	0.7305	1.11379	GMOY006777	0.00541449	1.11296	GMOY006777	0.00541449	1.69692
GMOY001232	0	0	1	---DIVBYZERO---	---DIVBYZERO---	GMOY003169	0.00182466	1.11143	GMOY003169	0.00182466	1.69458
GMOY001233	199	140	0.0727924	0.560512	0.854606	GMOY003943	0.000859973	1.1113	GMOY003943	0.000859973	1.69438
GMOY001234	402	398	1	0.788799	1.20267	GMOY001403	2.57025e-23	1.11084	GMOY001403	2.57025e-23	1.69368
GMOY001235	214	316	1	1.17648	1.79376	GMOY011573	0.00185042	1.11064	GMOY011573	0.00185042	1.69338
GMOY001236	0	0	1	---DIVBYZERO---	---DIVBYZERO---	GMOY011474	0.0400923	1.1097	GMOY011474	0.0400923	1.69195
GMOY001237	0	0	1	---DIVBYZERO---	---DIVBYZERO---	GMOY007676	0.00478521	1.10959	GMOY007676	0.00478521	1.69179
GMOY001238	7454	1977	< 1.0E-302	0.211313	0.322187	GMOY000799	4.41144e-07	1.10835	GMOY000799	4.41144e-07	1.68989
GMOY001239	0	7	1	---DIVBYZERO---	---DIVBYZERO---	GMOY001805	0.0128897	1.10803	GMOY001805	0.0128897	1.6894
GMOY001240	78702	94213	2.48142e-08	0.95375	1.45417	GMOY010765	1.17938e-09	1.10771	GMOY010765	1.17938e-09	1.68892
GMOY001241	212	129	6.28644e-05	0.484801	0.739171	GMOY001443	7.50313e-14	1.10762	GMOY001443	7.50313e-14	1.68877
GMOY001242	259	262	1	0.805956	1.22883	GMOY012066	1.12876e-06	1.10575	GMOY012066	1.12876e-06	1.68593
GMOY001243	668	641	1	0.764524	1.16566	GMOY004614	3.21051e-14	1.10544	GMOY004614	3.21051e-14	1.68545
GMOY001244	12	2	1	0.132788	0.20246	GMOY000711	0.0062047	1.10483	GMOY000711	0.0062047	1.68452
GMOY001245	144	127	1	0.702669	1.07135	GMOY010974	0.00452386	1.10474	GMOY010974	0.00452386	1.68438
GMOY001246	737	757	1	0.818348	1.24773	GMOY007723	8.45841e-32	1.10343	GMOY007723	8.45841e-32	1.68239
GMOY001247	0	0	1	---DIVBYZERO---	---DIVBYZERO---	GMOY004593	6.72348e-05	1.10223	GMOY004593	6.72348e-05	1.68055
GMOY001248	1	3	1	2.39018	3.64428	GMOY003979	8.46776e-08	1.1021	GMOY003979	8.46776e-08	1.68036
GMOY001249	0	0	1	---DIVBYZERO---	---DIVBYZERO---	GMOY004942	2.6013e-12	1.10185	GMOY004942	2.6013e-12	1.67997
GMOY001250	13	80	5.71876e-07	4.90294	7.47545	GMOY004495	0.000383806	1.10097	GMOY004495	0.000383806	1.67863
GMOY001251	0	0	1	---DIVBYZERO---	---DIVBYZERO---	GMOY005968	4.1234e-05	1.10082	GMOY005968	4.1234e-05	1.67841
GMOY001252	0	0	1	---DIVBYZERO---	---DIVBYZERO---	GMOY002913	4.82019e-05	1.10064	GMOY002913	4.82019e-05	1.67814
GMOY001253	779	855	1	0.874457	1.33327	GMOY004641	5.0573e-09	1.10026	GMOY004641	5.0573e-09	1.67755
GMOY001254	1542	1304	9.28326e-13	0.673756	1.02727	GMOY004645	2.56888e-201	1.10019	GMOY004645	2.56888e-201	1.67745
GMOY001255	1125	844	1.35033e-17	0.597722	0.911341	GMOY003563	0.0286592	1.09984	GMOY003563	0.0286592	1.67692
GMOY001256	566	429	4.16876e-07	0.60388	0.920729	GMOY011270	0.00995794	1.09946	GMOY011270	0.00995794	1.67633
GMOY001257	743	644	0.00103355	0.690568	1.0529	GMOY009168	0.000523018	1.09846	GMOY009168	0.000523018	1.67481
GMOY001258	9458	6560	3.26167e-223	0.552604	0.842549	GMOY005287	0.00256935	1.09826	GMOY005287	0.00256935	1.67451
GMOY001259	0	0	1	---DIVBYZERO---	---DIVBYZERO---	GMOY011470	8.32333e-76	1.09803	GMOY011470	8.32333e-76	1.67416
GMOY001260	0	0	1	---DIVBYZERO---	---DIVBYZERO---	GMOY001799	1.29033e-30	1.09792	GMOY001799	1.29033e-30	1.67399
GMOY001261	0	0	1	---DIVBYZERO---	---DIVBYZERO---	GMOY002419	4.79934e-06	1.09729	GMOY002419	4.79934e-06	1.67303
GMOY001262	14	7	1	0.398364	0.60738	GMOY011526	2.80927e-14	1.09715	GMOY011526	2.80927e-14	1.67282
GMOY001263	11	2	1	0.144859	0.220866	GMOY003993	7.38116e-19	1.09663	GMOY003993	7.38116e-19	1.67202
GMOY001264	0	0	1	---DIVBYZERO---	---DIVBYZERO---	GMOY006488	7.14765e-07	1.0966	GMOY006488	7.14765e-07	1.67197
GMOY001265	1	0	1	0	0	GMOY002208	0.0231703	1.09649	GMOY002208	0.0231703	1.67181
GMOY001266	0	0	1	---DIVBYZERO---	---DIVBYZERO---	GMOY004082	0.000364312	1.09617	GMOY004082	0.000364312	1.67132
GMOY001267	0	0	1	---DIVBYZERO---	---DIVBYZERO---	GMOY004675	1.53837e-08	1.09598	GMOY004675	1.53837e-08	1.67103
GMOY001268	1	0	1	0	0	GMOY011331	1.31427e-06	1.09396	GMOY011331	1.31427e-06	1.66795
GMOY001269	0	0	1	---DIVBYZERO---	---DIVBYZERO---	GMOY008852	0.0210099	1.09302	GMOY008852	0.0210099	1.66652
GMOY001270	0	0	1	---DIVBYZERO---	---DIVBYZERO---	GMOY002237	7.55086e-07	1.09198	GMOY002237	7.55086e-07	1.66493
GMOY001271	0	0	1	---DIVBYZERO---	---DIVBYZERO---	GMOY002589	0.0109567	1.09131	GMOY002589	0.0109567	1.66391
GMOY001272	479	418	0.310321	0.695265	1.06006	GMOY000582	5.40988e-25	1.09129	GMOY000582	5.40988e-25	1.66388
GMOY001273	702	369	1.98156e-32	0.418792	0.638528	GMOY001409	4.35396e-21	1.09095	GMOY001409	4.35396e-21	1.66336
GMOY001274	408	423	1	0.826019	1.25942	GMOY001736	0.00261781	1.08993	GMOY001736	0.00261781	1.6618
GMOY001275	95	99	1	0.830273	1.26591	GMOY010385	0.000269325	1.08963	GMOY010385	0.000269325	1.66135
GMOY001276	319	392	1	0.97905	1.49275	GMOY013060	0.00145013	1.08953	GMOY013060	0.00145013	1.6612
GMOY001277	8932	91613	< 1.0E-302	8.1718	12.4595	GMOY011935	0.00655078	1.08889	GMOY011935	0.00655078	1.66022
GMOY001278	840	1072	1	1.01678	1.55027	GMOY006849	6.79878e-05	1.08862	GMOY006849	6.79878e-05	1.65981
GMOY001279	4	11	1	2.191	3.34059	GMOY003554	0.000151627	1.08793	GMOY003554	0.000151627	1.65875
GMOY001280	5289	10514	3.72692e-233	1.58381	2.41482	GMOY001740	1.91405e-22	1.08771	GMOY001740	1.91405e-22	1.65842
GMOY001281	68	75	1	0.878743	1.33981	GMOY000456	0.00348612	1.08527	GMOY000456	0.00348612	1.6547
GMOY001282	0	1	1	---DIVBYZERO---	---DIVBYZERO---	GMOY007679	1.30574e-40	1.0844	GMOY007679	1.30574e-40	1.65337
GMOY001283	5	14	1	2.23084	3.40133	GMOY010718	0.0285045	1.08381	GMOY010718	0.0285045	1.65247
GMOY001284	3332	2300	1.70023e-78	0.549962	0.83852	GMOY009144	0.049564	1.08123	GMOY009144	0.049564	1.64854
GMOY001285	1	0	1	0	0	GMOY001920	7.88174e-39	1.08094	GMOY001920	7.88174e-39	1.6481
GMOY001286	12	1	1	0.0663939	0.10123	GMOY009437	2.6816e-12	1.08094	GMOY009437	2.6816e-12	1.6481
GMOY001287	0	0	1	---DIVBYZERO---	---DIVBYZERO---	GMOY007458	5.58418e-26	1.0808	GMOY007458	5.58418e-26	1.64789
GMOY001288	481	344	8.21202e-08	0.569801	0.868769	GMOY009685	1.44634e-05	1.08018	GMOY009685	1.44634e-05	1.64694
GMOY001289	28414	14240	< 1.0E-302	0.399289	0.608791	GMOY001897	0.00217962	1.07975	GMOY001897	0.00217962	1.64628
GMOY001290	2452	4519	1.42733e-75	1.46836	2.23879	GMOY011239	3.43989e-21	1.0787	GMOY011239	3.43989e-21	1.64468
GMOY001291	1384	3178	8.54935e-104	1.82948	2.78939	GMOY011657	7.52939e-21	1.07792	GMOY011657	7.52939e-21	1.64349
GMOY001292	799	742	0.224243	0.739889	1.1281	GMOY005534	0.0011084	1.07786	GMOY005534	0.0011084	1.64339
GMOY001293	1022	3657	6.53382e-262	2.85091	4.34675	GMOY009607	0.0252667	1.07643	GMOY009607	0.0252667	1.64123
GMOY001294	189	137	0.373846	0.577522	0.880541	GMOY010433	1.19106e-11	1.07598	GMOY010433	1.19106e-11	1.64054
GMOY001295	4	0	1	0	0	GMOY013265	2.41215e-14	1.07592	GMOY013265	2.41215e-14	1.64045
GMOY001296	861	1065	1	0.985499	1.50258	GMOY009815	4.43354e-06	1.07496	GMOY009815	4.43354e-06	1.63898
GMOY001297	338	741	1.4594e-19	1.74667	2.66313	GMOY009366	7.79377e-15	1.07465	GMOY009366	7.79377e-15	1.6385
GMOY001298	53	94	1	1.41306	2.15448	GMOY003186	5.58375e-12	1.07273	GMOY003186	5.58375e-12	1.63557
GMOY001299	266	205	0.169555	0.614019	0.936188	GMOY003915	0.00290167	1.07113	GMOY003915	0.00290167	1.63314
GMOY001300	8	3	1	0.298773	0.455535	GMOY001035	1.36313e-05	1.06946	GMOY001035	1.36313e-05	1.63059
GMOY001301	6	5	1	0.663939	1.0123	GMOY008693	8.17196e-07	1.06632	GMOY008693	8.17196e-07	1.6258
GMOY001302	1	2	1	1.59345	2.42952	GMOY000022	3.36302e-54	1.06576	GMOY000022	3.36302e-54	1.62496
GMOY001303	10	1	1	0.0796727	0.121476	GMOY008502	3.86979e-42	1.06489	GMOY008502	3.86979e-42	1.62363
GMOY001304	1	0	1	0	0	GMOY011222	2.33693e-42	1.06464	GMOY011222	2.33693e-42	1.62324
GMOY001305	0	1	1	---DIVBYZERO---	---DIVBYZERO---	GMOY011561	1.39943e-57	1.06447	GMOY011561	1.39943e-57	1.62298
GMOY001306	12	2	1	0.132788	0.20246	GMOY009966	0.000994279	1.06348	GMOY009966	0.000994279	1.62148
GMOY001307	104	135	1	1.03421	1.57685	GMOY005869	1.49894e-71	1.06322	GMOY005869	1.49894e-71	1.62108
GMOY001308	0	1	1	---DIVBYZERO---	---DIVBYZERO---	GMOY011363	0.0206368	1.06297	GMOY011363	0.0206368	1.6207
GMOY001309	1490	994	4.8589e-38	0.531508	0.810384	GMOY010877	0.000118743	1.06258	GMOY010877	0.000118743	1.62011
GMOY001310	1588	1199	3.82138e-25	0.601559	0.91719	GMOY011705	0.022104	1.05745	GMOY011705	0.022104	1.61228
GMOY001311	1146	1308	1	0.909353	1.38648	GMOY007618	3.79299e-06	1.05714	GMOY007618	3.79299e-06	1.61181
GMOY001312	4	99	5.01659e-18	19.719	30.0653	GMOY006034	3.21913e-20	1.05411	GMOY006034	3.21913e-20	1.60719
GMOY001313	539	510	1	0.753861	1.1494	GMOY006671	6.71034e-15	1.05345	GMOY006671	6.71034e-15	1.60619
GMOY001314	0	0	1	---DIVBYZERO---	---DIVBYZERO---	GMOY002819	0.000706027	1.05172	GMOY002819	0.000706027	1.60355
GMOY001315	1656	4476	3.16994e-208	2.15347	3.28338	GMOY003196	0.000517522	1.05145	GMOY003196	0.000517522	1.60313
GMOY001316	321	130	2.15865e-22	0.322662	0.491959	GMOY005341	0.00321832	1.05072	GMOY005341	0.00321832	1.60202
GMOY001317	0	0	1	---DIVBYZERO---	---DIVBYZERO---	GMOY009603	4.00866e-09	1.05066	GMOY009603	4.00866e-09	1.60193
GMOY001318	0	0	1	---DIVBYZERO---	---DIVBYZERO---	GMOY001201	1.96083e-24	1.0505	GMOY001201	1.96083e-24	1.60169
GMOY001319	0	0	1	---DIVBYZERO---	---DIVBYZERO---	GMOY003659	7.36429e-06	1.04723	GMOY003659	7.36429e-06	1.59669
GMOY001320	539	615	1	0.909067	1.38604	GMOY009580	0.000150076	1.04031	GMOY009580	0.000150076	1.58615
GMOY001321	2382	1446	2.94076e-82	0.483655	0.737424	GMOY004579	0.0268632	1.03588	GMOY004579	0.0268632	1.5794
GMOY001322	591	300	5.44048e-29	0.40443	0.61663	GMOY005676	0.00369967	1.03499	GMOY005676	0.00369967	1.57803
GMOY001323	2882	4157	8.0343e-16	1.1492	1.75217	GMOY001806	5.03612e-11	1.03259	GMOY001806	5.03612e-11	1.57438
GMOY001324	3	2	1	0.531151	0.809841	GMOY008126	5.62351e-16	1.03212	GMOY008126	5.62351e-16	1.57366
GMOY001325	310	310	1	0.796727	1.21476	GMOY004689	1.88435e-27	1.0313	GMOY004689	1.88435e-27	1.57241
GMOY001326	547	821	0.0298394	1.19582	1.82325	GMOY010218	1.10471e-17	1.03059	GMOY010218	1.10471e-17	1.57133
GMOY001327	1	0	1	0	0	GMOY001664	4.35805e-08	1.03029	GMOY001664	4.35805e-08	1.57087
GMOY001328	301	313	1	0.82849	1.26319	GMOY002820	0.00339366	1.0298	GMOY002820	0.00339366	1.57012
GMOY001329	455	438	1	0.766959	1.16937	GMOY007294	1.54786e-06	1.02759	GMOY007294	1.54786e-06	1.56676
GMOY001330	493	293	4.61479e-16	0.473511	0.721957	GMOY003904	2.8895e-07	1.02386	GMOY003904	2.8895e-07	1.56107
GMOY001331	0	0	1	---DIVBYZERO---	---DIVBYZERO---	GMOY003090	5.63103e-10	1.02306	GMOY003090	5.63103e-10	1.55985
GMOY001332	6295	7400	1	0.936581	1.428	GMOY013067	3.45744e-07	1.02296	GMOY013067	3.45744e-07	1.55969
GMOY001333	1221	853	4.35137e-26	0.5566	0.848641	GMOY009942	4.54541e-05	1.02253	GMOY009942	4.54541e-05	1.55904
GMOY001334	18	18	1	0.796727	1.21476	GMOY001361	4.0635e-18	1.02104	GMOY001361	4.0635e-18	1.55677
GMOY001335	1610	1385	7.37985e-12	0.685383	1.045	GMOY007801	1.81803e-22	1.01807	GMOY007801	1.81803e-22	1.55223
GMOY001337	126	69	0.0048638	0.436303	0.665226	GMOY008700	2.81968e-11	1.01605	GMOY008700	2.81968e-11	1.54917
GMOY001338	132	56	6.92848e-07	0.338005	0.515353	GMOY008757	2.20119e-80	1.01261	GMOY008757	2.20119e-80	1.54392
GMOY001339	0	0	1	---DIVBYZERO---	---DIVBYZERO---	GMOY006974	9.33442e-11	1.01168	GMOY006974	9.33442e-11	1.54249
GMOY001340	308	635	2.21141e-13	1.6426	2.50446	GMOY000522	8.13058e-07	1.01036	GMOY000522	8.13058e-07	1.54048
GMOY001341	963	837	1.75337e-05	0.692482	1.05582	GMOY000172	0.00217617	1.00971	GMOY000172	0.00217617	1.53949
GMOY001342	0	2293	< 1.0E-302	---DIVBYZERO---	---DIVBYZERO---	GMOY011663	1.83914e-08	1.00466	GMOY011663	1.83914e-08	1.53179
GMOY001343	0	74	1.33268e-16	---DIVBYZERO---	---DIVBYZERO---	GMOY000148	7.57545e-61	1	GMOY000148	7.57545e-61	1.52469
GMOY001344	4	4	1	0.796727	1.21476	GMOY004206	2.86132e-05	0.998983	GMOY004206	2.86132e-05	1.52314
GMOY001345	1	7	1	5.57709	8.50333	GMOY008503	3.07692e-10	0.998678	GMOY008503	3.07692e-10	1.52267
GMOY001346	541	266	4.02662e-28	0.391736	0.597276	GMOY009975	2.80264e-12	0.997344	GMOY009975	2.80264e-12	1.52064
GMOY001347	674	570	0.000494852	0.67379	1.02732	GMOY011710	0.00227198	0.997028	GMOY011710	0.00227198	1.52016
GMOY001348	562	594	1	0.842092	1.28393	GMOY011766	0.0186433	0.992804	GMOY011766	0.0186433	1.51372
GMOY001349	959	1150	1	0.955408	1.4567	GMOY012308	7.69834e-13	0.992746	GMOY012308	7.69834e-13	1.51363
GMOY001350	1005	681	1.42498e-23	0.539872	0.823136	GMOY011979	0.00271202	0.991021	GMOY011979	0.00271202	1.511
GMOY001351	3370	8197	< 1.0E-302	1.93791	2.95472	GMOY000069	1.39785e-08	0.989764	GMOY000069	1.39785e-08	1.50908
GMOY001352	4536	7131	1.55196e-55	1.25253	1.90971	GMOY012309	4.59704e-30	0.988586	GMOY012309	4.59704e-30	1.50729
GMOY001353	0	0	1	---DIVBYZERO---	---DIVBYZERO---	GMOY008332	0.037293	0.986472	GMOY008332	0.037293	1.50406
GMOY001354	43	476	2.87295e-76	8.81958	13.4471	GMOY004035	6.28741e-11	0.986344	GMOY004035	6.28741e-11	1.50387
GMOY001355	477	241	3.90545e-23	0.402539	0.613747	GMOY000430	1.90858e-18	0.986142	GMOY000430	1.90858e-18	1.50356
GMOY001356	369	324	1	0.699565	1.06662	GMOY006255	0.0327607	0.97725	GMOY006255	0.0327607	1.49
GMOY001357	70	51	1	0.580473	0.88504	GMOY010661	7.8828e-05	0.968661	GMOY010661	7.8828e-05	1.47691
GMOY001358	284	462	0.0658513	1.29608	1.97613	GMOY001240	2.48142e-08	0.95375	GMOY001240	2.48142e-08	1.45417
GMOY001359	3415	3204	1.96993e-13	0.7475	1.13971	GMOY011554	2.23529e-55	0.890285	GMOY011554	2.23529e-55	1.35741
GMOY001360	2040	2298	1	0.89749	1.36839	GMOY000366	0.019723	0.875099	GMOY000366	0.019723	1.33425
GMOY001361	16001	20506	4.0635e-18	1.02104	1.55677	GMOY008106	3.57395e-09	0.870121	GMOY008106	3.57395e-09	1.32666
GMOY001362	1493	431	1.21668e-168	0.23	0.350678	GMOY011230	6.56488e-10	0.860193	GMOY011230	6.56488e-10	1.31153
GMOY001363	517	531	1	0.818302	1.24766	GMOY010873	8.21435e-08	0.85633	GMOY010873	8.21435e-08	1.30564
GMOY001364	718	756	1	0.838894	1.27905	GMOY007327	0.000416469	0.855918	GMOY007327	0.000416469	1.30501
GMOY001365	0	0	1	---DIVBYZERO---	---DIVBYZERO---	GMOY005926	0.0077779	0.855418	GMOY005926	0.0077779	1.30425
GMOY001366	12	224	1.94394e-41	14.8722	22.6755	GMOY004094	0.00197625	0.850176	GMOY004094	0.00197625	1.29625
GMOY001367	411	577	1	1.11852	1.70539	GMOY001732	1.07181e-08	0.849803	GMOY001732	1.07181e-08	1.29569
GMOY001368	0	0	1	---DIVBYZERO---	---DIVBYZERO---	GMOY007323	0.00556488	0.845594	GMOY007323	0.00556488	1.28927
GMOY001369	6562	7023	0.071038	0.8527	1.3001	GMOY007474	0.000182054	0.841091	GMOY007474	0.000182054	1.2824
GMOY001370	170	91	1.51017e-05	0.426483	0.650254	GMOY008922	6.23319e-40	0.836746	GMOY008922	6.23319e-40	1.27578
GMOY001371	0	0	1	---DIVBYZERO---	---DIVBYZERO---	GMOY010166	0.0366642	0.835313	GMOY010166	0.0366642	1.27359
GMOY001372	0	0	1	---DIVBYZERO---	---DIVBYZERO---	GMOY013024	2.50901e-21	0.832879	GMOY013024	2.50901e-21	1.26988
GMOY001373	425	132	6.99296e-43	0.247454	0.37729	GMOY006474	1.12604e-08	0.831941	GMOY006474	1.12604e-08	1.26845
GMOY001374	20	6	1	0.239018	0.364428	GMOY000286	0.000308399	0.829297	GMOY000286	0.000308399	1.26442
GMOY001375	0	0	1	---DIVBYZERO---	---DIVBYZERO---	GMOY006520	4.88276e-08	0.827641	GMOY006520	4.88276e-08	1.2619
GMOY001376	0	1	1	---DIVBYZERO---	---DIVBYZERO---	GMOY009237	5.44238e-89	0.826663	GMOY009237	5.44238e-89	1.2604
GMOY001377	3	6	1	1.59345	2.42952	GMOY008286	0.04754	0.826635	GMOY008286	0.04754	1.26036
GMOY001378	678	688	1	0.808478	1.23268	GMOY002587	3.64535e-06	0.825681	GMOY002587	3.64535e-06	1.25891
GMOY001379	8	10	1	0.995909	1.51845	GMOY003641	1.62468e-09	0.82474	GMOY003641	1.62468e-09	1.25747
GMOY001380	561	777	1	1.10349	1.68248	GMOY001434	0.0160326	0.824724	GMOY001434	0.0160326	1.25745
GMOY001381	5	23	1	3.66494	5.5879	GMOY013081	0.0469686	0.822953	GMOY013081	0.0469686	1.25475
GMOY001382	0	0	1	---DIVBYZERO---	---DIVBYZERO---	GMOY005364	1.13644e-16	0.820694	GMOY005364	1.13644e-16	1.2513
GMOY001383	0	0	1	---DIVBYZERO---	---DIVBYZERO---	GMOY002040	0.011634	0.819425	GMOY002040	0.011634	1.24937
GMOY001384	0	0	1	---DIVBYZERO---	---DIVBYZERO---	GMOY009095	4.01622e-18	0.818785	GMOY009095	4.01622e-18	1.24839
GMOY001385	0	0	1	---DIVBYZERO---	---DIVBYZERO---	GMOY009782	0.0252154	0.818621	GMOY009782	0.0252154	1.24814
GMOY001386	0	0	1	---DIVBYZERO---	---DIVBYZERO---	GMOY001018	0.00234234	0.818249	GMOY001018	0.00234234	1.24757
GMOY001387	343	270	0.0261731	0.627161	0.956226	GMOY005709	3.15851e-06	0.818132	GMOY005709	3.15851e-06	1.2474
GMOY001388	61	253	3.53938e-19	3.30446	5.03827	GMOY009194	8.62905e-11	0.818073	GMOY009194	8.62905e-11	1.24731
GMOY001389	5	12	1	1.91215	2.91543	GMOY008210	5.55079e-05	0.818071	GMOY008210	5.55079e-05	1.2473
GMOY001390	19	35	1	1.46766	2.23772	GMOY005582	8.09344e-06	0.817805	GMOY005582	8.09344e-06	1.2469
GMOY001391	42	28	1	0.531151	0.809841	GMOY005053	0.00408409	0.816171	GMOY005053	0.00408409	1.24441
GMOY001392	313	185	1.97667e-09	0.470909	0.71799	GMOY004111	0.00339364	0.814798	GMOY004111	0.00339364	1.24231
GMOY001393	108	106	1	0.781973	1.19227	GMOY001423	8.67538e-14	0.814708	GMOY001423	8.67538e-14	1.24218
GMOY001394	0	0	1	---DIVBYZERO---	---DIVBYZERO---	GMOY007838	9.40529e-07	0.81291	GMOY007838	9.40529e-07	1.23944
GMOY001395	0	0	1	---DIVBYZERO---	---DIVBYZERO---	GMOY006884	0.0395316	0.811692	GMOY006884	0.0395316	1.23758
GMOY001396	0	0	1	---DIVBYZERO---	---DIVBYZERO---	GMOY003140	0.0227691	0.811119	GMOY003140	0.0227691	1.2367
GMOY001397	0	0	1	---DIVBYZERO---	---DIVBYZERO---	GMOY004070	4.7098e-21	0.809707	GMOY004070	4.7098e-21	1.23455
GMOY001398	0	0	1	---DIVBYZERO---	---DIVBYZERO---	GMOY003440	1.63149e-05	0.809583	GMOY003440	1.63149e-05	1.23436
GMOY001399	0	0	1	---DIVBYZERO---	---DIVBYZERO---	GMOY004250	4.69205e-12	0.80891	GMOY004250	4.69205e-12	1.23334
GMOY001400	486	507	1	0.831154	1.26725	GMOY010848	0.00978193	0.808348	GMOY010848	0.00978193	1.23248
GMOY001401	1283	714	6.35257e-54	0.443385	0.676024	GMOY002223	1.20138e-16	0.807523	GMOY002223	1.20138e-16	1.23122
GMOY001402	1077	915	7.34314e-08	0.676885	1.03204	GMOY013062	0.000178415	0.807245	GMOY013062	0.000178415	1.2308
GMOY001403	5773	8049	2.57025e-23	1.11084	1.69368	GMOY005639	2.02085e-28	0.807182	GMOY005639	2.02085e-28	1.2307
GMOY001404	514	540	1	0.837028	1.27621	GMOY001508	8.26851e-21	0.806339	GMOY001508	8.26851e-21	1.22942
GMOY001405	1	1	1	0.796727	1.21476	GMOY006165	7.70423e-11	0.806299	GMOY006165	7.70423e-11	1.22936
GMOY001406	149	190	1	1.01596	1.54902	GMOY004046	3.19915e-14	0.802385	GMOY004046	3.19915e-14	1.22339
GMOY001407	339	508	1	1.19392	1.82035	GMOY001073	1.15785e-153	0.799726	GMOY001073	1.15785e-153	1.21933
GMOY001408	1402	774	3.31062e-60	0.439848	0.670631	GMOY012014	0.00253693	0.79913	GMOY012014	0.00253693	1.21842
GMOY001409	6526	8936	4.35396e-21	1.09095	1.66336	GMOY006808	0.00174469	0.798786	GMOY006808	0.00174469	1.2179
GMOY001410	210	238	1	0.902957	1.37673	GMOY011736	2.97017e-06	0.798766	GMOY011736	2.97017e-06	1.21787
GMOY001411	33	0	1.23168e-07	0	0	GMOY010939	3.56307e-07	0.798399	GMOY010939	3.56307e-07	1.21731
GMOY001412	452	621	1	1.09462	1.66895	GMOY011666	5.25565e-17	0.79785	GMOY011666	5.25565e-17	1.21647
GMOY001413	1026	674	9.03601e-27	0.523386	0.798001	GMOY005490	0.000274513	0.797262	GMOY005490	0.000274513	1.21558
GMOY001414	255	3063	< 1.0E-302	9.5701	14.5914	GMOY008606	1.1044e-13	0.79371	GMOY008606	1.1044e-13	1.21016
GMOY001415	1101	593	1.84602e-49	0.429118	0.654272	GMOY002898	0.0021612	0.793463	GMOY002898	0.0021612	1.20978
GMOY001416	0	0	1	---DIVBYZERO---	---DIVBYZERO---	GMOY006739	3.53663e-19	0.793276	GMOY006739	3.53663e-19	1.2095
GMOY001418	299	284	1	0.756758	1.15382	GMOY012054	0.0186569	0.792837	GMOY012054	0.0186569	1.20883
GMOY001419	662	299	5.93195e-41	0.359851	0.548661	GMOY001602	0.00151712	0.791468	GMOY001602	0.00151712	1.20674
GMOY001420	465	340	1.35418e-06	0.582553	0.888212	GMOY004534	1.44119e-15	0.791329	GMOY004534	1.44119e-15	1.20653
GMOY001421	800	765	1	0.76187	1.16162	GMOY003217	0.00412552	0.789434	GMOY003217	0.00412552	1.20364
GMOY001422	384	350	1	0.726184	1.1072	GMOY000195	3.09249e-06	0.787988	GMOY000195	3.09249e-06	1.20144
GMOY001423	9615	9832	8.67538e-14	0.814708	1.24218	GMOY001222	1.02164e-05	0.786719	GMOY001222	1.02164e-05	1.1995
GMOY001424	0	0	1	---DIVBYZERO---	---DIVBYZERO---	GMOY002408	0.0267305	0.786552	GMOY002408	0.0267305	1.19925
GMOY001425	472	360	3.14361e-05	0.607673	0.926513	GMOY002770	4.81501e-90	0.785388	GMOY002770	4.81501e-90	1.19747
GMOY001426	746	549	7.90909e-12	0.586331	0.893973	GMOY002660	6.18116e-05	0.785155	GMOY002660	6.18116e-05	1.19712
GMOY001427	1019	918	0.000495795	0.717758	1.09436	GMOY011965	1.7578e-15	0.784555	GMOY011965	1.7578e-15	1.1962
GMOY001428	8	1	1	0.0995909	0.151845	GMOY011495	2.07412e-08	0.783549	GMOY011495	2.07412e-08	1.19467
GMOY001429	126	161	1	1.01804	1.55219	GMOY012316	5.33708e-07	0.783256	GMOY012316	5.33708e-07	1.19422
GMOY001430	0	0	1	---DIVBYZERO---	---DIVBYZERO---	GMOY006235	5.32373e-21	0.782715	GMOY006235	5.32373e-21	1.1934
GMOY001431	272	277	1	0.811373	1.23709	GMOY004318	2.58359e-17	0.782222	GMOY004318	2.58359e-17	1.19264
GMOY001432	52	48	1	0.73544	1.12132	GMOY008464	0.0228951	0.781695	GMOY008464	0.0228951	1.19184
GMOY001433	0	0	1	---DIVBYZERO---	---DIVBYZERO---	GMOY009118	1.50535e-05	0.781689	GMOY009118	1.50535e-05	1.19183
GMOY001434	3728	3859	0.0160326	0.824724	1.25745	GMOY003394	0.00661827	0.781331	GMOY003394	0.00661827	1.19129
GMOY001435	219	188	1	0.683948	1.04281	GMOY000246	0.00249428	0.781237	GMOY000246	0.00249428	1.19114
GMOY001436	3761	5651	1.03909e-31	1.1971	1.82521	GMOY000029	0.0149675	0.780655	GMOY000029	0.0149675	1.19026
GMOY001437	1583	3477	1.6985e-101	1.74998	2.66818	GMOY007288	0.00217738	0.780394	GMOY007288	0.00217738	1.18986
GMOY001438	370	159	1.02612e-23	0.342377	0.522019	GMOY000523	1.08511e-06	0.780025	GMOY000523	1.08511e-06	1.1893
GMOY001439	288	199	0.000248178	0.550516	0.839366	GMOY010189	1.23495e-05	0.779122	GMOY010189	1.23495e-05	1.18792
GMOY001440	17	72	0.00127351	3.37437	5.14487	GMOY011348	2.61926e-21	0.778589	GMOY011348	2.61926e-21	1.18711
GMOY001441	1	6	1	4.78036	7.28857	GMOY010723	0.0134214	0.778297	GMOY010723	0.0134214	1.18666
GMOY001443	3780	5255	7.50313e-14	1.10762	1.68877	GMOY004377	1.47528e-10	0.777346	GMOY004377	1.47528e-10	1.18521
GMOY001444	45	69	1	1.22165	1.86263	GMOY004524	0.0234089	0.777098	GMOY004524	0.0234089	1.18483
GMOY001445	415	251	2.42847e-12	0.481876	0.734711	GMOY007309	0.000856417	0.777006	GMOY007309	0.000856417	1.18469
GMOY001446	0	3	1	---DIVBYZERO---	---DIVBYZERO---	GMOY010634	1.49265e-20	0.776886	GMOY010634	1.49265e-20	1.18451
GMOY001447	171	105	0.00302866	0.489218	0.745906	GMOY009822	3.55621e-05	0.776874	GMOY009822	3.55621e-05	1.18449
GMOY001448	8	7	1	0.697136	1.06292	GMOY011455	0.00330461	0.776863	GMOY011455	0.00330461	1.18447
GMOY001449	0	0	1	---DIVBYZERO---	---DIVBYZERO---	GMOY002426	1.21012e-05	0.776717	GMOY002426	1.21012e-05	1.18425
GMOY001450	0	0	1	---DIVBYZERO---	---DIVBYZERO---	GMOY004379	8.91192e-22	0.776548	GMOY004379	8.91192e-22	1.18399
GMOY001451	44	177	4.15965e-12	3.20502	4.88665	GMOY005807	4.88527e-08	0.776304	GMOY005807	4.88527e-08	1.18362
GMOY001452	507	533	1	0.837585	1.27706	GMOY010399	4.5533e-10	0.776303	GMOY010399	4.5533e-10	1.18362
GMOY001453	94	193	0.0441601	1.63583	2.49414	GMOY012007	0.0157869	0.775852	GMOY012007	0.0157869	1.18293
GMOY001454	24	1	0.00172877	0.033197	0.050615	GMOY010109	6.68165e-11	0.775142	GMOY010109	6.68165e-11	1.18185
GMOY001455	113	2	4.58494e-31	0.0141014	0.0215002	GMOY009568	2.35243e-08	0.774389	GMOY009568	2.35243e-08	1.1807
GMOY001456	1248	1099	4.89641e-07	0.701605	1.06973	GMOY005539	1.90115e-10	0.773719	GMOY005539	1.90115e-10	1.17968
GMOY001457	0	0	1	---DIVBYZERO---	---DIVBYZERO---	GMOY004840	7.31795e-06	0.773396	GMOY004840	7.31795e-06	1.17919
GMOY001458	0	0	1	---DIVBYZERO---	---DIVBYZERO---	GMOY011580	0.000172107	0.772927	GMOY011580	0.000172107	1.17847
GMOY001459	5	8	1	1.27476	1.94362	GMOY008328	0.00344673	0.772724	GMOY008328	0.00344673	1.17816
GMOY001460	2191	2652	1	0.964363	1.47035	GMOY012055	0.0291738	0.771847	GMOY012055	0.0291738	1.17683
GMOY001461	0	0	1	---DIVBYZERO---	---DIVBYZERO---	GMOY004882	1.79188e-05	0.771692	GMOY004882	1.79188e-05	1.17659
GMOY001462	0	0	1	---DIVBYZERO---	---DIVBYZERO---	GMOY003237	0.0323147	0.769729	GMOY003237	0.0323147	1.1736
GMOY001463	0	0	1	---DIVBYZERO---	---DIVBYZERO---	GMOY005887	0.0175685	0.769254	GMOY005887	0.0175685	1.17287
GMOY001464	6	0	1	0	0	GMOY009556	0.0419255	0.768782	GMOY009556	0.0419255	1.17215
GMOY001465	1926	1990	1	0.823202	1.25513	GMOY011257	1.34639e-19	0.768365	GMOY011257	1.34639e-19	1.17152
GMOY001466	784	750	1	0.762175	1.16208	GMOY011227	3.95745e-20	0.768029	GMOY011227	3.95745e-20	1.171
GMOY001467	312	253	0.36439	0.646064	0.985046	GMOY009367	4.36806e-13	0.767925	GMOY009367	4.36806e-13	1.17085
GMOY001468	4	0	1	0	0	GMOY003480	2.3415e-05	0.767273	GMOY003480	2.3415e-05	1.16985
GMOY001469	19044	14837	8.4225e-285	0.620723	0.946409	GMOY010861	0.0015233	0.767027	GMOY010861	0.0015233	1.16948
GMOY001470	673	664	1	0.786072	1.19852	GMOY001582	4.17393e-13	0.766715	GMOY001582	4.17393e-13	1.169
GMOY001471	613	1401	6.37051e-44	1.8209	2.77631	GMOY003176	3.44768e-201	0.765085	GMOY003176	3.44768e-201	1.16652
GMOY001472	562	466	0.0012831	0.660631	1.00726	GMOY000015	0.000410438	0.76459	GMOY000015	0.000410438	1.16576
GMOY001473	4208	8176	1.10908e-167	1.54801	2.36024	GMOY007380	0.014045	0.76449	GMOY007380	0.014045	1.16561
GMOY001474	1099	923	8.08036e-09	0.669135	1.02022	GMOY004816	7.57056e-07	0.763998	GMOY004816	7.57056e-07	1.16486
GMOY001475	1338	942	6.55545e-28	0.560924	0.855235	GMOY009736	0.000619845	0.763896	GMOY009736	0.000619845	1.1647
GMOY001476	8	16	1	1.59345	2.42952	GMOY007504	1.71222e-09	0.763298	GMOY007504	1.71222e-09	1.16379
GMOY001477	0	0	1	---DIVBYZERO---	---DIVBYZERO---	GMOY000174	0.000162438	0.763262	GMOY000174	0.000162438	1.16374
GMOY001478	4	3	1	0.597545	0.911071	GMOY010248	0.00431715	0.76313	GMOY010248	0.00431715	1.16354
GMOY001479	0	0	1	---DIVBYZERO---	---DIVBYZERO---	GMOY011725	2.43989e-11	0.762038	GMOY011725	2.43989e-11	1.16187
GMOY001480	0	0	1	---DIVBYZERO---	---DIVBYZERO---	GMOY003104	0.0381046	0.761606	GMOY003104	0.0381046	1.16121
GMOY001481	0	0	1	---DIVBYZERO---	---DIVBYZERO---	GMOY005672	4.36323e-116	0.761265	GMOY005672	4.36323e-116	1.16069
GMOY001482	0	0	1	---DIVBYZERO---	---DIVBYZERO---	GMOY011074	6.36512e-07	0.760452	GMOY011074	6.36512e-07	1.15945
GMOY001483	1066	851	6.7424e-12	0.636036	0.969757	GMOY003151	1.79463e-07	0.759965	GMOY003151	1.79463e-07	1.15871
GMOY001484	1096	2556	3.45171e-86	1.85806	2.83296	GMOY005492	0.000239232	0.759467	GMOY005492	0.000239232	1.15795
GMOY001485	4	1	1	0.199182	0.30369	GMOY000932	1.31242e-13	0.75929	GMOY000932	1.31242e-13	1.15768
GMOY001486	2	3	1	1.19509	1.82214	GMOY003101	3.52069e-07	0.758343	GMOY003101	3.52069e-07	1.15624
GMOY001487	499	583	1	0.930845	1.41925	GMOY011652	5.15756e-19	0.758342	GMOY011652	5.15756e-19	1.15623
GMOY001488	992	1339	1	1.07542	1.63968	GMOY000359	0.000696947	0.758192	GMOY000359	0.000696947	1.15601
GMOY001489	1150	1525	1	1.05653	1.61088	GMOY013021	0.0074905	0.757877	GMOY013021	0.0074905	1.15553
GMOY001490	58	1438	1.33315e-299	19.7533	30.1177	GMOY001205	4.15708e-09	0.7574	GMOY001205	4.15708e-09	1.1548
GMOY001491	0	0	1	---DIVBYZERO---	---DIVBYZERO---	GMOY002394	3.80427e-07	0.757299	GMOY002394	3.80427e-07	1.15464
GMOY001492	155	70	1.39961e-07	0.359812	0.548602	GMOY005708	0.0034364	0.756919	GMOY005708	0.0034364	1.15407
GMOY001493	192	261	1	1.08305	1.65132	GMOY009071	1.88075e-07	0.756525	GMOY009071	1.88075e-07	1.15347
GMOY001494	1000	1069	1	0.851701	1.29858	GMOY000826	5.72907e-24	0.75652	GMOY000826	5.72907e-24	1.15346
GMOY001495	650	671	1	0.822468	1.25401	GMOY008484	3.03392e-06	0.756343	GMOY008484	3.03392e-06	1.15319
GMOY001496	880	817	0.0754698	0.739689	1.1278	GMOY003852	0.0406593	0.756227	GMOY003852	0.0406593	1.15301
GMOY001497	148	152	1	0.81826	1.24759	GMOY010604	0.00329015	0.755943	GMOY010604	0.00329015	1.15258
GMOY001498	97	206	0.00587779	1.69202	2.5798	GMOY011834	3.80661e-16	0.75548	GMOY011834	3.80661e-16	1.15187
GMOY001499	0	0	1	---DIVBYZERO---	---DIVBYZERO---	GMOY011032	4.2268e-09	0.755131	GMOY011032	4.2268e-09	1.15134
GMOY001500	110	27	5.75934e-12	0.19556	0.298169	GMOY005380	1.00413e-14	0.754187	GMOY005380	1.00413e-14	1.1499
GMOY001501	17	12	1	0.562396	0.857478	GMOY007381	0.000127888	0.753892	GMOY007381	0.000127888	1.14945
GMOY001502	231	73	1.07618e-21	0.25178	0.383885	GMOY000531	1.45801e-09	0.753591	GMOY000531	1.45801e-09	1.14899
GMOY001503	8964	8343	1.99859e-42	0.741532	1.13061	GMOY001079	0.000137445	0.753557	GMOY001079	0.000137445	1.14894
GMOY001504	177	198	1	0.891254	1.35889	GMOY010601	8.524e-10	0.753075	GMOY010601	8.524e-10	1.1482
GMOY001505	340	528	0.263544	1.23727	1.88645	GMOY008065	1.33557e-19	0.75285	GMOY008065	1.33557e-19	1.14786
GMOY001506	421	352	0.0953846	0.666147	1.01567	GMOY002540	0.031293	0.752544	GMOY002540	0.031293	1.14739
GMOY001507	127	111	1	0.696352	1.06172	GMOY010878	3.34051e-33	0.751927	GMOY010878	3.34051e-33	1.14645
GMOY001508	11770	11912	8.26851e-21	0.806339	1.22942	GMOY009509	0.000573366	0.75169	GMOY009509	0.000573366	1.14609
GMOY001509	215	234	1	0.867136	1.32211	GMOY000788	3.96215e-08	0.751152	GMOY000788	3.96215e-08	1.14527
GMOY001510	4	4	1	0.796727	1.21476	GMOY006459	9.74657e-07	0.751079	GMOY006459	9.74657e-07	1.14516
GMOY001511	2	25	0.245699	9.95909	15.1845	GMOY002962	0.000858792	0.749993	GMOY002962	0.000858792	1.14351
GMOY001512	2667	2178	1.3163e-29	0.650646	0.992032	GMOY010773	3.93012e-10	0.749894	GMOY010773	3.93012e-10	1.14336
GMOY001513	1086	369	2.12293e-102	0.270711	0.41275	GMOY000121	2.86026e-25	0.749861	GMOY000121	2.86026e-25	1.1433
GMOY001514	482	117	6.27038e-62	0.193396	0.294869	GMOY000690	0.000110338	0.748944	GMOY000690	0.000110338	1.14191
GMOY001515	4	11	1	2.191	3.34059	GMOY000364	0.0195687	0.748506	GMOY000364	0.0195687	1.14124
GMOY001516	864	746	6.04453e-05	0.687915	1.04886	GMOY006251	0.000199834	0.748504	GMOY006251	0.000199834	1.14124
GMOY001517	5	2	1	0.318691	0.485904	GMOY004702	1.28417e-19	0.748461	GMOY004702	1.28417e-19	1.14117
GMOY001518	1145	1545	1	1.07506	1.63913	GMOY010173	< 1.0E-302	0.748258	GMOY010173	< 1.0E-302	1.14086
GMOY001519	5	2	1	0.318691	0.485904	GMOY006287	1.78058e-08	0.748064	GMOY006287	1.78058e-08	1.14057
GMOY001520	12664	14886	1	0.936519	1.4279	GMOY005991	1.17161e-12	0.747893	GMOY005991	1.17161e-12	1.1403
GMOY001521	0	0	1	---DIVBYZERO---	---DIVBYZERO---	GMOY002086	0.0143541	0.747599	GMOY002086	0.0143541	1.13986
GMOY001522	6	8	1	1.0623	1.61968	GMOY001359	1.96993e-13	0.7475	GMOY001359	1.96993e-13	1.13971
GMOY001523	0	21	0.028091	---DIVBYZERO---	---DIVBYZERO---	GMOY011726	0.000117698	0.747445	GMOY011726	0.000117698	1.13962
GMOY001524	125	56	1.09187e-05	0.356934	0.544213	GMOY002488	4.79578e-05	0.747299	GMOY002488	4.79578e-05	1.1394
GMOY001525	7085	16607	< 1.0E-302	1.8675	2.84736	GMOY009864	1.52233e-08	0.747121	GMOY009864	1.52233e-08	1.13913
GMOY001526	649	1095	1.69779e-10	1.34425	2.04956	GMOY007655	2.68316e-66	0.746959	GMOY007655	2.68316e-66	1.13888
GMOY001527	573	355	7.83727e-17	0.493609	0.752601	GMOY002788	4.08213e-15	0.745936	GMOY002788	4.08213e-15	1.13732
GMOY001528	12	617	1.65815e-142	40.9651	62.459	GMOY009955	0.000215299	0.745466	GMOY009955	0.000215299	1.1366
GMOY001529	1718	801	3.95783e-104	0.371466	0.56637	GMOY005059	2.79312e-05	0.744947	GMOY005059	2.79312e-05	1.13581
GMOY001530	895	1115	1	0.992571	1.51336	GMOY009517	4.17251e-13	0.744905	GMOY009517	4.17251e-13	1.13575
GMOY001531	10	3	1	0.239018	0.364428	GMOY003464	9.81096e-15	0.744859	GMOY003464	9.81096e-15	1.13568
GMOY001532	1398	534	1.50802e-114	0.304329	0.464007	GMOY007748	8.52518e-05	0.744517	GMOY007748	8.52518e-05	1.13516
GMOY001533	11	3	1	0.217289	0.331298	GMOY004451	0.00451961	0.744516	GMOY004451	0.00451961	1.13516
GMOY001534	936	239	2.62214e-117	0.203438	0.310179	GMOY007215	5.26771e-08	0.74432	GMOY007215	5.26771e-08	1.13486
GMOY001535	608	373	1.31959e-18	0.488782	0.74524	GMOY007570	0.000253524	0.744281	GMOY007570	0.000253524	1.1348
GMOY001536	919	575	1.04947e-27	0.498496	0.760052	GMOY005964	0.00363057	0.743657	GMOY005964	0.00363057	1.13385
GMOY001537	0	0	1	---DIVBYZERO---	---DIVBYZERO---	GMOY007663	3.06784e-06	0.743523	GMOY007663	3.06784e-06	1.13364
GMOY001538	0	0	1	---DIVBYZERO---	---DIVBYZERO---	GMOY011377	0.00217312	0.743133	GMOY011377	0.00217312	1.13305
GMOY001539	0	0	1	---DIVBYZERO---	---DIVBYZERO---	GMOY000938	2.18747e-07	0.742846	GMOY000938	2.18747e-07	1.13261
GMOY001540	0	0	1	---DIVBYZERO---	---DIVBYZERO---	GMOY004313	3.29284e-15	0.742708	GMOY004313	3.29284e-15	1.1324
GMOY001541	0	0	1	---DIVBYZERO---	---DIVBYZERO---	GMOY006465	0.00643051	0.742663	GMOY006465	0.00643051	1.13233
GMOY001542	0	0	1	---DIVBYZERO---	---DIVBYZERO---	GMOY012002	1.96355e-11	0.742405	GMOY012002	1.96355e-11	1.13194
GMOY001543	0	0	1	---DIVBYZERO---	---DIVBYZERO---	GMOY011002	1.53335e-07	0.741903	GMOY011002	1.53335e-07	1.13117
GMOY001544	0	0	1	---DIVBYZERO---	---DIVBYZERO---	GMOY010772	3.33172e-23	0.741657	GMOY010772	3.33172e-23	1.1308
GMOY001545	0	0	1	---DIVBYZERO---	---DIVBYZERO---	GMOY001503	1.99859e-42	0.741532	GMOY001503	1.99859e-42	1.13061
GMOY001546	0	0	1	---DIVBYZERO---	---DIVBYZERO---	GMOY000959	1.56529e-16	0.741323	GMOY000959	1.56529e-16	1.13029
GMOY001547	0	0	1	---DIVBYZERO---	---DIVBYZERO---	GMOY003702	0.000176244	0.741312	GMOY003702	0.000176244	1.13027
GMOY001548	0	0	1	---DIVBYZERO---	---DIVBYZERO---	GMOY000354	1.14063e-10	0.7408	GMOY000354	1.14063e-10	1.12949
GMOY001549	378	378	1	0.796727	1.21476	GMOY004545	1.31292e-18	0.740786	GMOY004545	1.31292e-18	1.12947
GMOY001550	2	2	1	0.796727	1.21476	GMOY012132	9.81781e-23	0.740777	GMOY012132	9.81781e-23	1.12945
GMOY001551	487	515	1	0.842535	1.2846	GMOY000477	0.000259746	0.740735	GMOY000477	0.000259746	1.12939
GMOY001552	359	293	0.112805	0.650254	0.991434	GMOY011632	0.0359322	0.740596	GMOY011632	0.0359322	1.12918
GMOY001553	590	568	1	0.767019	1.16946	GMOY004186	1.55977e-07	0.740535	GMOY004186	1.55977e-07	1.12909
GMOY001554	1680	921	7.63726e-74	0.436777	0.665949	GMOY007234	4.15634e-06	0.740416	GMOY007234	4.15634e-06	1.1289
GMOY001555	955	352	3.14326e-81	0.293663	0.447744	GMOY011423	0.0382219	0.740359	GMOY011423	0.0382219	1.12882
GMOY001556	1142	752	7.24746e-30	0.52464	0.799913	GMOY002290	7.47819e-08	0.740291	GMOY002290	7.47819e-08	1.12871
GMOY001557	21	8	1	0.303515	0.462766	GMOY012049	3.41257e-27	0.739533	GMOY012049	3.41257e-27	1.12756
GMOY001558	26	0	2.67755e-05	0	0	GMOY013267	0.00532042	0.738877	GMOY013267	0.00532042	1.12656
GMOY001559	776	711	0.097184	0.729991	1.11301	GMOY007587	0.00297026	0.738464	GMOY007587	0.00297026	1.12593
GMOY001560	925	2664	6.01216e-138	2.29457	3.49851	GMOY007037	0.00160408	0.737483	GMOY007037	0.00160408	1.12443
GMOY001561	1038	1574	1.36215e-07	1.20814	1.84204	GMOY010234	0.0328508	0.737424	GMOY010234	0.0328508	1.12434
GMOY001562	0	0	1	---DIVBYZERO---	---DIVBYZERO---	GMOY004350	5.02515e-07	0.737289	GMOY004350	5.02515e-07	1.12414
GMOY001563	285	386	1	1.07908	1.64526	GMOY011073	0.0126131	0.73643	GMOY011073	0.0126131	1.12283
GMOY001564	53	20	0.115404	0.300652	0.4584	GMOY008837	3.89914e-06	0.736339	GMOY008837	3.89914e-06	1.12269
GMOY001565	93	43	0.00341079	0.368379	0.561664	GMOY009492	0.000152112	0.735899	GMOY009492	0.000152112	1.12202
GMOY001566	541	354	4.2997e-13	0.521333	0.794871	GMOY008057	5.3024e-07	0.735509	GMOY008057	5.3024e-07	1.12142
GMOY001567	120	113	1	0.750251	1.1439	GMOY002345	1.58534e-33	0.735063	GMOY002345	1.58534e-33	1.12074
GMOY001568	16410	14074	1.91778e-146	0.683311	1.04184	GMOY009755	0.0172462	0.734797	GMOY009755	0.0172462	1.12034
GMOY001569	2577	3257	1	1.00696	1.5353	GMOY009739	1.00938e-09	0.734763	GMOY009739	1.00938e-09	1.12029
GMOY001570	608	567	1	0.743	1.13284	GMOY007895	0.00198697	0.734561	GMOY007895	0.00198697	1.11998
GMOY001571	11254	26584	< 1.0E-302	1.88201	2.86949	GMOY011084	0.00739809	0.734161	GMOY011084	0.00739809	1.11937
GMOY001572	150	120	1	0.637382	0.971809	GMOY000270	0.000292571	0.734127	GMOY000270	0.000292571	1.11932
GMOY001573	308	208	2.0075e-05	0.538049	0.820358	GMOY006536	1.07175e-09	0.733903	GMOY006536	1.07175e-09	1.11897
GMOY001574	592	604	1	0.812877	1.23938	GMOY013245	0.0185683	0.7334	GMOY013245	0.0185683	1.11821
GMOY001575	622	539	0.0110743	0.690411	1.05266	GMOY010561	0.0341756	0.733134	GMOY010561	0.0341756	1.1178
GMOY001576	747	951	1	1.01431	1.5465	GMOY003592	4.7327e-07	0.733081	GMOY003592	4.7327e-07	1.11772
GMOY001577	65	20	0.000269944	0.245147	0.373773	GMOY006050	7.43251e-05	0.732847	GMOY006050	7.43251e-05	1.11736
GMOY001578	1	1	1	0.796727	1.21476	GMOY000118	5.98225e-08	0.732652	GMOY000118	5.98225e-08	1.11707
GMOY001579	4	1	1	0.199182	0.30369	GMOY011889	4.84701e-23	0.732503	GMOY011889	4.84701e-23	1.11684
GMOY001580	0	0	1	---DIVBYZERO---	---DIVBYZERO---	GMOY008814	0.0328979	0.732078	GMOY008814	0.0328979	1.11619
GMOY001581	0	0	1	---DIVBYZERO---	---DIVBYZERO---	GMOY002909	0.000155295	0.731841	GMOY002909	0.000155295	1.11583
GMOY001582	4274	4113	4.17393e-13	0.766715	1.169	GMOY000465	3.98747e-49	0.731723	GMOY000465	3.98747e-49	1.11565
GMOY001583	0	1	1	---DIVBYZERO---	---DIVBYZERO---	GMOY007048	3.30256e-06	0.731522	GMOY007048	3.30256e-06	1.11534
GMOY001584	619	447	2.59736e-10	0.575343	0.877218	GMOY008116	2.23012e-06	0.731504	GMOY008116	2.23012e-06	1.11532
GMOY001585	331	252	0.00734783	0.606572	0.924833	GMOY001831	9.16832e-20	0.731441	GMOY001831	9.16832e-20	1.11522
GMOY001586	0	0	1	---DIVBYZERO---	---DIVBYZERO---	GMOY009645	0.000136902	0.731217	GMOY009645	0.000136902	1.11488
GMOY001588	621	376	8.18011e-20	0.482398	0.735507	GMOY004195	1.61442e-07	0.730856	GMOY004195	1.61442e-07	1.11433
GMOY001590	0	0	1	---DIVBYZERO---	---DIVBYZERO---	GMOY000505	1.70526e-05	0.730845	GMOY000505	1.70526e-05	1.11431
GMOY001591	82	78	1	0.757862	1.1555	GMOY010338	6.05016e-13	0.730577	GMOY010338	6.05016e-13	1.1139
GMOY001592	20	9	1	0.358527	0.546642	GMOY010985	2.50363e-06	0.730418	GMOY010985	2.50363e-06	1.11366
GMOY001593	742	359	9.64687e-41	0.385478	0.587735	GMOY007168	0.00137296	0.730211	GMOY007168	0.00137296	1.11335
GMOY001594	1149	888	1.50172e-15	0.615747	0.938823	GMOY003420	5.94166e-29	0.729862	GMOY003420	5.94166e-29	1.11281
GMOY001595	6	1	1	0.132788	0.20246	GMOY005021	0.0102317	0.729338	GMOY005021	0.0102317	1.11201
GMOY001596	0	0	1	---DIVBYZERO---	---DIVBYZERO---	GMOY004580	3.93925e-08	0.72893	GMOY004580	3.93925e-08	1.11139
GMOY001597	0	0	1	---DIVBYZERO---	---DIVBYZERO---	GMOY011626	5.53313e-10	0.728637	GMOY011626	5.53313e-10	1.11094
GMOY001598	0	0	1	---DIVBYZERO---	---DIVBYZERO---	GMOY007762	7.54709e-06	0.728546	GMOY007762	7.54709e-06	1.11081
GMOY001599	0	0	1	---DIVBYZERO---	---DIVBYZERO---	GMOY002489	7.24e-07	0.728534	GMOY002489	7.24e-07	1.11079
GMOY001600	189	273	1	1.15083	1.75465	GMOY004564	1.20935e-06	0.728235	GMOY004564	1.20935e-06	1.11033
GMOY001601	46	8	5.30022e-05	0.138561	0.211263	GMOY013074	1.33666e-10	0.727353	GMOY013074	1.33666e-10	1.10899
GMOY001602	2424	2408	0.00151712	0.791468	1.20674	GMOY010074	0.000224093	0.7273	GMOY010074	0.000224093	1.10891
GMOY001603	1	0	1	0	0	GMOY007001	0.000145185	0.727104	GMOY007001	0.000145185	1.10861
GMOY001604	0	0	1	---DIVBYZERO---	---DIVBYZERO---	GMOY010729	0.00483826	0.727086	GMOY010729	0.00483826	1.10858
GMOY001605	9	3	1	0.265576	0.40492	GMOY011578	4.1955e-61	0.726533	GMOY011578	4.1955e-61	1.10774
GMOY001606	0	0	1	---DIVBYZERO---	---DIVBYZERO---	GMOY006531	6.19783e-44	0.726247	GMOY006531	6.19783e-44	1.1073
GMOY001607	27608	3927	< 1.0E-302	0.113328	0.172789	GMOY002244	0.000298869	0.726122	GMOY002244	0.000298869	1.10711
GMOY001608	706	1171	2.93525e-10	1.32148	2.01485	GMOY010412	0.00106778	0.725873	GMOY010412	0.00106778	1.10673
GMOY001609	193	372	6.3422e-05	1.53566	2.3414	GMOY010401	1.36618e-10	0.725721	GMOY010401	1.36618e-10	1.1065
GMOY001610	211	259	1	0.977973	1.4911	GMOY001043	5.7856e-21	0.72554	GMOY001043	5.7856e-21	1.10622
GMOY001611	2210	1612	1.36587e-41	0.581142	0.886061	GMOY006460	3.16716e-10	0.725524	GMOY006460	3.16716e-10	1.1062
GMOY001612	1	2	1	1.59345	2.42952	GMOY011053	1.4546e-13	0.72541	GMOY011053	1.4546e-13	1.10602
GMOY001613	0	0	1	---DIVBYZERO---	---DIVBYZERO---	GMOY007733	6.3044e-08	0.725378	GMOY007733	6.3044e-08	1.10598
GMOY001614	0	0	1	---DIVBYZERO---	---DIVBYZERO---	GMOY008608	0.0439154	0.724575	GMOY008608	0.0439154	1.10475
GMOY001615	0	0	1	---DIVBYZERO---	---DIVBYZERO---	GMOY000940	2.0457e-07	0.724474	GMOY000940	2.0457e-07	1.1046
GMOY001616	251	319	1	1.01257	1.54386	GMOY000651	0.00224865	0.724151	GMOY000651	0.00224865	1.1041
GMOY001617	1535	1355	4.75403e-09	0.7033	1.07231	GMOY009324	2.46688e-10	0.723294	GMOY009324	2.46688e-10	1.1028
GMOY001618	0	0	1	---DIVBYZERO---	---DIVBYZERO---	GMOY007609	1.21978e-22	0.723144	GMOY007609	1.21978e-22	1.10257
GMOY001619	322	302	1	0.747241	1.13931	GMOY009127	0.00561985	0.722695	GMOY009127	0.00561985	1.10188
GMOY001620	17285	15134	6.06415e-135	0.69758	1.06359	GMOY009585	4.45914e-16	0.722557	GMOY009585	4.45914e-16	1.10168
GMOY001621	13	10	1	0.612867	0.934431	GMOY008599	0.000534029	0.722526	GMOY008599	0.000534029	1.10163
GMOY001622	1	0	1	0	0	GMOY007699	3.53982e-56	0.722337	GMOY007699	3.53982e-56	1.10134
GMOY001623	908	1116	1	0.979237	1.49303	GMOY003486	0.000917686	0.721961	GMOY003486	0.000917686	1.10077
GMOY001624	0	0	1	---DIVBYZERO---	---DIVBYZERO---	GMOY003762	0.00399893	0.721792	GMOY003762	0.00399893	1.10051
GMOY001625	0	0	1	---DIVBYZERO---	---DIVBYZERO---	GMOY000500	1.55796e-05	0.721261	GMOY000500	1.55796e-05	1.0997
GMOY001626	474	457	1	0.768152	1.17119	GMOY009143	2.40777e-07	0.721162	GMOY009143	2.40777e-07	1.09955
GMOY001627	1043	1272	1	0.971656	1.48147	GMOY002373	0.000127832	0.72108	GMOY002373	0.000127832	1.09942
GMOY001628	0	0	1	---DIVBYZERO---	---DIVBYZERO---	GMOY009567	0.00131738	0.720925	GMOY009567	0.00131738	1.09919
GMOY001629	1463	1738	1	0.946488	1.4431	GMOY011037	0.00977544	0.720625	GMOY011037	0.00977544	1.09873
GMOY001630	25	29	1	0.924203	1.40912	GMOY003370	0.0345657	0.7203	GMOY003370	0.0345657	1.09823
GMOY001631	2415	2580	1	0.851162	1.29776	GMOY010280	6.6196e-06	0.72028	GMOY010280	6.6196e-06	1.0982
GMOY001632	101	434	3.25763e-36	3.42356	5.21986	GMOY006247	0.0233835	0.719788	GMOY006247	0.0233835	1.09745
GMOY001633	1521	1224	3.26426e-17	0.641153	0.977559	GMOY003701	3.67712e-14	0.719565	GMOY003701	3.67712e-14	1.09711
GMOY001634	1	0	1	0	0	GMOY006280	0.00162086	0.719544	GMOY006280	0.00162086	1.09708
GMOY001635	165	607	6.04388e-43	2.93099	4.46885	GMOY005793	1.6108e-58	0.719541	GMOY005793	1.6108e-58	1.09708
GMOY001636	107	149	1	1.10946	1.69158	GMOY000836	0.0481273	0.719449	GMOY000836	0.0481273	1.09694
GMOY001637	1854	1489	8.86515e-22	0.639874	0.975609	GMOY008874	3.30573e-07	0.719049	GMOY008874	3.30573e-07	1.09633
GMOY001638	919	685	2.29244e-14	0.593861	0.905453	GMOY004668	0.00017098	0.718002	GMOY004668	0.00017098	1.09473
GMOY001639	479	584	1	0.971375	1.48104	GMOY008095	4.65595e-07	0.717811	GMOY008095	4.65595e-07	1.09444
GMOY001640	535	320	2.44473e-17	0.476547	0.726586	GMOY001427	0.000495795	0.717758	GMOY001427	0.000495795	1.09436
GMOY001641	281	104	4.75849e-22	0.294874	0.449591	GMOY002628	4.28272e-05	0.71773	GMOY002628	4.28272e-05	1.09431
GMOY001642	162	82	5.44689e-06	0.403282	0.614879	GMOY012083	3.05492e-05	0.717718	GMOY012083	3.05492e-05	1.0943
GMOY001643	0	0	1	---DIVBYZERO---	---DIVBYZERO---	GMOY008680	1.84888e-06	0.717574	GMOY008680	1.84888e-06	1.09408
GMOY001644	1	0	1	0	0	GMOY002355	0.00071909	0.717295	GMOY002355	0.00071909	1.09365
GMOY001645	1038	2025	2.34619e-40	1.55431	2.36984	GMOY000593	1.39932e-05	0.717183	GMOY000593	1.39932e-05	1.09348
GMOY001646	0	1	1	---DIVBYZERO---	---DIVBYZERO---	GMOY010598	7.49524e-11	0.717015	GMOY010598	7.49524e-11	1.09323
GMOY001647	689	612	0.0249482	0.707688	1.079	GMOY000211	2.33682e-13	0.716691	GMOY000211	2.33682e-13	1.09273
GMOY001648	413	345	0.109164	0.665547	1.01475	GMOY011226	5.01194e-09	0.716645	GMOY011226	5.01194e-09	1.09266
GMOY001649	231	250	1	0.862259	1.31468	GMOY009233	0.00856886	0.716572	GMOY009233	0.00856886	1.09255
GMOY001650	0	0	1	---DIVBYZERO---	---DIVBYZERO---	GMOY007854	0.0075743	0.716481	GMOY007854	0.0075743	1.09241
GMOY001651	0	0	1	---DIVBYZERO---	---DIVBYZERO---	GMOY008917	0.000100101	0.716337	GMOY008917	0.000100101	1.09219
GMOY001652	0	0	1	---DIVBYZERO---	---DIVBYZERO---	GMOY007092	7.81664e-08	0.715626	GMOY007092	7.81664e-08	1.09111
GMOY001653	2	0	1	0	0	GMOY005500	1.373e-07	0.715214	GMOY005500	1.373e-07	1.09048
GMOY001654	1070	1652	1.85422e-09	1.23009	1.8755	GMOY005121	0.000980562	0.715119	GMOY005121	0.000980562	1.09033
GMOY001655	944	679	2.12474e-17	0.57307	0.873753	GMOY011076	0.0419308	0.714695	GMOY011076	0.0419308	1.08969
GMOY001656	349	397	1	0.906306	1.38183	GMOY010517	0.000489273	0.714391	GMOY010517	0.000489273	1.08922
GMOY001657	212	194	1	0.72908	1.11162	GMOY008592	0.0358668	0.714384	GMOY008592	0.0358668	1.08921
GMOY001658	1684	2054	1	0.97178	1.48166	GMOY013239	1.1806e-05	0.714239	GMOY013239	1.1806e-05	1.08899
GMOY001659	3858	2618	1.20067e-96	0.540651	0.824324	GMOY001747	0.0189343	0.713978	GMOY001747	0.0189343	1.08859
GMOY001660	496	459	1	0.737294	1.12414	GMOY000754	0.0302114	0.713965	GMOY000754	0.0302114	1.08857
GMOY001661	20	266	1.73491e-44	10.5965	16.1563	GMOY007263	2.39593e-14	0.713942	GMOY007263	2.39593e-14	1.08854
GMOY001662	9	29	1	2.56723	3.91423	GMOY008691	0.0142983	0.713626	GMOY008691	0.0142983	1.08806
GMOY001663	3	2	1	0.531151	0.809841	GMOY007350	0.0460272	0.712558	GMOY007350	0.0460272	1.08643
GMOY001664	6935	8968	4.35805e-08	1.03029	1.57087	GMOY003024	6.5627e-33	0.712404	GMOY003024	6.5627e-33	1.08619
GMOY001665	37	36	1	0.775194	1.18193	GMOY004661	0.00358131	0.712211	GMOY004661	0.00358131	1.0859
GMOY001666	18	15	1	0.663939	1.0123	GMOY006900	6.06374e-14	0.712033	GMOY006900	6.06374e-14	1.08563
GMOY001667	94	83	1	0.703493	1.07261	GMOY001952	0.00143409	0.711683	GMOY001952	0.00143409	1.0851
GMOY001668	1657	1300	8.52205e-22	0.625073	0.953041	GMOY003405	2.8642e-14	0.711363	GMOY003405	2.8642e-14	1.08461
GMOY001669	1381	1650	1	0.951919	1.45138	GMOY010578	1.06357e-11	0.710817	GMOY010578	1.06357e-11	1.08377
GMOY001670	0	0	1	---DIVBYZERO---	---DIVBYZERO---	GMOY011175	3.49521e-14	0.710148	GMOY011175	3.49521e-14	1.08276
GMOY001671	0	0	1	---DIVBYZERO---	---DIVBYZERO---	GMOY009651	4.15089e-06	0.709929	GMOY009651	4.15089e-06	1.08242
GMOY001672	296	262	1	0.705211	1.07523	GMOY003242	0.00151305	0.709728	GMOY003242	0.00151305	1.08211
GMOY001675	1998	2234	1	0.890835	1.35825	GMOY002316	1.26907e-16	0.70958	GMOY002316	1.26907e-16	1.08189
GMOY001676	5	2	1	0.318691	0.485904	GMOY004757	2.07688e-05	0.709541	GMOY004757	2.07688e-05	1.08183
GMOY001677	599	1302	1.84454e-35	1.73178	2.64043	GMOY009287	4.6874e-09	0.70891	GMOY009287	4.6874e-09	1.08087
GMOY001678	775	412	3.76747e-35	0.42355	0.645783	GMOY001758	2.00329e-11	0.708883	GMOY001758	2.00329e-11	1.08083
GMOY001679	306	215	0.000208581	0.559792	0.853508	GMOY001647	0.0249482	0.707688	GMOY001647	0.0249482	1.079
GMOY001680	7	4	1	0.455273	0.694149	GMOY007542	8.3206e-25	0.70745	GMOY007542	8.3206e-25	1.07864
GMOY001681	12	11	1	0.730333	1.11353	GMOY007807	2.76481e-08	0.707375	GMOY007807	2.76481e-08	1.07853
GMOY001682	0	0	1	---DIVBYZERO---	---DIVBYZERO---	GMOY001813	1.83561e-10	0.707112	GMOY001813	1.83561e-10	1.07813
GMOY001683	23	25	1	0.866008	1.32039	GMOY007167	0.00182103	0.706928	GMOY007167	0.00182103	1.07785
GMOY001684	0	0	1	---DIVBYZERO---	---DIVBYZERO---	GMOY008362	7.0896e-10	0.706691	GMOY008362	7.0896e-10	1.07748
GMOY001685	1813	1031	2.95126e-73	0.453075	0.690799	GMOY005111	0.0263542	0.70611	GMOY005111	0.0263542	1.0766
GMOY001686	4059	3476	7.67022e-35	0.682292	1.04028	GMOY002785	0.00636562	0.705974	GMOY002785	0.00636562	1.07639
GMOY001687	0	0	1	---DIVBYZERO---	---DIVBYZERO---	GMOY009091	0.00111742	0.705406	GMOY009091	0.00111742	1.07553
GMOY001688	564	929	2.98417e-07	1.31234	2.00091	GMOY010837	0.00351063	0.705383	GMOY010837	0.00351063	1.07549
GMOY001689	0	0	1	---DIVBYZERO---	---DIVBYZERO---	GMOY003663	2.20133e-21	0.705263	GMOY003663	2.20133e-21	1.07531
GMOY001690	982	665	5.22716e-23	0.539535	0.822623	GMOY009295	0.0137856	0.705058	GMOY009295	0.0137856	1.07499
GMOY001691	81	63	1	0.619677	0.944814	GMOY009062	0.000254429	0.704204	GMOY009062	0.000254429	1.07369
GMOY001692	51	35	1	0.546773	0.833659	GMOY007363	7.48591e-06	0.703953	GMOY007363	7.48591e-06	1.07331
GMOY001693	581	815	1	1.11761	1.70401	GMOY002403	2.15205e-12	0.703655	GMOY002403	2.15205e-12	1.07286
GMOY001694	15	6	1	0.318691	0.485904	GMOY005956	1.29562e-26	0.703576	GMOY005956	1.29562e-26	1.07274
GMOY001695	3406	5479	1.90745e-48	1.28164	1.9541	GMOY009337	1.37254e-13	0.703477	GMOY009337	1.37254e-13	1.07258
GMOY001696	17	21	1	0.984192	1.50059	GMOY005784	0.00265374	0.703472	GMOY005784	0.00265374	1.07258
GMOY001697	0	0	1	---DIVBYZERO---	---DIVBYZERO---	GMOY001617	4.75403e-09	0.7033	GMOY001617	4.75403e-09	1.07231
GMOY001698	1601	2146	0.106667	1.06794	1.62828	GMOY002199	2.2245e-210	0.703292	GMOY002199	2.2245e-210	1.0723
GMOY001699	5	42	0.00264863	6.69251	10.204	GMOY002041	0.0311849	0.703284	GMOY002041	0.0311849	1.07229
GMOY001700	0	2	1	---DIVBYZERO---	---DIVBYZERO---	GMOY008245	0.000207751	0.703045	GMOY008245	0.000207751	1.07192
GMOY001701	37	33	1	0.710594	1.08344	GMOY011153	1.18904e-16	0.702586	GMOY011153	1.18904e-16	1.07122
GMOY001702	287	89	4.55923e-28	0.247069	0.376703	GMOY008179	0.00659178	0.702479	GMOY008179	0.00659178	1.07106
GMOY001703	277	201	0.00527707	0.57813	0.881469	GMOY002998	2.49721e-28	0.702357	GMOY002998	2.49721e-28	1.07088
GMOY001704	1094	907	1.33306e-09	0.660541	1.00712	GMOY006293	6.3623e-07	0.702168	GMOY006293	6.3623e-07	1.07059
GMOY001705	815	757	0.172553	0.740027	1.12831	GMOY000979	5.81002e-06	0.702116	GMOY000979	5.81002e-06	1.07051
GMOY001706	17	2	1	0.0937326	0.142913	GMOY010157	5.03255e-12	0.701708	GMOY010157	5.03255e-12	1.06989
GMOY001707	0	0	1	---DIVBYZERO---	---DIVBYZERO---	GMOY001456	4.89641e-07	0.701605	GMOY001456	4.89641e-07	1.06973
GMOY001708	204	287	1	1.12089	1.709	GMOY010859	3.00526e-06	0.701481	GMOY010859	3.00526e-06	1.06954
GMOY001709	689	340	3.40918e-36	0.39316	0.599447	GMOY003596	7.17228e-20	0.701481	GMOY003596	7.17228e-20	1.06954
GMOY001710	0	0	1	---DIVBYZERO---	---DIVBYZERO---	GMOY000595	5.85619e-07	0.701249	GMOY000595	5.85619e-07	1.06919
GMOY001711	819	18670	< 1.0E-302	18.1623	27.6918	GMOY010400	0.000849479	0.701196	GMOY010400	0.000849479	1.06911
GMOY001712	0	1	1	---DIVBYZERO---	---DIVBYZERO---	GMOY006793	0.0060149	0.700855	GMOY006793	0.0060149	1.06859
GMOY001713	14	2	1	0.113818	0.173537	GMOY004043	0.000297899	0.700508	GMOY004043	0.000297899	1.06806
GMOY001714	48	24	1	0.398364	0.60738	GMOY000929	2.51124e-30	0.700251	GMOY000929	2.51124e-30	1.06767
GMOY001715	0	0	1	---DIVBYZERO---	---DIVBYZERO---	GMOY008729	5.29144e-08	0.700083	GMOY008729	5.29144e-08	1.06741
GMOY001716	0	0	1	---DIVBYZERO---	---DIVBYZERO---	GMOY009258	1.84316e-05	0.699943	GMOY009258	1.84316e-05	1.0672
GMOY001717	47	13	0.00905202	0.220371	0.335998	GMOY006905	5.09623e-06	0.699583	GMOY006905	5.09623e-06	1.06665
GMOY001718	618	951	0.000363371	1.22603	1.86932	GMOY000452	6.30103e-05	0.699322	GMOY000452	6.30103e-05	1.06625
GMOY001719	153	139	1	0.723824	1.10361	GMOY007026	0.00631753	0.699237	GMOY007026	0.00631753	1.06612
GMOY001720	531	334	1.03389e-14	0.501143	0.764087	GMOY011582	4.00605e-05	0.699069	GMOY011582	4.00605e-05	1.06586
GMOY001721	12	16	1	1.0623	1.61968	GMOY010191	1.56833e-19	0.698988	GMOY010191	1.56833e-19	1.06574
GMOY001722	529	239	3.14904e-32	0.359958	0.548824	GMOY007858	4.37755e-08	0.698832	GMOY007858	4.37755e-08	1.0655
GMOY001723	679	722	1	0.847183	1.29169	GMOY010147	6.07788e-05	0.698386	GMOY010147	6.07788e-05	1.06482
GMOY001724	709	965	1	1.0844	1.65338	GMOY000079	7.35266e-06	0.69807	GMOY000079	7.35266e-06	1.06434
GMOY001725	980	1077	1	0.875587	1.335	GMOY006615	0.00116984	0.698018	GMOY006615	0.00116984	1.06426
GMOY001726	238	278	1	0.930631	1.41892	GMOY000028	2.64138e-19	0.697935	GMOY000028	2.64138e-19	1.06413
GMOY001727	10	0	1	0	0	GMOY009596	0.000633379	0.697622	GMOY009596	0.000633379	1.06366
GMOY001728	10228	2240	< 1.0E-302	0.174489	0.266041	GMOY001620	6.06415e-135	0.69758	GMOY001620	6.06415e-135	1.06359
GMOY001729	635	530	0.000341333	0.664985	1.01389	GMOY009251	0.00115328	0.697009	GMOY009251	0.00115328	1.06272
GMOY001730	1437	10586	< 1.0E-302	5.86928	8.94882	GMOY004951	5.43217e-17	0.69689	GMOY004951	5.43217e-17	1.06254
GMOY001731	103	108	1	0.835403	1.27373	GMOY002167	0.031199	0.696477	GMOY002167	0.031199	1.06191
GMOY001732	14936	15931	1.07181e-08	0.849803	1.29569	GMOY007644	0.00266729	0.696054	GMOY007644	0.00266729	1.06127
GMOY001733	11	1	1	0.0724297	0.110433	GMOY005762	7.4397e-07	0.695763	GMOY005762	7.4397e-07	1.06082
GMOY001734	360	238	1.70243e-07	0.526725	0.803092	GMOY007331	6.1941e-09	0.695582	GMOY007331	6.1941e-09	1.06055
GMOY001735	613	1867	2.65656e-105	2.42657	3.69977	GMOY004810	0.00495853	0.695429	GMOY004810	0.00495853	1.06031
GMOY001736	1663	2275	0.00261781	1.08993	1.6618	GMOY005495	0.0271683	0.695325	GMOY005495	0.0271683	1.06015
GMOY001737	292	371	1	1.01228	1.54341	GMOY010209	0.0151793	0.695257	GMOY010209	0.0151793	1.06005
GMOY001738	1893	2815	2.73066e-13	1.18478	1.80642	GMOY010490	0.0143042	0.694806	GMOY010490	0.0143042	1.05936
GMOY001739	3	2	1	0.531151	0.809841	GMOY002291	0.00252209	0.694667	GMOY002291	0.00252209	1.05915
GMOY001740	7160	9775	1.91405e-22	1.08771	1.65842	GMOY005314	1.66406e-17	0.694641	GMOY005314	1.66406e-17	1.05911
GMOY001741	0	0	1	---DIVBYZERO---	---DIVBYZERO---	GMOY006033	5.27995e-05	0.694561	GMOY006033	5.27995e-05	1.05899
GMOY001742	4	9	1	1.79264	2.73321	GMOY006424	1.89447e-07	0.694093	GMOY006424	1.89447e-07	1.05828
GMOY001743	2488	1798	6.64409e-49	0.57577	0.87787	GMOY001193	4.80146e-05	0.694007	GMOY001193	4.80146e-05	1.05814
GMOY001744	201	161	1	0.638174	0.973017	GMOY000013	7.63062e-07	0.693991	GMOY000013	7.63062e-07	1.05812
GMOY001745	147	146	1	0.791307	1.2065	GMOY009484	2.19001e-11	0.693632	GMOY009484	2.19001e-11	1.05757
GMOY001746	0	0	1	---DIVBYZERO---	---DIVBYZERO---	GMOY006542	1.49393e-06	0.693153	GMOY006542	1.49393e-06	1.05684
GMOY001747	751	673	0.0189343	0.713978	1.08859	GMOY011648	0.0129896	0.692861	GMOY011648	0.0129896	1.0564
GMOY001748	1243	1985	3.35572e-15	1.27233	1.9399	GMOY011969	1.36994e-12	0.692614	GMOY011969	1.36994e-12	1.05602
GMOY001749	0	0	1	---DIVBYZERO---	---DIVBYZERO---	GMOY001341	1.75337e-05	0.692482	GMOY001341	1.75337e-05	1.05582
GMOY001750	296	336	1	0.904393	1.37892	GMOY005411	2.70856e-05	0.692475	GMOY005411	2.70856e-05	1.05581
GMOY001751	0	0	1	---DIVBYZERO---	---DIVBYZERO---	GMOY007919	4.83995e-09	0.692077	GMOY007919	4.83995e-09	1.0552
GMOY001752	238	85	3.00363e-19	0.284545	0.433843	GMOY008263	8.28807e-06	0.69162	GMOY008263	8.28807e-06	1.05451
GMOY001753	2	3	1	1.19509	1.82214	GMOY011821	1.66784e-11	0.69149	GMOY011821	1.66784e-11	1.05431
GMOY001754	134	155	1	0.921587	1.40513	GMOY003605	0.000558945	0.691383	GMOY003605	0.000558945	1.05414
GMOY001755	5	2	1	0.318691	0.485904	GMOY009640	4.70354e-08	0.691343	GMOY009640	4.70354e-08	1.05408
GMOY001756	1618	1144	9.02836e-34	0.563322	0.858891	GMOY011046	0.000229019	0.691335	GMOY011046	0.000229019	1.05407
GMOY001757	328	270	0.429787	0.655842	0.999956	GMOY000747	5.18346e-27	0.691153	GMOY000747	5.18346e-27	1.05379
GMOY001758	1950	1735	2.00329e-11	0.708883	1.08083	GMOY006094	1.70185e-19	0.691111	GMOY006094	1.70185e-19	1.05373
GMOY001759	86	66	1	0.611442	0.932258	GMOY004172	5.53909e-22	0.690957	GMOY004172	5.53909e-22	1.05349
GMOY001760	1	1	1	0.796727	1.21476	GMOY006299	0.000180802	0.690815	GMOY006299	0.000180802	1.05328
GMOY001761	2	0	1	0	0	GMOY001257	0.00103355	0.690568	GMOY001257	0.00103355	1.0529
GMOY001762	18	27	1	1.19509	1.82214	GMOY001575	0.0110743	0.690411	GMOY001575	0.0110743	1.05266
GMOY001763	0	0	1	---DIVBYZERO---	---DIVBYZERO---	GMOY000757	3.9903e-06	0.690183	GMOY000757	3.9903e-06	1.05231
GMOY001764	9	88	4.55919e-11	7.79022	11.8777	GMOY004938	8.70229e-63	0.690079	GMOY004938	8.70229e-63	1.05216
GMOY001765	0	0	1	---DIVBYZERO---	---DIVBYZERO---	GMOY011964	0.00219735	0.689585	GMOY011964	0.00219735	1.0514
GMOY001766	0	0	1	---DIVBYZERO---	---DIVBYZERO---	GMOY009931	3.49249e-23	0.689444	GMOY009931	3.49249e-23	1.05119
GMOY001767	2	1	1	0.398364	0.60738	GMOY012173	3.14737e-07	0.689421	GMOY012173	3.14737e-07	1.05115
GMOY001768	0	0	1	---DIVBYZERO---	---DIVBYZERO---	GMOY000340	2.10945e-18	0.689115	GMOY000340	2.10945e-18	1.05069
GMOY001769	1	0	1	0	0	GMOY002212	0.000176555	0.688877	GMOY002212	0.000176555	1.05032
GMOY001770	536	295	1.3459e-21	0.438497	0.668572	GMOY007379	2.20214e-06	0.688749	GMOY007379	2.20214e-06	1.05013
GMOY001771	25	17	1	0.541774	0.826037	GMOY008924	5.06938e-05	0.688619	GMOY008924	5.06938e-05	1.04993
GMOY001772	0	1	1	---DIVBYZERO---	---DIVBYZERO---	GMOY010377	2.63344e-17	0.688495	GMOY010377	2.63344e-17	1.04974
GMOY001773	98	17	8.24993e-14	0.138208	0.210724	GMOY007136	4.03499e-17	0.688451	GMOY007136	4.03499e-17	1.04967
GMOY001774	4	5	1	0.995909	1.51845	GMOY004587	0.000247356	0.688173	GMOY004587	0.000247356	1.04925
GMOY001775	1	0	1	0	0	GMOY009257	1.81826e-11	0.68815	GMOY009257	1.81826e-11	1.04921
GMOY001776	59369	98816	< 1.0E-302	1.3261	2.02189	GMOY003465	5.54959e-06	0.688119	GMOY003465	5.54959e-06	1.04917
GMOY001777	1	1	1	0.796727	1.21476	GMOY007433	2.43944e-15	0.687923	GMOY007433	2.43944e-15	1.04887
GMOY001778	719	56	1.07039e-165	0.0620538	0.0946128	GMOY007301	3.59353e-11	0.687921	GMOY007301	3.59353e-11	1.04886
GMOY001779	0	1	1	---DIVBYZERO---	---DIVBYZERO---	GMOY001516	6.04453e-05	0.687915	GMOY001516	6.04453e-05	1.04886
GMOY001780	435	511	1	0.935925	1.42699	GMOY000930	2.84631e-08	0.687524	GMOY000930	2.84631e-08	1.04826
GMOY001781	1	0	1	0	0	GMOY003276	2.06693e-13	0.687364	GMOY003276	2.06693e-13	1.04802
GMOY001782	2027	1695	6.33347e-19	0.666232	1.0158	GMOY000682	5.13441e-49	0.687218	GMOY000682	5.13441e-49	1.04779
GMOY001783	531	473	0.488537	0.709702	1.08208	GMOY008460	2.36439e-35	0.687064	GMOY008460	2.36439e-35	1.04756
GMOY001784	17	5	1	0.234331	0.357283	GMOY010035	3.11923e-06	0.686779	GMOY010035	3.11923e-06	1.04712
GMOY001785	2	1	1	0.398364	0.60738	GMOY006532	1.34317e-64	0.68665	GMOY006532	1.34317e-64	1.04693
GMOY001786	19	16	1	0.670928	1.02296	GMOY006060	9.9532e-06	0.686424	GMOY006060	9.9532e-06	1.04658
GMOY001787	237	188	1	0.632003	0.963608	GMOY012189	2.79652e-12	0.686124	GMOY012189	2.79652e-12	1.04613
GMOY001788	129	144	1	0.88937	1.35601	GMOY006447	1.25496e-06	0.686092	GMOY006447	1.25496e-06	1.04608
GMOY001789	682	1147	6.39755e-11	1.33995	2.04301	GMOY005183	0.00201333	0.685746	GMOY005183	0.00201333	1.04555
GMOY001790	5	0	1	0	0	GMOY001335	7.37985e-12	0.685383	GMOY001335	7.37985e-12	1.045
GMOY001791	0	0	1	---DIVBYZERO---	---DIVBYZERO---	GMOY007322	0.00565742	0.685261	GMOY007322	0.00565742	1.04481
GMOY001792	0	0	1	---DIVBYZERO---	---DIVBYZERO---	GMOY004615	6.1404e-08	0.685049	GMOY004615	6.1404e-08	1.04449
GMOY001793	0	0	1	---DIVBYZERO---	---DIVBYZERO---	GMOY004289	7.25343e-22	0.684217	GMOY004289	7.25343e-22	1.04322
GMOY001794	2	3	1	1.19509	1.82214	GMOY007866	0.00153632	0.68375	GMOY007866	0.00153632	1.04251
GMOY001795	82	30	0.000135951	0.291486	0.444425	GMOY007623	0.000421528	0.683678	GMOY007623	0.000421528	1.0424
GMOY001796	1	5	1	3.98364	6.0738	GMOY002582	6.15728e-113	0.683588	GMOY002582	6.15728e-113	1.04226
GMOY001797	668	624	1	0.744248	1.13475	GMOY007672	3.09363e-13	0.68337	GMOY007672	3.09363e-13	1.04193
GMOY001798	1166	1405	1	0.960036	1.46376	GMOY001568	1.91778e-146	0.683311	GMOY001568	1.91778e-146	1.04184
GMOY001799	8478	11683	1.29033e-30	1.09792	1.67399	GMOY002429	0.033905	0.682909	GMOY002429	0.033905	1.04122
GMOY001800	1306	1019	3.58338e-17	0.621642	0.947811	GMOY009527	0.00753607	0.68253	GMOY009527	0.00753607	1.04065
GMOY001801	269	229	1	0.678255	1.03413	GMOY001686	7.67022e-35	0.682292	GMOY001686	7.67022e-35	1.04028
GMOY001802	0	0	1	---DIVBYZERO---	---DIVBYZERO---	GMOY010442	0.022717	0.682288	GMOY010442	0.022717	1.04028
GMOY001803	613	1875	1.52219e-106	2.43697	3.71562	GMOY004984	2.90554e-07	0.682272	GMOY004984	2.90554e-07	1.04025
GMOY001804	204	559	1.41773e-24	2.18319	3.32868	GMOY011645	0.000322909	0.68199	GMOY011645	0.000322909	1.03982
GMOY001805	1208	1680	0.0128897	1.10803	1.6894	GMOY003092	6.27992e-34	0.681987	GMOY003092	6.27992e-34	1.03982
GMOY001806	8482	10993	5.03612e-11	1.03259	1.57438	GMOY003087	0.000424754	0.681656	GMOY003087	0.000424754	1.03931
GMOY001807	2	0	1	0	0	GMOY011378	5.07461e-08	0.681613	GMOY011378	5.07461e-08	1.03925
GMOY001808	456	268	4.49952e-15	0.468252	0.713938	GMOY011701	0.00011494	0.681611	GMOY011701	0.00011494	1.03924
GMOY001809	1294	1360	1	0.837364	1.27672	GMOY000297	4.87045e-08	0.681411	GMOY000297	4.87045e-08	1.03894
GMOY001810	4	1	1	0.199182	0.30369	GMOY001822	3.34336e-16	0.681271	GMOY001822	3.34336e-16	1.03873
GMOY001811	7546	9316	0.376551	0.983608	1.4997	GMOY006545	4.14802e-05	0.681259	GMOY006545	4.14802e-05	1.03871
GMOY001812	703	241	6.78701e-65	0.273131	0.41644	GMOY009026	0.000466733	0.681163	GMOY009026	0.000466733	1.03856
GMOY001813	1787	1586	1.83561e-10	0.707112	1.07813	GMOY004644	5.74903e-48	0.681151	GMOY004644	5.74903e-48	1.03854
GMOY001814	1026	1932	1.04679e-33	1.50027	2.28744	GMOY004275	5.09799e-31	0.681012	GMOY004275	5.09799e-31	1.03833
GMOY001815	3827	7145	7.14164e-127	1.48749	2.26796	GMOY004423	7.83603e-182	0.680776	GMOY004423	7.83603e-182	1.03797
GMOY001816	333	672	2.55907e-13	1.60781	2.45141	GMOY001173	0.000267009	0.680761	GMOY001173	0.000267009	1.03795
GMOY001817	88	185	0.0331324	1.67494	2.55376	GMOY000532	1.66308e-10	0.680715	GMOY000532	1.66308e-10	1.03788
GMOY001818	88	81	1	0.733351	1.11813	GMOY011422	1.15269e-29	0.680257	GMOY011422	1.15269e-29	1.03718
GMOY001819	2464	3585	1.73179e-14	1.1592	1.76742	GMOY011765	1.64459e-43	0.680153	GMOY011765	1.64459e-43	1.03702
GMOY001820	1825	3244	4.28013e-46	1.41621	2.15928	GMOY007245	1.75291e-05	0.680133	GMOY007245	1.75291e-05	1.03699
GMOY001821	513	543	1	0.843319	1.2858	GMOY012045	1.40866e-15	0.680072	GMOY012045	1.40866e-15	1.0369
GMOY001822	2015	1723	3.34336e-16	0.681271	1.03873	GMOY004584	8.64243e-12	0.679992	GMOY004584	8.64243e-12	1.03678
GMOY001823	573	609	1	0.846783	1.29108	GMOY000544	1.45245e-42	0.679922	GMOY000544	1.45245e-42	1.03667
GMOY001824	2716	4408	1.60474e-40	1.29307	1.97153	GMOY011471	4.50565e-08	0.679789	GMOY011471	4.50565e-08	1.03647
GMOY001825	2	0	1	0	0	GMOY002000	2.49324e-296	0.679578	GMOY002000	2.49324e-296	1.03615
GMOY001826	23	69	0.454193	2.39018	3.64428	GMOY006943	2.64823e-10	0.679475	GMOY006943	2.64823e-10	1.03599
GMOY001827	580	487	0.00220886	0.668976	1.01998	GMOY007774	7.35487e-05	0.678844	GMOY007774	7.35487e-05	1.03503
GMOY001828	5960	4327	2.6481e-118	0.578429	0.881925	GMOY007727	6.84796e-08	0.678774	GMOY007727	6.84796e-08	1.03492
GMOY001829	14	53	0.274665	3.01618	4.59874	GMOY002026	0.000971923	0.678295	GMOY002026	0.000971923	1.03419
GMOY001830	736	476	1.85144e-19	0.515275	0.785633	GMOY008614	0.0330221	0.678231	GMOY008614	0.0330221	1.03409
GMOY001831	3954	3630	9.16832e-20	0.731441	1.11522	GMOY000728	5.84935e-07	0.678015	GMOY000728	5.84935e-07	1.03376
GMOY001832	141	210	1	1.18661	1.80922	GMOY004635	5.75847e-19	0.677945	GMOY004635	5.75847e-19	1.03365
GMOY001833	1131	1195	1	0.841812	1.2835	GMOY003094	0.000143394	0.677908	GMOY003094	0.000143394	1.0336
GMOY001834	1	0	1	0	0	GMOY010285	7.02662e-13	0.677887	GMOY010285	7.02662e-13	1.03357
GMOY001835	17	7	1	0.328064	0.500196	GMOY001402	7.34314e-08	0.676885	GMOY001402	7.34314e-08	1.03204
GMOY001836	49	26	1	0.422753	0.644567	GMOY003703	8.27301e-12	0.676761	GMOY003703	8.27301e-12	1.03185
GMOY001837	139	117	1	0.670626	1.0225	GMOY009968	3.9907e-58	0.676519	GMOY009968	3.9907e-58	1.03148
GMOY001838	643	472	6.09679e-10	0.584845	0.891706	GMOY009808	0.00259188	0.675656	GMOY009808	0.00259188	1.03016
GMOY001839	149	264	0.335118	1.41165	2.15233	GMOY010443	3.75964e-06	0.675525	GMOY010443	3.75964e-06	1.02997
GMOY001840	195	251	1	1.02553	1.56362	GMOY003916	1.45899e-09	0.675486	GMOY003916	1.45899e-09	1.02991
GMOY001841	123	82	1	0.531151	0.809841	GMOY011604	4.44124e-145	0.675091	GMOY011604	4.44124e-145	1.0293
GMOY001842	1413	1113	8.01208e-18	0.627571	0.95685	GMOY003173	1.65517e-48	0.674779	GMOY003173	1.65517e-48	1.02883
GMOY001843	18	105	1.53283e-09	4.64757	7.0861	GMOY011234	4.20546e-33	0.67473	GMOY011234	4.20546e-33	1.02875
GMOY001844	1617	1763	1	0.868664	1.32444	GMOY009085	0.00785244	0.674706	GMOY009085	0.00785244	1.02872
GMOY001845	2546	3264	1	1.02141	1.55734	GMOY004957	9.41476e-236	0.67469	GMOY004957	9.41476e-236	1.02869
GMOY001846	169	78	5.05005e-08	0.36772	0.560659	GMOY008097	4.74793e-07	0.674655	GMOY008097	4.74793e-07	1.02864
GMOY001847	9	38	1	3.36396	5.12899	GMOY009536	2.56218e-06	0.674492	GMOY009536	2.56218e-06	1.02839
GMOY001848	7	2	1	0.227636	0.347075	GMOY005979	2.65499e-10	0.674248	GMOY005979	2.65499e-10	1.02802
GMOY001849	976	725	1.13472e-15	0.591831	0.902358	GMOY006998	9.94033e-06	0.674227	GMOY006998	9.94033e-06	1.02799
GMOY001850	1717	2234	1	1.03663	1.58053	GMOY005439	4.25937e-10	0.674106	GMOY005439	4.25937e-10	1.0278
GMOY001851	883	740	1.14786e-06	0.667699	1.01803	GMOY011346	8.25869e-17	0.67406	GMOY011346	8.25869e-17	1.02773
GMOY001852	786	728	0.212	0.737936	1.12512	GMOY002763	1.38455e-09	0.674004	GMOY002763	1.38455e-09	1.02765
GMOY001853	199	163	1	0.652596	0.995005	GMOY001347	0.000494852	0.67379	GMOY001347	0.000494852	1.02732
GMOY001854	1	0	1	0	0	GMOY001254	9.28326e-13	0.673756	GMOY001254	9.28326e-13	1.02727
GMOY001855	0	0	1	---DIVBYZERO---	---DIVBYZERO---	GMOY011744	2.34522e-21	0.673309	GMOY011744	2.34522e-21	1.02659
GMOY001856	0	0	1	---DIVBYZERO---	---DIVBYZERO---	GMOY007694	1.19333e-06	0.673157	GMOY007694	1.19333e-06	1.02635
GMOY001857	0	0	1	---DIVBYZERO---	---DIVBYZERO---	GMOY004403	9.77375e-23	0.673135	GMOY004403	9.77375e-23	1.02632
GMOY001858	1	0	1	0	0	GMOY006655	0.000110878	0.673059	GMOY006655	0.000110878	1.02621
GMOY001859	0	0	1	---DIVBYZERO---	---DIVBYZERO---	GMOY008350	1.087e-10	0.672952	GMOY008350	1.087e-10	1.02604
GMOY001860	3966	4298	1	0.863422	1.31645	GMOY004999	0.010413	0.672659	GMOY004999	0.010413	1.0256
GMOY001861	0	1	1	---DIVBYZERO---	---DIVBYZERO---	GMOY010354	2.20009e-19	0.672353	GMOY010354	2.20009e-19	1.02513
GMOY001862	668	547	2.57305e-05	0.65241	0.994722	GMOY011688	2.77253e-06	0.67221	GMOY011688	2.77253e-06	1.02491
GMOY001863	0	0	1	---DIVBYZERO---	---DIVBYZERO---	GMOY009397	1.97963e-07	0.671354	GMOY009397	1.97963e-07	1.02361
GMOY001864	0	0	1	---DIVBYZERO---	---DIVBYZERO---	GMOY012076	4.03101e-11	0.671333	GMOY012076	4.03101e-11	1.02357
GMOY001865	1	0	1	0	0	GMOY009294	0.000408586	0.671305	GMOY009294	0.000408586	1.02353
GMOY001866	0	0	1	---DIVBYZERO---	---DIVBYZERO---	GMOY002025	2.39644e-63	0.671263	GMOY002025	2.39644e-63	1.02347
GMOY001867	1	1	1	0.796727	1.21476	GMOY007480	7.62463e-06	0.670979	GMOY007480	7.62463e-06	1.02303
GMOY001868	0	0	1	---DIVBYZERO---	---DIVBYZERO---	GMOY000485	7.44126e-07	0.670015	GMOY000485	7.44126e-07	1.02156
GMOY001869	0	0	1	---DIVBYZERO---	---DIVBYZERO---	GMOY001892	1.67058e-07	0.669772	GMOY001892	1.67058e-07	1.02119
GMOY001870	0	0	1	---DIVBYZERO---	---DIVBYZERO---	GMOY010603	2.3444e-07	0.669713	GMOY010603	2.3444e-07	1.0211
GMOY001871	1	0	1	0	0	GMOY010186	1.78571e-36	0.669646	GMOY010186	1.78571e-36	1.021
GMOY001872	0	0	1	---DIVBYZERO---	---DIVBYZERO---	GMOY005383	1.25866e-08	0.669457	GMOY005383	1.25866e-08	1.02071
GMOY001873	0	0	1	---DIVBYZERO---	---DIVBYZERO---	GMOY001474	8.08036e-09	0.669135	GMOY001474	8.08036e-09	1.02022
GMOY001874	751	762	1	0.808397	1.23255	GMOY007673	9.92079e-08	0.669123	GMOY007673	9.92079e-08	1.0202
GMOY001875	1	1	1	0.796727	1.21476	GMOY008879	0.00558821	0.669075	GMOY008879	0.00558821	1.02013
GMOY001876	0	0	1	---DIVBYZERO---	---DIVBYZERO---	GMOY001827	0.00220886	0.668976	GMOY001827	0.00220886	1.01998
GMOY001877	0	0	1	---DIVBYZERO---	---DIVBYZERO---	GMOY011950	7.54558e-13	0.668864	GMOY011950	7.54558e-13	1.01981
GMOY001878	347	236	2.81937e-06	0.541866	0.826177	GMOY007214	4.48931e-11	0.668693	GMOY007214	4.48931e-11	1.01955
GMOY001879	190	237	1	0.993812	1.51525	GMOY003329	5.56748e-108	0.668119	GMOY003329	5.56748e-108	1.01867
GMOY001880	417	386	1	0.737498	1.12445	GMOY012009	1.79127e-06	0.668075	GMOY012009	1.79127e-06	1.01861
GMOY001881	2547	4447	2.79288e-59	1.39107	2.12094	GMOY008781	5.58348e-27	0.667977	GMOY008781	5.58348e-27	1.01846
GMOY001882	652	701	1	0.856604	1.30605	GMOY000303	0.043652	0.667717	GMOY000303	0.043652	1.01806
GMOY001883	391	509	1	1.03717	1.58136	GMOY001851	1.14786e-06	0.667699	GMOY001851	1.14786e-06	1.01803
GMOY001884	894	660	1.59568e-14	0.588188	0.896803	GMOY005754	2.66031e-06	0.667376	GMOY005754	2.66031e-06	1.01754
GMOY001885	782	913	1	0.930194	1.41826	GMOY009639	3.1769e-08	0.667298	GMOY009639	3.1769e-08	1.01742
GMOY001886	5932	4868	5.48218e-67	0.653821	0.996874	GMOY000171	1.51023e-20	0.66685	GMOY000171	1.51023e-20	1.01674
GMOY001887	138	139	1	0.8025	1.22356	GMOY002358	1.45344e-07	0.6667	GMOY002358	1.45344e-07	1.01651
GMOY001888	485	450	1	0.739231	1.1271	GMOY010828	0.000409071	0.66624	GMOY010828	0.000409071	1.01581
GMOY001889	3	2	1	0.531151	0.809841	GMOY001782	6.33347e-19	0.666232	GMOY001782	6.33347e-19	1.0158
GMOY001890	391	490	1	0.998456	1.52233	GMOY009648	0.000859254	0.666138	GMOY009648	0.000859254	1.01565
GMOY001891	541	601	1	0.885089	1.34948	GMOY008760	2.33673e-08	0.666002	GMOY008760	2.33673e-08	1.01545
GMOY001892	979	823	1.67058e-07	0.669772	1.02119	GMOY003692	0.0163541	0.665579	GMOY003692	0.0163541	1.0148
GMOY001893	620	562	0.382366	0.722195	1.10112	GMOY011933	9.27695e-16	0.665561	GMOY011933	9.27695e-16	1.01477
GMOY001894	24	42	1	1.39427	2.12583	GMOY011815	0.0405692	0.665125	GMOY011815	0.0405692	1.01411
GMOY001895	0	0	1	---DIVBYZERO---	---DIVBYZERO---	GMOY008000	1.33606e-15	0.665037	GMOY008000	1.33606e-15	1.01397
GMOY001896	0	0	1	---DIVBYZERO---	---DIVBYZERO---	GMOY001729	0.000341333	0.664985	GMOY001729	0.000341333	1.01389
GMOY001897	1903	2579	0.00217962	1.07975	1.64628	GMOY008944	8.16872e-13	0.664682	GMOY008944	8.16872e-13	1.01343
GMOY001898	325	293	1	0.71828	1.09515	GMOY001963	8.57825e-17	0.664678	GMOY001963	8.57825e-17	1.01343
GMOY001899	779	752	1	0.769113	1.17266	GMOY004588	0.000468547	0.664581	GMOY004588	0.000468547	1.01328
GMOY001900	636	585	0.840049	0.732839	1.11735	GMOY005745	2.08171e-42	0.664511	GMOY005745	2.08171e-42	1.01317
GMOY001901	2	0	1	0	0	GMOY011890	0.00291448	0.663939	GMOY011890	0.00291448	1.0123
GMOY001902	0	0	1	---DIVBYZERO---	---DIVBYZERO---	GMOY010007	4.82671e-10	0.663939	GMOY010007	4.82671e-10	1.0123
GMOY001903	2	2	1	0.796727	1.21476	GMOY001146	6.13857e-26	0.663788	GMOY001146	6.13857e-26	1.01207
GMOY001904	0	0	1	---DIVBYZERO---	---DIVBYZERO---	GMOY009424	5.36093e-21	0.663265	GMOY009424	5.36093e-21	1.01127
GMOY001905	0	0	1	---DIVBYZERO---	---DIVBYZERO---	GMOY008090	0.0182657	0.663093	GMOY008090	0.0182657	1.01101
GMOY001906	0	0	1	---DIVBYZERO---	---DIVBYZERO---	GMOY008089	1.84965e-14	0.663004	GMOY008089	1.84965e-14	1.01087
GMOY001907	0	0	1	---DIVBYZERO---	---DIVBYZERO---	GMOY000556	0.000242874	0.662687	GMOY000556	0.000242874	1.01039
GMOY001908	978	994	1	0.809761	1.23463	GMOY010001	6.0701e-09	0.662677	GMOY010001	6.0701e-09	1.01038
GMOY001909	515	449	0.162205	0.694622	1.05908	GMOY002366	3.44907e-05	0.662636	GMOY002366	3.44907e-05	1.01031
GMOY001910	0	1	1	---DIVBYZERO---	---DIVBYZERO---	GMOY000976	3.32947e-09	0.66258	GMOY000976	3.32947e-09	1.01023
GMOY001911	0	0	1	---DIVBYZERO---	---DIVBYZERO---	GMOY003981	7.04556e-32	0.662504	GMOY003981	7.04556e-32	1.01011
GMOY001912	0	0	1	---DIVBYZERO---	---DIVBYZERO---	GMOY010699	0.00158523	0.662288	GMOY010699	0.00158523	1.00978
GMOY001913	619	913	0.0391483	1.17514	1.79172	GMOY006133	6.865e-85	0.662247	GMOY006133	6.865e-85	1.00972
GMOY001914	283	233	1	0.655963	1.00014	GMOY010003	2.3913e-10	0.662136	GMOY010003	2.3913e-10	1.00955
GMOY001915	0	0	1	---DIVBYZERO---	---DIVBYZERO---	GMOY004081	3.74032e-05	0.662069	GMOY004081	3.74032e-05	1.00945
GMOY001916	18	39	1	1.72624	2.63198	GMOY000262	1.92572e-16	0.662017	GMOY000262	1.92572e-16	1.00937
GMOY001917	779	424	1.8734e-33	0.433649	0.661179	GMOY001060	1.19271e-42	0.661777	GMOY001060	1.19271e-42	1.009
GMOY001918	679	657	1	0.770913	1.1754	GMOY009418	1.36499e-43	0.661692	GMOY009418	1.36499e-43	1.00887
GMOY001919	0	0	1	---DIVBYZERO---	---DIVBYZERO---	GMOY009282	1.04657e-14	0.661386	GMOY009282	1.04657e-14	1.00841
GMOY001920	12853	17438	7.88174e-39	1.08094	1.6481	GMOY008035	4.59919e-14	0.661193	GMOY008035	4.59919e-14	1.00811
GMOY001921	0	0	1	---DIVBYZERO---	---DIVBYZERO---	GMOY002548	0.000262945	0.660762	GMOY002548	0.000262945	1.00746
GMOY001922	4	11	1	2.191	3.34059	GMOY001472	0.0012831	0.660631	GMOY001472	0.0012831	1.00726
GMOY001923	29	34	1	0.934094	1.4242	GMOY005858	0.00185895	0.660559	GMOY005858	0.00185895	1.00715
GMOY001924	608	306	2.37384e-30	0.400984	0.611376	GMOY001704	1.33306e-09	0.660541	GMOY001704	1.33306e-09	1.00712
GMOY001925	956	1456	3.90791e-07	1.21343	1.8501	GMOY005903	2.80632e-23	0.660508	GMOY005903	2.80632e-23	1.00707
GMOY001926	129	124	1	0.765846	1.16768	GMOY002443	1.74192e-12	0.660499	GMOY002443	1.74192e-12	1.00706
GMOY001927	0	1	1	---DIVBYZERO---	---DIVBYZERO---	GMOY007382	5.21065e-163	0.660495	GMOY007382	5.21065e-163	1.00705
GMOY001928	0	0	1	---DIVBYZERO---	---DIVBYZERO---	GMOY005401	6.08384e-06	0.660472	GMOY005401	6.08384e-06	1.00701
GMOY001929	0	1	1	---DIVBYZERO---	---DIVBYZERO---	GMOY007440	0.000379857	0.660445	GMOY007440	0.000379857	1.00697
GMOY001930	2	2	1	0.796727	1.21476	GMOY013100	3.47908e-13	0.660371	GMOY013100	3.47908e-13	1.00686
GMOY001931	64	53	1	0.65979	1.00597	GMOY011198	1.41852e-68	0.660074	GMOY011198	1.41852e-68	1.00641
GMOY001932	19	28	1	1.17412	1.79017	GMOY003523	0.00206432	0.659767	GMOY003523	0.00206432	1.00594
GMOY001933	5899	6693	1	0.903966	1.37827	GMOY005467	4.98942e-55	0.659765	GMOY005467	4.98942e-55	1.00594
GMOY001934	3	2	1	0.531151	0.809841	GMOY004110	6.15641e-28	0.659744	GMOY004110	6.15641e-28	1.0059
GMOY001935	0	0	1	---DIVBYZERO---	---DIVBYZERO---	GMOY005791	3.02324e-05	0.659595	GMOY005791	3.02324e-05	1.00568
GMOY001936	1011	687	2.12496e-23	0.541396	0.825461	GMOY007734	2.90125e-08	0.659389	GMOY007734	2.90125e-08	1.00536
GMOY001937	95	133	1	1.11542	1.70067	GMOY009771	3.54163e-05	0.65936	GMOY009771	3.54163e-05	1.00532
GMOY001938	0	0	1	---DIVBYZERO---	---DIVBYZERO---	GMOY011976	5.25443e-121	0.659149	GMOY011976	5.25443e-121	1.005
GMOY001939	0	0	1	---DIVBYZERO---	---DIVBYZERO---	GMOY007225	2.67689e-08	0.659133	GMOY007225	2.67689e-08	1.00497
GMOY001940	206	677	2.75566e-41	2.61837	3.9922	GMOY006993	1.21964e-11	0.658552	GMOY006993	1.21964e-11	1.00409
GMOY001941	12030	13205	0.363713	0.874545	1.33341	GMOY011763	1.76361e-08	0.658237	GMOY011763	1.76361e-08	1.00361
GMOY001942	596	284	3.12237e-33	0.379648	0.578846	GMOY012097	0.000314183	0.657763	GMOY012097	0.000314183	1.00288
GMOY001943	32	62	1	1.54366	2.3536	GMOY007437	0.00662102	0.657668	GMOY007437	0.00662102	1.00274
GMOY001944	1162	1167	1	0.800155	1.21999	GMOY003422	2.2396e-10	0.657493	GMOY003422	2.2396e-10	1.00247
GMOY001945	544	534	1	0.782081	1.19243	GMOY005447	2.45263e-88	0.657464	GMOY005447	2.45263e-88	1.00243
GMOY001946	601	3642	< 1.0E-302	4.82809	7.36133	GMOY004470	1.07122e-09	0.657392	GMOY004470	1.07122e-09	1.00232
GMOY001947	0	0	1	---DIVBYZERO---	---DIVBYZERO---	GMOY011600	7.51536e-22	0.657029	GMOY011600	7.51536e-22	1.00176
GMOY001948	1	0	1	0	0	GMOY003670	0.00114982	0.656976	GMOY003670	0.00114982	1.00168
GMOY001949	1	0	1	0	0	GMOY006850	0.000750092	0.656628	GMOY006850	0.000750092	1.00115
GMOY001950	1	0	1	0	0	GMOY011318	6.11369e-09	0.656222	GMOY011318	6.11369e-09	1.00053
GMOY001951	546	355	1.69149e-13	0.518019	0.789817	GMOY010722	1.65246e-08	0.65603	GMOY010722	1.65246e-08	1.00024
GMOY001952	890	795	0.00143409	0.711683	1.0851	GMOY000473	1.03321e-41	0.655872	GMOY000473	1.03321e-41	1
GMOY001953	2	3	1	1.19509	1.82214	GMOY005418	1.20598e-24	0.655869	GMOY005418	1.20598e-24	0.999996
GMOY001954	0	0	1	---DIVBYZERO---	---DIVBYZERO---	GMOY011144	3.10684e-06	0.65576	GMOY011144	3.10684e-06	0.999829
GMOY001955	60	25	0.11962	0.33197	0.50615	GMOY011477	1.98467e-09	0.65572	GMOY011477	1.98467e-09	0.999769
GMOY001956	118	101	1	0.681944	1.03975	GMOY003651	1.5685e-06	0.65529	GMOY003651	1.5685e-06	0.999114
GMOY001957	1099	1267	1	0.91852	1.40046	GMOY004516	7.26526e-14	0.655099	GMOY004516	7.26526e-14	0.998822
GMOY001958	0	0	1	---DIVBYZERO---	---DIVBYZERO---	GMOY007068	8.10505e-16	0.654997	GMOY007068	8.10505e-16	0.998666
GMOY001959	0	0	1	---DIVBYZERO---	---DIVBYZERO---	GMOY002265	5.91258e-05	0.654978	GMOY002265	5.91258e-05	0.998638
GMOY001960	0	0	1	---DIVBYZERO---	---DIVBYZERO---	GMOY006818	1.45152e-25	0.654608	GMOY006818	1.45152e-25	0.998074
GMOY001961	6	1	1	0.132788	0.20246	GMOY007973	1.71837e-82	0.653882	GMOY007973	1.71837e-82	0.996967
GMOY001962	546	513	1	0.748573	1.14134	GMOY001886	5.48218e-67	0.653821	GMOY001886	5.48218e-67	0.996874
GMOY001963	1798	1500	8.57825e-17	0.664678	1.01343	GMOY007227	3.19864e-22	0.653725	GMOY007227	3.19864e-22	0.996727
GMOY001964	8	3	1	0.298773	0.455535	GMOY010754	2.54123e-78	0.653279	GMOY010754	2.54123e-78	0.996047
GMOY001965	1089	446	2.17671e-80	0.3263	0.497505	GMOY008138	0.0108547	0.653141	GMOY008138	0.0108547	0.995837
GMOY001966	108	134	1	0.988532	1.5072	GMOY006656	0.000552417	0.653032	GMOY006656	0.000552417	0.99567
GMOY001967	1804	2195	1	0.96941	1.47805	GMOY001039	0.00231778	0.652721	GMOY001039	0.00231778	0.995197
GMOY001968	0	0	1	---DIVBYZERO---	---DIVBYZERO---	GMOY011173	3.19446e-56	0.652481	GMOY011173	3.19446e-56	0.99483
GMOY001969	0	0	1	---DIVBYZERO---	---DIVBYZERO---	GMOY004662	7.65687e-27	0.652453	GMOY004662	7.65687e-27	0.994788
GMOY001970	486	237	2.13414e-25	0.388527	0.592383	GMOY001862	2.57305e-05	0.65241	GMOY001862	2.57305e-05	0.994722
GMOY001971	5	2	1	0.318691	0.485904	GMOY004233	0.000959094	0.652274	GMOY004233	0.000959094	0.994514
GMOY001972	18	6	1	0.265576	0.40492	GMOY008553	7.78488e-61	0.652112	GMOY008553	7.78488e-61	0.994268
GMOY001973	13	12	1	0.73544	1.12132	GMOY008702	0.00176334	0.652009	GMOY008702	0.00176334	0.994111
GMOY001974	26	34	1	1.04187	1.58853	GMOY003783	1.82707e-07	0.651954	GMOY003783	1.82707e-07	0.994026
GMOY001975	537	741	1	1.09939	1.67623	GMOY006796	0.000106381	0.651749	GMOY006796	0.000106381	0.993714
GMOY001976	2240	3844	5.50528e-47	1.36724	2.08462	GMOY005884	0.00107016	0.651732	GMOY005884	0.00107016	0.993688
GMOY001977	1264	1596	1	1.00599	1.53383	GMOY013022	0.0420888	0.651687	GMOY013022	0.0420888	0.99362
GMOY001978	666	785	1	0.939085	1.43181	GMOY000033	6.89339e-17	0.651421	GMOY000033	6.89339e-17	0.993215
GMOY001979	452	745	2.7927e-05	1.31319	2.00221	GMOY002256	0.00597487	0.651401	GMOY002256	0.00597487	0.993184
GMOY001980	212	115	3.21095e-07	0.432187	0.65895	GMOY000660	3.71411e-06	0.650971	GMOY000660	3.71411e-06	0.992528
GMOY001981	725	818	1	0.898928	1.37059	GMOY001512	1.3163e-29	0.650646	GMOY001512	1.3163e-29	0.992032
GMOY001982	88	236	2.28333e-08	2.13668	3.25777	GMOY005675	0.00114443	0.650483	GMOY005675	0.00114443	0.991784
GMOY001983	286	517	1.03853e-05	1.44024	2.19591	GMOY005662	1.69925e-10	0.650254	GMOY005662	1.69925e-10	0.991434
GMOY001984	1311	1383	1	0.840483	1.28148	GMOY000120	0.00141249	0.650167	GMOY000120	0.00141249	0.991302
GMOY001985	56	41	1	0.583318	0.889378	GMOY008676	2.09384e-60	0.650102	GMOY008676	2.09384e-60	0.991204
GMOY001986	793	1348	4.52057e-14	1.35434	2.06494	GMOY006747	3.96676e-05	0.649831	GMOY006747	3.96676e-05	0.990789
GMOY001987	3022	5322	3.7333e-74	1.4031	2.1393	GMOY009406	2.40148e-242	0.649793	GMOY009406	2.40148e-242	0.990732
GMOY001988	166	195	1	0.935914	1.42698	GMOY001033	1.86188e-13	0.649723	GMOY001033	1.86188e-13	0.990625
GMOY001989	1688	3976	1.18351e-138	1.87665	2.86131	GMOY000857	4.3516e-43	0.649711	GMOY000857	4.3516e-43	0.990607
GMOY001990	13	23	1	1.40959	2.14919	GMOY006461	2.03026e-11	0.649596	GMOY006461	2.03026e-11	0.990432
GMOY001991	495	521	1	0.838575	1.27857	GMOY004314	3.94819e-07	0.649517	GMOY004314	3.94819e-07	0.990311
GMOY001992	15	21	1	1.11542	1.70067	GMOY010375	6.9083e-11	0.649372	GMOY010375	6.9083e-11	0.990091
GMOY001993	1372	1346	0.228329	0.781629	1.19174	GMOY002883	2.91815e-25	0.649263	GMOY002883	2.91815e-25	0.989924
GMOY001994	467	685	0.954499	1.16865	1.78182	GMOY005051	4.49887e-05	0.649232	GMOY005051	4.49887e-05	0.989876
GMOY001995	0	0	1	---DIVBYZERO---	---DIVBYZERO---	GMOY011720	5.75549e-40	0.649168	GMOY011720	5.75549e-40	0.989779
GMOY001996	3273	2024	2.75074e-108	0.49269	0.751199	GMOY007860	2.32158e-15	0.648903	GMOY007860	2.32158e-15	0.989375
GMOY001997	1017	1453	0.00301993	1.13829	1.73554	GMOY013096	2.46979e-09	0.648881	GMOY013096	2.46979e-09	0.989341
GMOY001998	419	488	1	0.92793	1.4148	GMOY009934	0.000104057	0.64884	GMOY009934	0.000104057	0.989278
GMOY001999	98	118	1	0.959324	1.46267	GMOY006659	9.87556e-26	0.648507	GMOY006659	9.87556e-26	0.988771
GMOY002000	31849	27166	2.49324e-296	0.679578	1.03615	GMOY010606	1.48963e-06	0.648474	GMOY010606	1.48963e-06	0.988721
GMOY002001	16	15	1	0.746932	1.13884	GMOY011927	0.000276456	0.648137	GMOY011927	0.000276456	0.988207
GMOY002002	7	20	1	2.27636	3.47075	GMOY006954	1.46568e-17	0.648102	GMOY006954	1.46568e-17	0.988154
GMOY002003	5	8	1	1.27476	1.94362	GMOY006807	3.27871e-12	0.647881	GMOY006807	3.27871e-12	0.987816
GMOY002004	17	479	1.23968e-100	22.449	34.2277	GMOY000076	9.21548e-15	0.647838	GMOY000076	9.21548e-15	0.987751
GMOY002005	14	24	1	1.36582	2.08245	GMOY010233	2.76343e-09	0.647549	GMOY010233	2.76343e-09	0.987311
GMOY002006	592	324	1.78075e-24	0.436047	0.664835	GMOY011826	4.59077e-16	0.64744	GMOY011826	4.59077e-16	0.987145
GMOY002007	2201	7118	< 1.0E-302	2.5766	3.92852	GMOY005127	7.31999e-06	0.647414	GMOY005127	7.31999e-06	0.987104
GMOY002008	727	2970	3.05626e-248	3.25485	4.96264	GMOY005966	9.87329e-07	0.647341	GMOY005966	9.87329e-07	0.986993
GMOY002009	41	31	1	0.602403	0.918478	GMOY007317	0.00360567	0.647235	GMOY007317	0.00360567	0.986831
GMOY002010	301	373	1	0.987306	1.50533	GMOY010852	5.76627e-13	0.647182	GMOY010852	5.76627e-13	0.986751
GMOY002013	379	475	1	0.998537	1.52246	GMOY009027	0.00222684	0.646929	GMOY009027	0.00222684	0.986366
GMOY002014	713	808	1	0.902883	1.37662	GMOY000390	0.00199684	0.646216	GMOY000390	0.00199684	0.985278
GMOY002015	545	489	0.558808	0.714862	1.08994	GMOY007798	4.61764e-06	0.646119	GMOY007798	4.61764e-06	0.985131
GMOY002016	661	657	1	0.791906	1.20741	GMOY012169	1.28094e-07	0.645995	GMOY012169	1.28094e-07	0.984941
GMOY002017	0	1	1	---DIVBYZERO---	---DIVBYZERO---	GMOY013277	1.06702e-05	0.645603	GMOY013277	1.06702e-05	0.984343
GMOY002018	582	533	1	0.729649	1.11249	GMOY004069	5.75483e-17	0.645482	GMOY004069	5.75483e-17	0.98416
GMOY002019	0	0	1	---DIVBYZERO---	---DIVBYZERO---	GMOY002138	8.49403e-07	0.645477	GMOY002138	8.49403e-07	0.984151
[truncated: 10,856 more rows]
