# Supplementary material for: Gene expression in reproductive organs of tsetse females – initial data in an approach to reduce fecundity
Source: BMC Microbiol. 2018 Nov 23;18(Suppl 1):144. doi: 10.1186/s12866-018-1294-5 (PMC6251150; doi:10.1186/s12866-018-1294-5)
Supplement: Supplementary file 4 — Table S4. P-values and fold changes of neuropeptide receptor genes. Ovarian and uterine P-values and fold changes of 33 putative neuropeptide receptor genes. (XLSX 1310 kb) [file 12866_2018_1294_MOESM4_ESM.xlsx]

## Sheet: RECEPTORS
Table S4. P-values and fold changes of neuropeptide receptor genes.
Ovarian and uterine P-values and fold changes of 33 putative neuropeptide receptor genes.
Note: List is based on Supplemental Table 29 from IGGI (2014, Science 344(6182):
380-386) that has been compared with data from vectorbase.org and from flybase.org
(as available on 25th March 2018).
		ovaries			uteri
gene ID	predicted gene product	P-value	FC (TBB1 norm.)	FC (GAPDH norm.)	P-value	FC (TBB1 norm.)	FC (GAPDH norm.)
GMOY002651	allatostatin C receptor 2	3.93058e-12	0.144414	0.156631	1	0.910545	1.3883
GMOY003161	bursicon receptor	0.000193956	0.0619399	0.0671799	0.531242	0.653467	0.996334
GMOY004521	tachykinin-like receptor at 86C (tachykinin receptor 1)	1	---DIVBYZERO---	---DIVBYZERO---	1	---DIVBYZERO---	---DIVBYZERO---
GMOY004860	sex peptide / allatostatin B receptor	1	3.06603	3.32541	1	---DIVBYZERO---	---DIVBYZERO---
GMOY005179	allatostatin A receptor 1	1	1.71883	1.86424	1	1.29125	1.96875
GMOY006337	glycoprotein hormone alpha2 / glycoprotein hormone beta5 (GPA2 / GPB5) receptor	1	0.438004	0.475058	7.79692e-145	0.10171	0.155076
GMOY006527	corazonin receptor	1	0.34067	0.36949	4.60866e-54	21.1929	32.3126
GMOY006636	short neuropeptide F receptor	1	---DIVBYZERO---	---DIVBYZERO---	4.74875e-57	6.1855	9.43096
GMOY006767	neuropeptide F receptor	1	---DIVBYZERO---	---DIVBYZERO---	1	2.39018	3.64428
GMOY006903	CCHamide-1 receptor	1	1.02201	1.10847	1	0.30841	0.47023
GMOY007422	pigment dispersing factor (PDF) receptor	1	1.70335	1.84745	1	0.637382	0.971809
GMOY007765	leucokinin receptor	1	0.511004	0.554235	1	---DIVBYZERO---	---DIVBYZERO---
GMOY008368	adipokinetic hormone (AKH) receptor	1	1.24912	1.3548	1	1.32788	2.0246
GMOY008798	SIFamide receptor	8.19745e-47	2.93828	3.18685	1	0.796727	1.21476
GMOY008940	glycoprotein hormone alpha2 / glycoprotein hormone beta5 (GPA2 / GPB5) receptor	1	0	0	8.64153e-24	0.155574	0.237202
GMOY009062	crustacean cardioactive peptide (CCAP) receptor	2.21339e-05	5.6675	6.14696	0.000254429	0.704204	1.07369
GMOY009111	CCHamide-2 receptor	1	0	0	1	---DIVBYZERO---	---DIVBYZERO---
GMOY009301	hugin (PK-2) receptor	1	1.67238	1.81386	1	0.836563	1.2755
GMOY009670	myosuppressin receptor	1	2.42727	2.63261	2.55091e-05	29.4789	44.9462
GMOY010450	trissin receptor	1	2.65722	2.88202	2.56978e-16	0.0590168	0.0899823
GMOY010919	calcitonin-like diuretic hormone 31 (DH31) receptor	1	1.02201	1.10847	1	0.480079	0.731971
GMOY011680	proctolin receptor	1	1.0758	1.16681	6.58933e-26	0.497491	0.758519
GMOY011823	tachykinin-like receptor at 99D (tachykinin receptor 2)	1	0.204402	0.221694	1	---DIVBYZERO---	---DIVBYZERO---
GMOY011997	RYamide receptor	1	1.16352	1.26195	1	0.384627	0.586436
GMOY012001	allatostatin A receptor 2	1	---DIVBYZERO---	---DIVBYZERO---	1	---DIVBYZERO---	---DIVBYZERO---
GMOY012023	corticotropin-releasing factor-like diuretic hormone 44 (DH44) receptor	1	---DIVBYZERO---	---DIVBYZERO---	1	---DIVBYZERO---	---DIVBYZERO---
GMOY012052	RYamide receptor	1	0.681339	0.738979	1	0.341454	0.520612
GMOY012065	ecdysis-triggering hormone (ETH) receptor	1	2.86163	3.10371	0.728349	0.159345	0.242952
GMOY012068	allatostatin C receptor 1	1	1.27751	1.38559	1	---DIVBYZERO---	---DIVBYZERO---
GMOY012119	CAPA-PK (PK-1) receptor	1	0.34067	0.36949	1	0.398364	0.60738
GMOY012135	FMRFamide receptor	1	0	0	0.0795728	0.224718	0.342625
GMOY012160	corticotropin-releasing factor-like diuretic hormone 44 (DH44) receptor 1	1	---DIVBYZERO---	---DIVBYZERO---	1	---DIVBYZERO---	---DIVBYZERO---
GMOY012161	CAPA-PVK1 / 2 receptor	1	---DIVBYZERO---	---DIVBYZERO---	1	0.796727	1.21476
